# Supplementary material for: The functional interactome of PYHIN immune regulators reveals IFIX is a sensor of viral DNA
Source: Mol Syst Biol. 2015 Feb 9;11(2):787. doi: 10.15252/msb.20145808 (PMC4358659; doi:10.15252/msb.20145808)
Supplement: Supplementary file 2 [file msb0011-0787-sd2.zip]

Archive with 2 entries (2 files):
- Fig3_Cytoscape.cys
- Fig4F_Cytoscape.cys
