# Supplementary material for: The functional interactome of PYHIN immune regulators reveals IFIX is a sensor of viral DNA
Source: Mol Syst Biol. 2015 Feb 9;11(2):787. doi: 10.15252/msb.20145808 (PMC4358659; doi:10.15252/msb.20145808)
Supplement: Supplementary file 3 [file msb0011-0787-sd3.xlsx]

## Sheet: SAINT-filtered PYHIN
SAINT-filtered Interactions Observed in Both N- and C-terminal Isolations for at least one PYHIN Protein (see Fig 3)
Uniprot Accession No.	Gene Symbol	Protein Length (AA)	Description	IFI16_N Prob	IFI16_C Prob	IFIX_N Prob	IFIX_C Prob	MNDA_N Prob	MNDA_C Prob	AIM2_N Prob	AIM2_C Prob		IFI16_N_1 SC	IFI16_N_2 SC	IFI16_C_1 SC	IFI16_C_2 SC	IFIX_N_1 SC	IFIX_N_2 SC	IFIX_C_1 SC	IFIX_C_2 SC	MNDA_N_1 SC	MNDA_N_2 SC	MNDA_C_1 SC	MNDA_C_2 SC	AIM2_N_1 SC	AIM2_N_2 SC	AIM2_N_3 SC	AIM2_C_1 SC	AIM2_C_2 SC	AIM2_C_3 SC	EGFP_1 SC	EGFP_2 SC	EGFP_3 SC
Q9NY61	AATF	560	Protein AATF	0	0.961	0	0	0.9245	1	0	0		1	0	8	5	0	0	0	0	14	3	17	12	0	0	0	0	0	0	0	0	0
Q8NE71	ABCF1	845	ATP-binding cassette sub-family F member 1	0.8285	0.975	0.721	0	0.445	0.338	0	0		7	1	6	6	6	1	1	1	7	0	3	0	0	0	0	0	0	0	0	0	0
P61158	ACTR3	418	Actin-related protein 3	0.436	0.944	0.755	0.9255	0.9075	0.825	0.525	0.5117		2	0	3	6	2	1	4	2	4	2	4	1	3	2	0	0	1	3	0	0	0
P55265	ADAR	1226	Double-stranded RNA-specific adenosine deaminase	0.7495	0.845	0.6995	0.682	0.944	0.9345	0.8473	0.8117		16	3	21	10	8	4	7	3	20	11	14	15	27	23	4	9	9	5	0	1	1
Q9H2P0	ADNP	1102	Activity-dependent neuroprotector homeobox protein	0	0	0	0	0	0	0.9717	0.7703		0	0	0	0	0	0	0	0	0	0	0	0	7	9	4	5	5	1	0	0	0
O00468	AGRN	2067	Agrin	0	0	0.852	0.9915	0	0.2165	0	0		0	0	0	0	5	46	8	21	0	0	4	0	0	0	0	0	0	0	0	0	0
O14862	AIM2	343	Interferon-inducible protein AIM2	0	0	0	0	0	0	1	1		0	0	0	0	0	0	0	0	0	0	0	0	514	451	615	596	436	566	0	0	0
P51648	ALDH3A2	485	Fatty aldehyde dehydrogenase	0.4365	0	0	0	0	0	0.9253	0.875		3	0	1	0	0	0	0	0	0	0	0	0	4	4	3	5	1	6	0	0	0
P31939	ATIC	592	Bifunctional purine biosynthesis protein PURH	0.848	0.894	0.654	0.857	0.8325	0.688	0.7157	0.266		9	2	5	13	3	3	5	4	8	5	14	2	9	9	1	0	0	4	0	0	1
P21281	ATP6V1B2	511	V-type proton ATPase subunit B, brain isoform	0	0.414	0.7235	0.9505	0.4115	0.7465	0	0		1	1	0	4	2	1	4	3	3	0	3	1	0	0	0	0	0	0	0	0	0
P46100	ATRX	2492	Transcriptional regulator ATRX	0	0.2555	0.992	0.8725	0	0	0	0		0	0	5	0	6	10	2	5	0	0	0	0	0	0	0	0	0	0	0	0	0
Q9UBB4	ATXN10	475	Ataxin-10	0.9525	0.963	0	0	0.851	0.869	0	0.4407		5	2	4	6	0	0	0	0	2	3	3	2	1	0	0	1	0	3	0	0	0
Q99700	ATXN2	1313	Ataxin-2	0.458	0.325	0	0	0.9575	0.9565	0	0		0	4	3	0	0	0	0	0	5	7	5	6	0	0	0	0	0	0	0	0	0
Q8WWM7	ATXN2L	1075	Ataxin-2-like protein	0.762	0.659	0	0	0.9755	0.9655	0	0.1643		2	1	4	1	0	0	0	0	6	13	5	10	1	0	0	2	0	0	0	0	0
O75531	BANF1	89	Barrier-to-autointegration factor	0	0.4485	0.4055	0	0	0	0.9687	0.5523		0	0	0	4	0	2	0	0	0	0	0	0	6	3	4	1	0	3	0	0	0
Q9NRL2	BAZ1A	1556	Bromodomain adjacent to zinc finger domain protein 1A	0	0.6195	0.657	0.9665	0.351	0.185	0	0.3963		1	0	12	2	10	1	4	3	6	0	2	0	0	1	0	2	3	0	0	0	0
Q9UIG0	BAZ1B	1483	Tyrosine-protein kinase BAZ1B	0.5765	0.679	0.994	0.43	0.4965	0.847	0.5767	0.4523		3	2	10	4	11	12	1	4	11	1	16	4	3	3	5	1	3	2	0	0	1
Q9UIF9	BAZ2A	1905	Bromodomain adjacent to zinc finger domain protein 2A	0	0.4295	0.9995	0.9965	0.8845	0.856	0	0		1	1	9	0	10	15	9	6	10	2	6	2	0	0	0	0	0	0	0	0	0
Q9H165	BCL11A	835	B-cell lymphoma/leukemia 11A	0	0.2725	0.811	0	0	0	0.9913	0.6267		0	0	3	0	4	5	1	1	0	0	0	0	15	19	29	4	3	14	1	0	0
Q9C0K0	BCL11B	894	B-cell lymphoma/leukemia 11B	0	0	0	0	0	0	0.9957	0.6547		0	0	0	0	0	0	0	0	0	0	0	0	9	11	12	1	2	5	0	0	0
Q5T5X7	BEND3	828	BEN domain-containing protein 3	0	0	0	0	0	0	0.9307	0.3313		0	0	0	0	0	0	0	0	0	0	0	0	9	9	2	0	0	9	0	0	0
Q14692	BMS1	1282	Ribosome biogenesis protein BMS1 homolog	0.26	0.996	0	0.343	0.999	1	0	0		2	0	13	11	1	0	3	0	23	12	28	16	0	0	0	0	0	0	0	0	0
Q14137	BOP1	746	Ribosome biogenesis protein BOP1	0.769	0.976	0	0.466	0.997	0.996	0.4283	0.287		5	2	14	12	1	1	2	1	31	14	34	12	2	2	2	0	1	2	0	0	1
Q8TDN6	BRIX1	353	Ribosome biogenesis protein BRX1 homolog	0.915	0.995	0	0	1	1	0.6193	0.7477		3	2	15	10	0	0	0	0	58	46	43	48	6	4	0	1	1	2	0	0	0
P20290	BTF3	206	Transcription factor BTF3	0.9635	0.8795	0	0	0	0	0	0		5	3	2	3	0	0	0	0	0	0	0	0	0	0	0	0	0	0	0	0	0
Q13895	BYSL	437	Bystin	0	0.9675	0	0	0.965	0.9865	0	0		1	0	4	7	0	0	0	0	8	3	15	4	0	0	0	0	0	0	0	0	0
Q1ED39	C16orf88	458	Protein C16orf88	0.7455	0.4915	0	0	0.9995	0.9965	0	0		2	1	9	0	0	0	0	0	12	13	10	14	0	0	0	0	0	0	0	0	0
Q07021	C1QBP	282	Complement component 1 Q subcomponent-binding protein, mitochondrial	0.8645	0.6175	0.987	0.8015	0.4	0.5605	0.516	0.4307		9	6	7	11	15	26	7	8	6	6	10	6	9	6	5	3	5	5	0	2	1
Q7Z6I8	C5orf24	188	UPF0461 protein C5orf24	0	0	0.996	0.9895	0	0	0.9913	0.9707		0	0	0	0	7	16	5	8	0	0	0	0	8	8	6	5	4	3	0	0	0
Q9BRJ6	C7orf50	194	Uncharacterized protein C7orf50	0.9545	0.95	0	0	0.9915	0.996	0	0		4	2	7	3	0	0	0	0	7	9	8	10	0	0	0	0	0	0	0	0	0
Q8WUY1	C8orf55	208	UPF0670 protein C8orf55	0	0	0	0	0	0	0.9107	0.7877		0	0	0	0	0	0	0	0	0	0	0	0	3	5	2	1	1	2	0	0	0
Q5T280	C9orf114	376	Uncharacterized protein C9orf114	0	0	0	0	0.8535	0.9695	0	0		0	0	1	0	0	0	0	0	2	7	4	8	0	0	0	0	0	0	0	0	0
Q9Y6J0	CABIN1	2220	Calcineurin-binding protein cabin-1	0	0	0.9815	0.491	0	0	0.757	0.23		0	0	0	0	12	5	0	5	0	0	0	0	3	4	3	0	0	2	0	0	0
Q9HB71	CACYBP	228	Calcyclin-binding protein	0.9255	0.9475	0.803	0.8855	0.8985	0.904	0.8797	0.9213		3	2	3	4	3	1	2	2	3	2	4	2	4	2	3	3	2	4	0	0	0
Q13557	CAMK2D	499	Calcium/calmodulin-dependent protein kinase type II subunit delta	0.859	0.6785	0	0	0	0	0.578	0.8453		2	2	1	2	0	0	0	0	0	0	0	0	3	4	0	2	2	2	0	0	0
Q14444	CAPRIN1	709	Caprin-1	0.9965	0.599	0	0	0.9805	0.7785	0	0		12	5	7	2	0	0	0	0	6	11	2	5	0	0	0	0	0	0	0	0	0
O15234	CASC3	703	Protein CASC3	0.363	0.393	0	0	0.9985	0.997	0	0		2	0	3	0	0	0	0	0	15	12	11	10	0	0	0	0	0	0	0	0	0
P45973	CBX5	191	Chromobox protein homolog 5	0.187	0.2825	0.9	0.659	0.151	0.138	0.6323	0.331		3	1	5	4	8	15	4	7	5	1	3	2	7	11	5	2	8	0	0	1	2
Q6PK04	CCDC137	289	Coiled-coil domain-containing protein 137	0	0.473	0	0	0.985	0.9445	0	0		0	0	6	0	0	0	0	0	8	6	4	5	0	0	0	0	0	0	0	0	0
Q9H6F5	CCDC86	360	Coiled-coil domain-containing protein 86	0	0.955	0	0	0.9985	0.9995	0	0		0	0	15	5	0	0	0	0	22	8	20	12	0	0	0	0	0	0	0	0	0
Q03701	CEBPZ	1054	CCAAT/enhancer-binding protein zeta	0.2925	0.926	0	0	0.999	0.9995	0	0		3	0	14	8	0	0	0	0	43	15	38	22	0	0	0	0	0	0	0	0	1
Q7Z7K6	CENPV	275	Centromere protein V	0.8315	0.8865	0.444	0.283	0.9595	0.9585	0.425	0.338		3	7	12	6	0	6	0	2	18	7	14	8	5	3	0	1	2	0	0	1	0
Q14839	CHD4	1912	Chromodomain-helicase-DNA-binding protein 4	0.8965	0.9215	0.9835	0.9765	0.323	0.366	0.9987	0.8283		3	2	8	4	14	5	6	4	5	0	7	0	15	13	9	3	2	6	0	0	0
Q9H444	CHMP4B	224	Charged multivesicular body protein 4b	0	0	0	0	0	0	0.602	0.927		0	0	0	0	0	0	0	0	0	0	0	0	3	4	0	3	5	2	0	0	0
Q969X6	CIRH1A	686	Cirhin	0.467	0.986	0	0	0.9255	0.9215	0	0		3	0	5	12	0	0	0	0	16	3	25	3	0	0	0	0	0	0	0	0	0
P39060	COL18A1	1754	Collagen alpha-1(XVIII) chain	0	0	0.8175	0.9775	0	0.694	0	0		0	0	0	0	2	15	4	7	0	0	4	2	0	0	0	0	0	0	0	0	0
P53621	COPA	1224	Coatomer subunit alpha	0.931	0.9625	0.9055	0.912	0.989	0.88	0.9243	0.9463		3	3	5	8	3	3	4	2	11	6	10	2	10	8	2	3	4	9	0	0	0
P19784	CSNK2A2	350	Casein kinase II subunit alpha'	0	0	0	0	0	0	0.607	0.897		0	0	0	0	0	0	0	0	0	0	0	0	4	3	0	2	3	2	0	0	0
P49711	CTCF	727	Transcriptional repressor CTCF	0.3455	0.4975	1	0.958	1	1	0.9803	0.6657		5	0	32	0	26	13	4	7	14	11	14	13	7	6	7	11	13	0	0	0	0
P07339	CTSD	412	Cathepsin D	0.996	0.222	0	0	0	0	0	0		7	8	0	3	0	0	0	0	0	0	0	0	0	0	0	0	0	0	0	0	0
Q9UER7	DAXX	740	Death domain-associated protein 6	0	0	0.965	0.4755	0	0	0	0		0	0	0	0	4	4	0	3	0	0	0	0	0	0	0	0	0	0	0	0	0
Q9NV06	DCAF13	445	DDB1- and CUL4-associated factor 13	0.43	0.9605	0	0	0.662	0.8975	0	0		2	0	6	6	0	0	0	0	13	1	15	2	0	0	0	0	0	0	0	0	0
Q16531	DDB1	1140	DNA damage-binding protein 1	0.333	0.3095	0.8505	0.6045	0.247	0.3385	0.4817	0.225		6	5	6	15	12	24	6	11	16	1	15	6	13	13	9	6	5	6	0	1	4
Q13206	DDX10	875	Probable ATP-dependent RNA helicase DDX10	0.412	0.8895	0	0	0.978	0.997	0	0		2	0	5	3	0	0	0	0	22	5	12	10	0	0	0	0	0	0	0	0	0
Q9NVP1	DDX18	670	ATP-dependent RNA helicase DDX18	0.5015	0.9995	0.515	0.526	1	1	0.742	0.3953		15	1	42	22	4	1	3	1	58	45	64	48	13	4	2	0	1	6	0	0	1
Q9NR30	DDX21	783	Nucleolar RNA helicase 2	0.963	0.8055	0.3025	0.063	1	1	0.4447	0.3153		56	39	135	57	30	26	18	16	225	175	179	170	47	35	25	21	20	29	0	2	16
Q9GZR7	DDX24	859	ATP-dependent RNA helicase DDX24	0.998	0.9525	0.4525	0.339	1	1	0.412	0		9	5	13	5	6	0	2	0	31	40	28	32	4	2	0	0	0	0	0	0	0
Q96GQ7	DDX27	796	Probable ATP-dependent RNA helicase DDX27	0.804	0.971	0	0	0.999	0.999	0.2917	0.2447		6	2	10	12	0	0	0	0	31	23	31	22	2	0	2	0	0	4	0	0	1
Q9H8H2	DDX31	851	Probable ATP-dependent RNA helicase DDX31	0	0.252	0	0	0.9885	0.9355	0	0		1	1	2	0	0	0	0	0	9	20	6	16	0	0	0	0	0	0	0	0	0
O00148	DDX39	427	ATP-dependent RNA helicase DDX39	0	0	0	0	0	0	0.6667	0.9997		0	0	0	0	0	0	0	0	0	0	0	0	20	17	0	11	13	11	0	0	0
Q9H0S4	DDX47	455	Probable ATP-dependent RNA helicase DDX47	0	0	0	0	0.9085	0.9615	0	0		0	0	0	0	0	0	0	0	8	2	8	3	0	0	0	0	0	0	0	0	0
Q9BQ39	DDX50	737	ATP-dependent RNA helicase DDX50	0.488	0.988	0	0	1	1	0.9853	0.6503		5	0	27	8	0	0	0	0	46	38	31	48	14	6	6	4	6	0	0	0	0
Q8N8A6	DDX51	666	ATP-dependent RNA helicase DDX51	0.3525	0.471	0	0	0.9895	0.9715	0	0		2	0	7	0	0	0	0	0	8	13	6	14	0	0	0	0	0	0	0	0	0
Q9Y2R4	DDX52	599	Probable ATP-dependent RNA helicase DDX52	0	0.9265	0	0	0.983	0.99	0	0		0	0	4	4	0	0	0	0	11	4	14	5	0	0	0	0	0	0	0	0	0
Q8TDD1	DDX54	881	ATP-dependent RNA helicase DDX54	0.6015	0.9985	0	0	1	1	0	0		6	1	22	13	0	0	0	0	36	12	42	18	0	0	0	0	0	0	0	0	0
P26196	DDX6	483	Probable ATP-dependent RNA helicase DDX6	0.7035	0.7895	0	0	0.9545	0.835	0.559	0.7307		2	3	6	5	0	0	0	0	10	13	5	11	6	8	0	4	4	2	1	0	0
Q7L2E3	DHX30	1194	Putative ATP-dependent RNA helicase DHX30	0.6235	0.584	0.355	0.1705	0.9915	0.9485	0.405	0.3137		5	9	16	8	7	4	3	3	38	58	25	63	6	10	5	1	1	15	0	0	4
Q9H6R0	DHX33	707	Putative ATP-dependent RNA helicase DHX33	0.4445	0.824	0	0	0.9885	0.976	0	0		0	2	5	2	0	0	0	0	11	5	10	4	0	0	0	0	0	0	0	0	0
Q6P158	DHX57	1386	Putative ATP-dependent RNA helicase DHX57	0	0.453	0	0	0.99	0.8015	0	0		1	0	11	0	0	0	0	0	11	9	3	10	0	0	0	0	0	0	0	0	0
O60832	DKC1	514	H/ACA ribonucleoprotein complex subunit 4	0.9885	0.9705	0.7445	0.832	0.9985	0.9965	0.5827	0.587		6	3	15	5	2	1	4	1	16	13	12	16	4	4	0	2	4	0	0	0	0
Q99615	DNAJC7	494	DnaJ homolog subfamily C member 7	0.4035	0.6525	0.9135	0.9415	0	0.355	0	0.8017		2	0	1	2	4	2	3	3	1	0	3	0	1	0	0	3	1	2	0	0	0
Q8WXX5	DNAJC9	260	DnaJ homolog subfamily C member 9	0.856	0.976	0.9935	0.8965	0.943	0.94	0.996	0.9553		3	1	7	6	7	6	2	2	4	3	3	6	10	11	8	3	3	5	0	0	0
P26358	DNMT1	1616	DNA (cytosine-5)-methyltransferase 1	0.451	0.9205	0.8045	0.8635	0	0	0	0		3	0	4	6	2	2	3	2	0	0	0	0	0	0	0	0	0	0	0	0	0
Q5QJE6	DNTTIP2	756	Deoxynucleotidyltransferase terminal-interacting protein 2	0.494	0.97	0	0	0.634	0.6265	0	0		5	0	9	5	0	0	0	0	13	1	15	1	0	0	0	0	0	0	0	0	0
Q99848	EBNA1BP2	306	Probable rRNA-processing protein EBP2	0.9905	0.9875	0.7605	0.711	1	1	0.6283	0.3207		9	8	27	14	4	4	4	2	31	36	24	31	5	4	1	1	0	2	0	1	0
P24534	EEF1B2	225	Elongation factor 1-beta	0.3505	0.5215	0	0.439	0	0	0.746	0.911		3	0	1	6	1	0	3	0	0	0	0	0	1	2	2	2	3	4	0	0	1
Q14152	EIF3A	1382	Eukaryotic translation initiation factor 3 subunit A	0.7045	0.972	0.4755	0.7085	0.982	0.9705	0.6933	0.947		5	1	5	19	7	0	5	1	9	6	8	5	11	1	4	3	5	7	0	0	0
Q99613	EIF3C	913	Eukaryotic translation initiation factor 3 subunit C	0.783	0.9025	0.4105	0.2935	0.41	0.306	0.1293	0.385		5	5	12	13	6	1	4	0	6	2	5	1	3	2	0	1	2	5	0	0	2
Q9Y262	EIF3L	564	Eukaryotic translation initiation factor 3 subunit L	0.8925	0.877	0.4635	0.5535	0.7655	0.7595	0.4607	0.6107		6	3	5	10	8	0	7	1	7	3	5	4	8	3	0	1	3	4	0	1	0
P50402	EMD	254	Emerin	0.014	0.0115	0.4795	0.3045	0.003	0.003	0.9703	0.829		6	3	7	6	11	21	4	14	8	5	8	5	44	50	30	20	18	35	1	6	2
Q92979	EMG1	244	Probable ribosome biogenesis protein NEP1	0.9465	0.987	0	0	0.487	0.717	0	0		3	2	7	7	0	0	0	0	7	0	14	1	0	0	0	0	0	0	0	0	0
Q01780	EXOSC10	885	Exosome component 10	0.398	0.993	0	0	0.999	0.998	0	0		2	0	7	8	0	0	0	0	16	14	15	11	0	0	0	0	0	0	0	0	0
Q13868	EXOSC2	293	Exosome complex exonuclease RRP4	0	0	0	0	0.9185	0.957	0.284	0.5837		0	0	0	0	0	0	0	0	3	3	4	7	0	3	0	0	2	3	0	0	0
Q9NQT5	EXOSC3	275	Exosome complex exonuclease RRP40	0	0.4355	0	0	0.9865	0.9675	0	0		0	0	0	4	0	0	0	0	8	6	6	4	0	0	0	0	0	0	0	0	0
Q5RKV6	EXOSC6	272	Exosome complex exonuclease MTR3	0.852	0.9615	0	0	0.936	0.9555	0	0		3	1	5	5	0	0	0	0	4	3	5	4	0	0	0	0	0	0	0	0	0
Q15024	EXOSC7	291	Exosome complex exonuclease RRP42	0	0.8885	0	0	0.9435	0.967	0	0		0	0	4	3	0	0	0	0	3	7	4	7	0	0	0	0	0	0	0	0	0
Q9NZB2	FAM120A	1118	Constitutive coactivator of PPAR-gamma-like protein 1	0.454	0.7905	0	0	0.9625	0.9415	0.4413	0		0	3	3	3	0	0	0	0	5	7	4	9	4	4	0	1	0	1	0	0	0
P22087	FBL	321	rRNA 2'-O-methyltransferase fibrillarin	0.3725	0.4925	0.011	0.01	0.9675	0.989	0.5243	0.4303		9	5	14	15	5	2	4	3	36	27	43	28	26	16	4	11	7	7	1	1	5
P39748	FEN1	380	Flap endonuclease 1	0.435	0.9355	0	0.7925	0	0.3745	0	0		2	0	3	6	0	0	3	1	1	0	3	0	0	0	0	0	0	0	0	0	0
Q02790	FKBP4	459	Peptidyl-prolyl cis-trans isomerase FKBP4	0.5395	0.8515	0.588	0.7445	0.3975	0.42	0.5523	0.759		11	1	7	24	8	3	8	4	11	1	13	0	7	3	7	5	6	8	0	1	1
Q12948	FOXC1	553	Forkhead box protein C1	0	0	0.9325	0.7855	0	0	0.9747	0.881		0	0	0	0	4	3	2	1	0	0	0	0	10	10	3	2	2	5	0	0	0
Q16658	FSCN1	493	Fascin	0	0.712	0	0	0.878	0.77	0.849	0.519		0	0	1	4	0	0	0	0	3	2	2	1	5	3	1	1	2	0	0	0	0
Q8IY81	FTSJ3	847	Putative rRNA methyltransferase 3	0.969	0.9975	0.693	0.388	1	1	0	0		5	9	27	14	3	1	2	0	48	46	51	40	0	0	0	0	0	0	0	0	0
Q13283	G3BP1	466	Ras GTPase-activating protein-binding protein 1	0.948	0.963	0	0	0.827	0.84	0.5747	0.5707		3	3	4	6	0	0	0	0	4	20	4	19	4	3	0	3	0	2	0	0	0
Q9NY12	GAR1	217	H/ACA ribonucleoprotein complex subunit 1	0	0.8535	0	0	0.989	0.968	0.5493	0.276		1	0	3	2	0	0	0	0	7	9	4	7	2	4	0	2	0	0	0	0	0
Q8WXI9	GATAD2B	593	Transcriptional repressor p66-beta	0	0	0.921	0.931	0	0	0.8557	0.831		0	0	0	0	5	2	4	2	0	0	0	0	2	8	2	4	7	1	0	0	0
Q9NZM5	GLTSCR2	478	Glioma tumor suppressor candidate region gene 2 protein	0.712	0.9825	0	0	0.9965	0.9965	0	0		1	3	9	6	0	0	0	0	10	8	13	6	0	0	0	0	0	0	0	0	0
Q49A26	GLYR1	553	Putative oxidoreductase GLYR1	0.8965	0.5705	0	0	0.998	0.995	0.5287	0.253		3	2	24	1	0	0	0	0	17	21	14	34	3	3	0	0	0	2	0	0	0
P63244	GNB2L1	317	Guanine nucleotide-binding protein subunit beta-2-like 1	0.942	0.458	0.374	0.43	0.9915	0.999	0.4433	0.516		18	57	10	28	11	7	10	6	43	33	50	37	14	9	12	7	8	17	2	2	2
Q13823	GNL2	731	Nucleolar GTP-binding protein 2	0.712	0.996	0	0	1	1	0	0		3	1	14	9	0	0	0	0	16	12	26	12	0	0	0	0	0	0	0	0	0
Q9BVP2	GNL3	549	Guanine nucleotide-binding protein-like 3	0.969	0.9925	0.2895	0.3885	0.9995	1	0.3763	0.183		10	16	22	22	3	1	4	1	35	21	45	35	4	4	2	1	0	3	0	0	2
Q5T3I0	GPATCH4	446	G patch domain-containing protein 4	0.434	0.452	0	0	0.9965	0.9635	0	0		0	2	4	0	0	0	0	0	11	14	6	19	0	0	0	0	0	0	0	0	0
O75487	GPC4	556	Glypican-4	0	0	0.7465	0.9985	0	0	0	0		0	0	0	0	3	27	9	15	0	0	0	0	0	0	0	0	0	0	0	0	0
Q9BQ67	GRWD1	446	Glutamate-rich WD repeat-containing protein 1	0.919	0.4635	0	0	0.999	0.994	0.862	0		2	5	0	4	0	0	0	0	15	19	10	21	6	6	1	0	0	1	0	0	0
P78347	GTF2I	998	General transcription factor II-I	0.4795	0.442	0.693	0.4775	0	0	0.1493	0.8803		2	1	2	3	8	2	3	1	0	0	0	0	1	3	0	6	8	4	0	0	1
Q9BZE4	GTPBP4	634	Nucleolar GTP-binding protein 1	0.997	0.999	0.927	0.9445	1	1	0.699	0.4977		8	7	13	23	3	3	3	3	39	19	44	23	2	2	1	1	0	3	0	0	0
Q92522	H1FX	213	Histone H1x	0.9985	0.995	0.95	0.4925	1	1	0.8727	0.845		8	5	15	8	3	4	6	0	19	19	19	16	9	5	1	1	4	4	0	0	0
P16104	H2AFX	143	Histone H2A.x	0.5	1	0.118	0.1875	0.9995	1	0	0		10	0	11	34	19	22	16	21	13	13	29	13	0	0	0	0	0	0	5	3	11
Q9P0M6	H2AFY2	372	Core histone macro-H2A.2	0	0	0.993	0.9605	0.48	0.922	0.4543	0		0	0	0	0	6	8	3	3	6	0	4	3	5	1	0	0	0	0	0	0	0
O14929	HAT1	419	Histone acetyltransferase type B catalytic subunit	0.473	0.9495	0.9055	0.911	0	0	0.893	0.8153		3	0	4	4	3	2	3	2	0	0	0	0	4	3	2	1	3	2	0	0	0
Q13547	HDAC1	482	Histone deacetylase 1	0	0.4475	0.6595	0.5755	0	0	0.9203	0.944		0	0	0	5	2	5	2	2	0	0	0	0	8	9	9	7	7	8	0	1	0
Q92769	HDAC2	488	Histone deacetylase 2	0	0.3805	0	0	0.374	0.2145	0.8973	0.8987		1	1	3	5	0	0	0	0	8	1	2	2	9	7	11	6	6	7	1	0	1
P42694	HELZ	1942	Probable helicase with zinc finger domain	0.93	0.553	0	0	0.5995	0.6965	0	0		4	3	4	1	0	0	0	0	1	3	2	3	0	0	0	0	0	0	0	0	0
P54198	HIRA	1017	Protein HIRA	0	0.418	0.988	0.9285	0	0	0.9957	0.8943		0	0	5	0	14	5	3	3	0	0	0	0	10	11	9	2	3	7	0	0	0
P16403	HIST1H1C	213	Histone H1.2	0.9185	0.684	0.963	0.841	0.491	0.6955	0.5187	0.1597		23	14	39	17	18	19	12	10	12	19	21	20	33	21	4	6	6	9	0	3	4
P10412	HIST1H1E	219	Histone H1.4	1	0.991	0.996	0.8845	0.8465	0.9795	0	0		20	13	42	18	23	22	11	9	8	13	16	13	0	0	0	0	0	0	2	0	2
P62805	HIST1H4A	103	Histone H4	0.071	0.341	0.904	0.7745	0.128	0.285	0.5333	0.207		39	36	63	106	123	168	75	103	62	50	95	58	102	67	114	37	37	74	7	7	36
Q6FI13	HIST2H2AA3	130	Histone H2A type 2-A	0	0	0	0	0	0	1	0.9873		0	0	0	0	0	0	0	0	0	0	0	0	69	62	63	27	23	44	7	0	0
Q6NT76	HMBOX1	420	Homeobox-containing protein 1	0	0.3515	0.947	0.4695	0	0	0.8697	1		0	0	2	0	4	3	0	3	0	0	0	0	6	4	17	13	14	12	0	0	0
P31271	HOXA13	388	Homeobox protein Hox-A13	0	0	0.9785	0.4375	0	0	0.9723	0.476		0	0	0	0	4	9	0	2	0	0	0	0	7	7	3	1	0	7	0	0	0
Q5SSJ5	HP1BP3	553	Heterochromatin protein 1-binding protein 3	0.9585	0.962	0.8775	0.447	0.9995	0.999	0.7773	0.2937		4	3	17	5	3	2	0	2	21	17	17	16	7	2	1	0	0	3	0	0	0
O95757	HSPA4L	839	Heat shock 70 kDa protein 4L	0.477	0.9205	0	0	0	0	0	0		4	0	3	6	0	0	0	0	0	0	0	0	0	0	0	0	0	0	0	0	0
P98160	HSPG2	4391	Basement membrane-specific heparan sulfate proteoglycan core protein	0	0	0.501	0.9975	0	0	0	0		0	0	0	0	2	97	11	21	0	0	0	0	0	0	0	0	0	0	0	0	0
O43719	HTATSF1	755	HIV Tat-specific factor 1	0	0	0.999	0.9555	0	0	0	0		0	0	0	0	10	10	11	3	0	0	0	0	0	0	0	0	0	0	0	0	0
Q7Z6Z7	HUWE1	4374	E3 ubiquitin-protein ligase HUWE1	0.329	0.316	0.51	0.9385	0	0	0.0797	0.5627		6	0	1	9	4	6	11	11	0	0	0	0	0	2	2	5	4	9	0	1	1
Q16666	IFI16	785	Gamma-interferon-inducible protein 16	1	1	0	0	0	0	0	0		828	1590	753	624	0	0	0	0	0	0	0	0	0	0	0	0	0	0	0	0	0
Q9NZI8	IGF2BP1	577	Insulin-like growth factor 2 mRNA-binding protein 1	0.278	0.322	0.1335	0.117	0.9725	0.8235	0.4523	0.4497		10	7	19	13	12	5	10	4	47	48	30	39	26	22	8	9	14	17	0	2	6
O00425	IGF2BP3	579	Insulin-like growth factor 2 mRNA-binding protein 3	0.586	0.615	0.518	0.4825	0.9885	0.835	0.7627	0.7303		6	4	17	6	3	5	4	2	27	33	14	37	22	17	4	10	6	9	0	0	3
Q9H5V7	IKZF5	419	Zinc finger protein Pegasus	0	0.408	0.908	0.8045	0	0	0.9967	0.8113		0	0	3	0	2	6	3	1	0	0	0	0	11	11	18	10	7	2	0	0	0
Q9H9L3	ISG20L2	353	Interferon-stimulated 20 kDa exonuclease-like 2	0	0.683	0	0	0.955	0.799	0	0		0	0	6	1	0	0	0	0	5	3	6	1	0	0	0	0	0	0	0	0	0
P05412	JUN	331	Transcription factor AP-1	0	0	0	0	0	0	0.87	0.5743		0	0	0	0	0	0	0	0	0	0	0	0	9	11	1	2	2	0	0	0	0
Q15397	KIAA0020	648	Pumilio domain-containing protein KIAA0020	0.494	0.994	0	0	1	1	0	0		5	0	9	9	0	0	0	0	22	17	28	19	0	0	0	0	0	0	0	0	0
Q8N163	KIAA1967	923	Protein KIAA1967	0.4945	0.9675	0.8855	0.9245	0.5565	0.3535	0.695	0.741		10	0	13	11	5	6	10	4	8	1	5	0	15	15	1	14	9	2	0	1	0
P33176	KIF5B	963	Kinesin-1 heavy chain	0.4885	0.938	0.751	0.9175	0.763	0.8735	0.3963	0.6033		5	0	3	10	7	1	5	2	4	1	5	2	4	1	0	1	1	2	0	0	0
Q8N9T8	KRI1	703	Protein KRI1 homolog	0.9055	0.8395	0	0	1	1	0.4153	0		10	2	32	4	0	0	0	0	41	25	34	24	4	2	0	0	0	0	0	0	0
Q13601	KRR1	381	KRR1 small subunit processome component homolog	0.7365	0.9925	0	0	1	1	0	0		2	1	11	8	0	0	0	0	24	20	18	18	0	0	0	0	0	0	0	0	0
P07942	LAMB1	1786	Laminin subunit beta-1	0.1825	0	0.91	0.995	0	0.379	0	0		2	0	0	1	6	60	9	17	1	0	8	0	0	0	0	0	0	0	0	0	0
P11047	LAMC1	1609	Laminin subunit gamma-1	0	0.3505	0.525	0.9995	0	0.409	0	0		1	0	1	3	4	75	12	34	1	0	10	0	0	0	0	0	0	0	0	0	0
Q6PKG0	LARP1	1096	La-related protein 1	0.634	0.6	0	0	0.9945	0.9665	0.1417	0.138		7	4	14	7	0	0	0	0	33	42	23	40	6	3	0	2	1	3	0	2	1
Q71RC2	LARP4	724	La-related protein 4	0.8855	0.564	0	0	0.9895	0.986	0	0		2	8	4	1	0	0	0	0	8	12	7	12	0	0	0	0	0	0	0	0	0
Q92615	LARP4B	738	La-related protein 4B	0.972	0.4945	0	0	0.981	0.9605	0	0		4	9	8	0	0	0	0	0	6	13	5	13	0	0	0	0	0	0	0	0	0
Q4G0J3	LARP7	582	La-related protein 7	0.834	0.8355	0	0	0.991	0.9665	0	0		3	1	9	2	0	0	0	0	12	6	5	7	0	0	0	0	0	0	0	0	0
Q9Y4W2	LAS1L	734	Protein LAS1 homolog	0.908	0.9495	0.9605	0.998	0.998	0.9975	0.858	0.9163		2	3	9	4	4	16	7	6	20	10	18	11	8	5	1	2	3	3	0	0	0
Q8NC56	LEMD2	503	LEM domain-containing protein 2	0	0	0.8755	0	0	0	1	0.997		0	0	0	0	2	7	0	1	0	0	0	0	27	24	13	6	10	8	0	0	0
Q96PV6	LENG8	779	Leukocyte receptor cluster member 8	0	0.3765	0	0	0.945	0.4635	0.459	0		0	0	3	0	0	0	0	0	6	3	0	3	3	4	0	1	1	0	0	0	0
P49916	LIG3	1009	DNA ligase 3	0.804	0.789	1	1	0	0	0.982	0.859		3	1	2	4	19	44	17	25	0	0	0	0	21	21	4	6	2	7	0	0	0
Q9BRT6	LLPH	129	Protein LLP homolog	0.8055	0.9665	0	0	0.8395	0.9495	0	0		1	2	3	8	0	0	0	0	5	1	7	2	0	0	0	0	0	0	0	0	0
Q9NX58	LYAR	379	Cell growth-regulating nucleolar protein	0.4685	0.8875	0	0	0.9575	0.9945	0	0		3	0	14	3	0	0	0	0	20	4	20	7	0	0	0	0	0	0	0	0	0
Q9BXY0	MAK16	300	Protein MAK16 homolog	0.9275	0.9665	0.4305	0.416	1	1	0	0		3	2	8	4	3	0	2	0	15	8	17	10	0	0	0	0	0	0	0	0	0
P46821	MAP1B	2468	Microtubule-associated protein 1B	0.9895	0.7465	0.661	0.928	0.5025	0.5885	0.507	0.8307		15	9	6	10	5	3	11	5	3	4	6	3	5	3	3	9	3	8	0	1	0
P31153	MAT2A	395	S-adenosylmethionine synthase isoform type-2	0.848	0.9625	0.76	0.7885	0.4135	0.411	0.8327	0.811		3	1	4	6	1	2	2	1	3	0	3	0	2	3	2	2	3	1	0	0	0
P56270	MAZ	477	Myc-associated zinc finger protein	0	0	0	0	0	0	0.8587	0.6653		0	0	0	0	0	0	0	0	0	0	0	0	12	13	3	15	16	0	1	0	0
Q9UIS9	MBD1	605	Methyl-CpG-binding domain protein 1	0	0.4815	0.997	0.9885	0	0	0.987	0.9873		1	0	9	0	14	7	5	5	0	0	0	0	7	7	7	5	4	8	0	0	0
P49736	MCM2	904	DNA replication licensing factor MCM2	0.3585	0.741	0.8595	0.8715	0.446	0.4555	0.58	0.556		4	2	8	17	10	13	8	13	11	3	11	3	9	6	8	4	4	11	0	0	3
P33991	MCM4	863	DNA replication licensing factor MCM4	0.401	0.8705	0.8095	0.876	0.1765	0.2425	0.537	0.5663		4	0	5	11	7	7	6	9	2	0	3	0	3	2	15	1	2	11	1	0	1
Q14676	MDC1	2089	Mediator of DNA damage checkpoint protein 1	0.913	0.52	1	0.983	0	0	1	0.7197		6	2	16	1	36	40	8	23	0	0	0	0	19	19	8	3	8	2	0	0	0
P51608	MECP2	486	Methyl-CpG-binding protein 2	0	0.7595	0.9985	1	0	0	0.9923	0.6717		0	0	14	2	39	11	25	14	0	0	0	0	12	10	17	18	18	1	0	0	0
Q8IWI9	MGA	3026	MAX gene-associated protein	0	0.093	0.9365	0.9035	0	0	0	0		0	0	3	0	5	3	2	4	0	0	0	0	0	0	0	0	0	0	0	0	0
P46013	MKI67	3256	Antigen KI-67	1	0.9425	0.9835	0.8985	1	1	0.6233	0.0983		64	59	138	47	43	24	20	15	157	68	116	77	21	19	12	3	2	9	0	0	6
Q9BYG3	MKI67IP	293	MKI67 FHA domain-interacting nucleolar phosphoprotein	0.8865	0.986	0	0	0.9975	1	0	0		5	3	13	12	0	0	0	0	26	12	30	18	0	0	0	0	0	0	0	1	0
P41218	MNDA	407	Myeloid cell nuclear differentiation antigen	0	0	0	0	1	1	0	0		0	0	0	0	0	0	0	0	189	229	172	207	0	0	0	0	0	0	0	0	0
Q9HCE1	MOV10	1003	Putative helicase MOV-10	0.996	0.998	0.838	0	1	1	0.8243	0.9347		6	6	17	11	2	4	1	1	27	32	29	33	10	4	1	3	3	4	0	0	0
O00566	MPHOSPH10	681	U3 small nucleolar ribonucleoprotein protein MPP10	0.4925	0.982	0	0	0.7265	0.897	0	0		5	0	10	6	0	0	0	0	17	2	26	3	0	0	0	0	0	0	0	0	0
P49959	MRE11A	708	Double-strand break repair protein MRE11A	0	0.89	0.494	0.8855	0	0	0.9983	0.949		1	0	4	3	10	0	4	2	0	0	0	0	17	12	13	6	3	13	0	0	0
Q9UKD2	MRTO4	239	mRNA turnover protein 4 homolog	0.924	0.9365	0.199	0	0.9995	0.999	0.4267	0.299		8	7	16	13	1	2	1	1	35	29	34	22	3	6	2	0	1	5	0	0	2
P52701	MSH6	1360	DNA mismatch repair protein Msh6	0.3935	0.9135	0.637	0	0.6915	0.6955	0.9227	0.629		2	0	3	9	5	1	0	0	10	1	8	1	8	5	2	3	0	5	0	0	0
Q13330	MTA1	715	Metastasis-associated protein MTA1	0	0.8955	0.888	0	0.373	0.2805	0.997	0.9907		1	0	3	4	5	2	0	0	4	0	2	0	19	17	5	6	6	5	0	0	0
O94776	MTA2	668	Metastasis-associated protein MTA2	0.375	0.565	0.699	0	0.374	0.3725	0.9833	0.8013		2	0	2	1	1	3	0	1	3	0	3	0	7	6	6	4	5	1	0	0	0
Q9BQG0	MYBBP1A	1328	Myb-binding protein 1A	0.983	1	0.347	0.461	1	1	0.7767	0.1573		27	10	96	39	5	1	6	1	162	169	143	157	22	8	4	0	0	4	2	0	0
O43776	NARS	548	Asparaginyl-tRNA synthetase, cytoplasmic	0.472	0.9045	0.326	0.398	0.7515	0.664	0.6087	0.454		2	1	7	10	4	1	4	1	10	3	11	2	4	3	2	2	4	0	2	0	0
Q9H0A0	NAT10	1025	N-acetyltransferase 10	0.7165	0.9655	0.5395	0.5125	0.9845	1	0.362	0.173		15	3	25	17	6	3	9	1	49	14	49	25	3	4	3	1	1	2	0	1	1
O60934	NBN	754	Nibrin	0	0.355	0.8625	0.9525	0	0	0.9823	0.7297		0	0	3	0	14	2	3	4	0	0	0	0	7	7	13	2	1	6	0	0	0
Q9HCD5	NCOA5	579	Nuclear receptor coactivator 5	0	0.5615	0.473	0.935	0	0	0.9603	0.6113		0	0	2	1	4	0	3	3	0	0	0	0	4	9	4	4	0	2	0	0	0
Q8NEJ9	NGDN	315	Neuroguidin	0.4575	0.9595	0.41	0.756	0.958	0.989	0	0		0	2	4	6	2	0	2	1	7	3	9	6	0	0	0	0	0	0	0	0	0
Q9NX24	NHP2	153	H/ACA ribonucleoprotein complex subunit 2	0.7995	0.7235	0	0	0.9925	0.9535	0	0		4	2	4	4	0	0	0	0	15	14	8	15	0	0	0	0	0	0	0	0	1
O15226	NKRF	690	NF-kappa-B-repressing factor	0.9455	0.9685	0.9475	0	1	0.9985	0.7747	0		4	2	12	5	3	6	0	1	23	18	13	16	5	3	1	1	0	1	0	0	0
Q9H2Z4	NKX2-4	354	Homeobox protein Nkx-2.4	0	0	0.9045	0	0	0	0.8533	0.9297		0	0	0	0	7	2	1	1	0	0	0	0	6	5	1	5	4	2	0	0	0
Q9H6W3	NO66	641	Lysine-specific demethylase NO66	0	0.6115	0	0	0.959	0.9725	0	0		0	0	6	1	0	0	0	0	13	3	8	4	0	0	0	0	0	0	0	0	0
Q9Y3T9	NOC2L	749	Nucleolar complex protein 2 homolog	0.4835	0.9865	0.2555	0.6605	1	1	0.3337	0		8	0	16	14	0	2	3	2	41	31	43	26	5	2	0	0	0	1	0	0	1
Q8WTT2	NOC3L	800	Nucleolar complex protein 3 homolog	0.7225	0.9945	0	0	1	1	0	0		5	1	19	8	0	0	0	0	38	27	40	36	0	0	0	0	0	0	0	0	0
Q9BSC4	NOL10	688	Nucleolar protein 10	0.399	0.966	0	0	0.723	0.998	0	0		2	0	8	5	0	0	0	0	13	2	21	9	0	0	0	0	0	0	0	0	0
Q9H8H0	NOL11	719	Nucleolar protein 11	0.4785	0.9865	0.3355	0.3515	0.918	0.9995	0	0		4	0	8	9	2	0	2	0	16	3	18	8	0	0	0	0	0	0	0	0	0
Q9H6R4	NOL6	1146	Nucleolar protein 6	0.7955	0.994	0	0	0.981	0.999	0	0		4	1	8	9	0	0	0	0	22	6	31	12	0	0	0	0	0	0	0	0	0
Q76FK4	NOL8	1167	Nucleolar protein 8	0	0.2905	0	0	0.947	0.972	0	0		0	0	3	0	0	0	0	0	8	3	7	5	0	0	0	0	0	0	0	0	0
Q5SY16	NOL9	702	Nucleolar protein 9	0	0.28	0.697	0	0.986	0.953	0.3387	0		1	0	2	0	1	6	1	0	14	5	5	4	1	4	0	0	1	0	0	0	0
Q9NPE3	NOP10	64	H/ACA ribonucleoprotein complex subunit 3	0	0	0	0	0.9685	0.9205	0	0		0	0	0	0	0	0	0	0	4	4	2	3	0	0	0	0	0	0	0	0	0
P78316	NOP14	857	Nucleolar protein 14	0.8395	0.99	0	0	0.5285	0.6585	0	0		2	2	8	11	0	0	0	0	23	1	31	2	0	0	0	0	0	0	0	0	0
Q9Y3C1	NOP16	178	Nucleolar protein 16	0.988	0.9955	0	0	0.965	0.994	0	0		4	5	9	7	0	0	0	0	6	3	13	5	0	0	0	0	0	0	0	0	0
P46087	NOP2	812	Putative ribosomal RNA methyltransferase NOP2	0.9595	0.9905	0.7195	0.5035	1	1	0.7133	0.4093		20	11	56	33	11	12	8	6	98	58	63	67	21	15	8	2	6	12	0	0	4
O00567	NOP56	594	Nucleolar protein 56	0.7195	0.7475	0.309	0.2115	0.9965	0.9935	0.261	0.1157		17	11	35	22	11	4	8	2	56	47	51	53	20	14	6	5	4	11	0	2	5
Q9Y2X3	NOP58	529	Nucleolar protein 58	0.8925	0.909	0.575	0.2425	1	1	0.6733	0.429		15	6	30	16	11	4	5	1	49	35	60	40	17	12	4	5	3	6	0	0	3
P49116	NR2C2	596	Nuclear receptor subfamily 2 group C member 2	0	0	0.957	0.4475	0	0	0.9577	0.805		0	0	0	0	4	4	0	2	0	0	0	0	4	10	4	4	1	2	0	0	0
P24468	NR2F2	414	COUP transcription factor 2	0	0	0.9535	0.8105	0	0	0.924	0.9817		0	0	0	0	3	4	1	3	0	0	0	0	3	6	8	5	5	5	0	0	0
O95478	NSA2	260	Ribosome biogenesis protein NSA2 homolog	0.9495	0.9695	0	0	0.9825	0.997	0.4667	0		4	2	6	5	0	0	0	0	6	10	11	10	4	1	0	0	0	1	0	0	0
Q08J23	NSUN2	767	tRNA (cytosine-5-)-methyltransferase NSUN2	0.596	0.9735	0.7885	0.9255	0.653	0.6755	0.389	0.6157		11	1	10	17	9	3	9	4	12	2	15	2	2	7	0	4	1	3	0	1	0
Q9UKK9	NUDT5	219	ADP-sugar pyrophosphatase	0.877	0.935	0.4195	0.831	0.4645	0.4675	0	0		3	1	3	5	2	0	4	1	5	0	5	0	0	0	0	0	0	0	0	0	0
Q7Z417	NUFIP2	695	Nuclear fragile X mental retardation-interacting protein 2	0.9295	0.454	0	0	0.9005	0.585	0.1593	0.4867		5	8	7	0	0	0	0	0	9	11	3	9	3	0	0	2	1	2	0	0	1
Q14980	NUMA1	2115	Nuclear mitotic apparatus protein 1	0.5695	0.7235	0.9355	0.9585	0.736	0.5325	0.6477	0.6253		15	1	36	5	11	6	9	6	47	4	30	2	23	16	0	6	11	0	1	0	0
P49790	NUP153	1475	Nuclear pore complex protein Nup153	0	0.388	0.6925	0	0.1895	0.3235	0.9357	0.7373		1	1	1	3	2	2	0	1	2	0	5	0	8	13	2	4	4	1	0	0	0
O15381	NVL	856	Nuclear valosin-containing protein-like	0.9965	0.991	0	0	1	1	0	0		9	6	21	10	0	0	0	0	40	44	30	36	0	0	0	0	0	0	0	0	0
P11940	PABPC1	636	Polyadenylate-binding protein 1	0.943	0.8255	0.2405	0.015	0.9995	0.996	0.414	0.4967		27	38	37	34	6	14	6	3	91	84	62	74	26	24	9	14	11	23	0	0	9
Q13310	PABPC4	644	Polyadenylate-binding protein 4	0.9305	0.842	0.3985	0	0.9995	0.991	0.5953	0.5847		16	23	26	20	3	11	0	0	59	69	39	58	21	14	8	9	7	17	0	0	5
Q9NWT1	PAK1IP1	392	p21-activated protein kinase-interacting protein 1	0	0.6775	0	0	0.996	0.997	0	0		1	0	7	1	0	0	0	0	15	7	15	7	0	0	0	0	0	0	0	0	0
Q8NDF8	PAPD5	572	PAP-associated domain-containing protein 5	0	0.635	0	0	0.988	0.974	0	0		0	0	5	1	0	0	0	0	7	7	5	10	0	0	0	0	0	0	0	0	0
P09874	PARP1	1014	Poly [ADP-ribose] polymerase 1	0.1045	0.528	0.951	0.9975	0.005	0.023	0.7943	0.7597		22	9	26	83	48	128	52	95	22	16	30	5	71	61	37	38	37	47	0	3	14
Q9UGN5	PARP2	583	Poly [ADP-ribose] polymerase 2	0	0	0.96	0.437	0	0	0.848	0		0	0	0	0	5	4	0	2	0	0	0	0	3	3	2	1	1	1	0	0	0
Q14690	PDCD11	1871	Protein RRP5 homolog	0.499	0.999	0	0.0865	1	1	0.3077	0.155		17	0	41	30	1	0	3	0	55	40	77	59	5	1	4	0	0	4	0	0	3
P13667	PDIA4	645	Protein disulfide-isomerase A4	0.984	0.864	0.758	0.8055	0.4645	0.4975	0.5997	0.764		13	10	10	13	15	4	12	4	8	2	9	2	5	10	3	5	6	7	0	0	2
Q86TG7	PEG10	708	Retrotransposon-derived protein PEG10	0.9545	0.901	0	0	0.863	0.456	0	0		4	3	3	4	0	0	0	0	4	2	0	3	0	0	0	0	0	0	0	0	0
Q9BRX2	PELO	385	Protein pelota homolog	0.8555	0.894	0	0	0.4055	0.363	0	0		3	1	3	3	0	0	0	0	3	0	2	0	0	0	0	0	0	0	0	0	0
Q8IZL8	PELP1	1130	Proline-, glutamic acid- and leucine-rich protein 1	0.188	0.869	0.919	0.454	0.989	0.9795	0.4473	0.7147		2	1	10	11	8	25	3	4	33	19	28	17	9	3	2	7	4	5	0	0	2
Q96RR1	PEO1	684	Twinkle protein, mitochondrial	0	0	0.86	0.553	0	0	0.1527	0.2533		0	0	0	0	3	23	1	8	0	0	0	0	2	0	0	0	0	3	0	0	0
O00541	PES1	588	Pescadillo homolog	0.9765	0.999	0.7765	0.462	1	1	0.8483	0.771		8	3	23	14	5	1	3	0	34	16	30	17	7	3	1	1	1	3	0	0	0
P00558	PGK1	417	Phosphoglycerate kinase 1	0.6605	0.821	0.869	0.8775	0.46	0.784	0.582	0.4937		13	3	9	26	10	7	7	7	12	4	19	8	11	6	9	6	5	6	0	2	1
O94880	PHF14	888	PHD finger protein 14	0	0.4355	0.9935	0.944	0	0	0.9653	0.7813		0	0	6	0	7	25	4	14	0	0	0	0	6	6	5	2	1	3	0	0	0
Q8WWQ0	PHIP	1821	PH-interacting protein	0.8235	0.935	1	0.9905	0.3365	0.3385	0.8723	0.2617		4	1	5	6	10	15	5	6	5	0	5	0	4	5	3	0	0	2	0	0	0
P13797	PLS3	630	Plastin-3	0.9355	0.499	0.917	0.943	0.96	0.6715	0	0.7517		8	2	0	20	8	2	8	2	12	3	12	1	1	1	0	3	1	2	0	0	0
P29590	PML	882	Probable transcription factor PML	0	0	0.9275	0.9315	0	0	0.942	0.9827		0	0	0	0	3	3	2	5	0	0	0	0	9	13	2	6	6	4	0	0	0
Q9NRX1	PNO1	252	RNA-binding protein PNO1	0.448	0.963	0	0	0.4545	0.818	0	0		2	0	4	6	0	0	0	0	4	0	6	1	0	0	0	0	0	0	0	0	0
P00491	PNP	289	Purine nucleoside phosphorylase	0.78	0.982	0.4465	0	0.945	0.9635	0.636	0.5033		2	1	5	12	4	0	0	0	8	3	7	5	5	6	0	2	0	1	0	0	0
Q99575	POP1	1024	Ribonucleases P/MRP protein subunit POP1	0	0.9505	0	0	0.9995	0.9995	0.3943	0.203		1	1	11	5	0	0	0	0	15	15	11	15	2	4	0	0	0	2	0	0	0
Q9NUX5	POT1	634	Protection of telomeres protein 1	0	0	0	0	0	0	0.8183	0.916		0	0	0	0	0	0	0	0	0	0	0	0	2	2	4	3	2	5	0	0	0
Q9NQ55	PPAN	473	Suppressor of SWI4 1 homolog	0.8315	0.9345	0	0	0.999	0.9975	0	0		2	1	8	3	0	0	0	0	17	15	11	13	0	0	0	0	0	0	0	0	0
O15355	PPM1G	546	Protein phosphatase 1G	0.9345	0.934	0.8725	0.9745	0	0	0	0		4	2	3	6	20	3	11	4	0	0	0	0	0	0	0	0	0	0	0	0	0
P62140	PPP1CB	327	Serine/threonine-protein phosphatase PP1-beta catalytic subunit	0	0	0	0	0.9955	0.9875	0	0		0	0	0	0	0	0	0	0	26	18	19	20	0	0	0	0	0	0	2	0	0
P36873	PPP1CC	323	Serine/threonine-protein phosphatase PP1-gamma catalytic subunit	0.5215	0.696	0.216	0.431	0.994	0.9695	0.3557	0.381		6	3	10	11	5	0	5	3	27	26	20	29	5	4	6	4	3	6	0	2	1
P62191	PSMC1	440	26S protease regulatory subunit 4	0.8445	0	0.4665	0.5745	0	0	0.827	0.891		4	1	1	1	3	1	4	1	0	0	0	0	3	3	1	2	3	2	1	0	0
Q13610	PWP1	501	Periodic tryptophan protein 1 homolog	0.818	0.977	0	0	1	1	0.3347	0.269		7	1	11	5	0	0	0	0	51	38	42	43	1	2	0	0	0	3	0	0	0
Q15269	PWP2	919	Periodic tryptophan protein 2 homolog	0.3955	0.9445	0.5515	0	0.9405	0.9065	0.17	0.155		4	0	13	9	3	2	1	0	16	6	25	5	2	1	0	0	0	2	0	0	1
Q6K0P9	PYHIN1	492	Pyrin and HIN domain-containing protein 1	0	0	1	1	0	0	0	0		0	0	0	0	1011	1005	749	773	0	0	0	0	0	0	0	0	0	0	0	0	0
Q92878	RAD50	1312	DNA repair protein RAD50	0	0.404	1	0.9975	0	0	1	1		1	0	6	0	25	13	7	10	0	0	0	0	22	21	33	15	13	27	0	0	0
Q7Z5J4	RAI1	1906	Retinoic acid-induced protein 1	0	0.3925	0.8705	0.472	0.2765	0.1555	0.3183	0		0	0	7	0	3	16	0	4	5	0	2	0	5	2	0	0	0	0	0	0	0
P43487	RANBP1	201	Ran-specific GTPase-activating protein	0.4565	0.899	0.778	0.8845	0.4325	0.436	0	0		3	0	3	3	1	2	2	2	3	0	3	0	0	0	0	0	0	0	0	0	0
Q16576	RBBP7	425	Histone-binding protein RBBP7	0.08	0.1125	0.984	0.989	0.093	0.092	0.994	0.9887		5	2	7	7	6	5	6	4	10	2	9	3	8	9	9	8	4	6	1	1	3
Q8IXT5	RBM12B	1001	RNA-binding protein 12B	0	0.726	0	0	0	0.172	0.9867	0.7343		1	0	4	2	0	0	0	0	0	1	2	0	7	9	7	7	1	2	0	0	0
Q9Y4C8	RBM19	960	Probable RNA-binding protein 19	0	0	0	0	0.9015	0.9735	0	0		0	0	0	0	0	0	0	0	7	2	6	7	0	0	0	0	0	0	0	0	0
Q9NW13	RBM28	759	RNA-binding protein 28	0.535	0.979	0	0	1	1	0.652	0.4417		12	1	28	12	0	0	0	0	38	54	42	46	7	7	1	1	1	4	0	0	1
P42696	RBM34	430	RNA-binding protein 34	0.91	0.9955	0	0	1	1	0.4443	0.2497		7	2	22	9	0	0	0	0	31	23	31	27	2	2	0	0	0	2	0	0	0
Q9P258	RCC2	522	Protein RCC2	0.7665	0.902	0.784	0.754	0.4065	0.3895	0.9563	0.9637		15	4	15	18	13	7	8	7	12	3	13	2	28	19	14	29	30	13	0	1	2
Q14257	RCN2	317	Reticulocalbin-2	0.9485	0.4575	0.8675	0.9965	0.9615	0.958	0.8477	0.98		3	9	2	1	2	9	6	7	8	3	5	4	11	6	1	10	3	4	0	0	0
Q9GZR2	REXO4	422	RNA exonuclease 4	0.6975	0.5695	0	0	0.973	0.958	0.3267	0		3	2	6	2	0	0	0	0	16	14	15	11	2	3	0	0	0	0	0	1	0
P22670	RFX1	979	MHC class II regulatory factor RFX1	0	0	0.917	0.4475	0	0	0.6767	0.6457		0	0	0	0	3	3	0	2	0	0	0	0	1	7	4	6	7	0	0	0	0
Q06587	RING1	406	E3 ubiquitin-protein ligase RING1	0	0.461	0	0	0	0	0.8513	0.8223		1	0	5	0	0	0	0	0	0	0	0	0	5	4	1	2	4	1	0	0	0
P13489	RNH1	461	Ribonuclease inhibitor	0.4925	0.985	0.9785	0.773	0.7745	0.822	0.8397	0.9353		5	0	7	7	6	4	3	1	3	1	5	1	3	5	1	4	5	2	0	0	0
Q9H9Y2	RPF1	349	Ribosome production factor 1	0	0.833	0	0	0.9165	0.9905	0	0		0	0	3	2	0	0	0	0	5	2	11	5	0	0	0	0	0	0	0	0	0
Q9H7B2	RPF2	306	Ribosome production factor 2 homolog	0.435	0.9685	0	0	0.9985	0.9985	0.5203	0		2	0	8	5	0	0	0	0	13	19	14	17	4	0	1	0	0	1	0	0	0
P78346	RPP30	268	Ribonuclease P protein subunit p30	0	0.758	0	0	0.9505	0.9325	0	0		0	0	1	3	0	0	0	0	5	3	3	4	0	0	0	0	0	0	0	0	0
Q92766	RREB1	1687	Ras-responsive element-binding protein 1	0	0.3545	0.9815	0.6155	0	0	0.9157	0.6443		0	0	5	0	12	5	3	1	0	0	0	0	5	5	3	5	7	0	0	0	0
P56182	RRP1	461	Ribosomal RNA processing protein 1 homolog A	0.6825	0.9985	0	0	0.851	0.993	0	0		3	1	14	12	0	0	0	0	20	3	24	7	0	0	0	0	0	0	0	0	0
Q5JTH9	RRP12	1297	RRP12-like protein	0.769	1	0	0	1	1	0.4737	0.6063		5	2	30	20	0	0	0	0	47	15	49	16	2	4	0	2	1	1	0	0	0
Q9Y3B9	RRP15	282	RRP15-like protein	0.836	0.9165	0	0	0.989	0.992	0	0		2	1	5	3	0	0	0	0	9	9	11	9	0	0	0	0	0	0	0	0	0
Q14684	RRP1B	758	Ribosomal RNA processing protein 1 homolog B	0.654	0.654	0.2445	0.328	1	0.9995	0.5743	0.3577		18	4	54	11	5	2	5	2	67	43	42	43	10	12	4	2	6	4	1	0	2
Q9Y3A4	RRP7A	280	Ribosomal RNA-processing protein 7 homolog A	0	0.988	0	0	0.964	0.996	0	0		1	0	5	8	0	0	0	0	17	3	13	6	0	0	0	0	0	0	0	0	0
O43159	RRP8	456	Ribosomal RNA-processing protein 8	0	0.9065	0	0	0.995	0.9925	0	0		1	0	5	3	0	0	0	0	11	10	11	9	0	0	0	0	0	0	0	0	0
Q15050	RRS1	365	Ribosome biogenesis regulatory protein homolog	0.983	0.997	0	0	1	1	0	0		4	5	12	12	0	0	0	0	30	18	38	22	0	0	0	0	0	0	0	0	0
Q96T23	RSF1	1441	Remodeling and spacing factor 1	0	0	0.921	0.622	0	0	0	0		0	0	0	0	3	13	1	5	0	0	0	0	0	0	0	0	0	0	0	0	0
O76021	RSL1D1	490	Ribosomal L1 domain-containing protein 1	0.9835	1	0.9315	0.9055	1	1	0.835	0.3183		7	7	42	24	4	3	2	4	49	53	48	62	14	2	2	0	0	4	0	0	0
P05109	S100A8	93	Protein S100-A8	0.9915	0.4825	0.792	0.7965	0	0	0	0		5	8	1	3	1	8	1	2	0	0	0	0	0	0	0	0	0	0	0	0	0
P06702	S100A9	114	Protein S100-A9	0.9475	0.3515	0.4785	0	0	0	0	0		3	5	0	2	0	10	0	0	0	0	0	0	0	0	0	0	0	0	0	0	0
Q15424	SAFB	915	Scaffold attachment factor B1	0.853	0.975	0.9955	0.9995	0.545	0.637	0.9977	0.8247		12	5	52	19	28	16	20	20	9	3	15	3	31	28	23	21	21	7	0	1	1
Q14151	SAFB2	953	Scaffold attachment factor B2	0.6945	0.925	0.9715	0.9905	0.509	0.6315	0.9843	0.8977		9	3	40	13	20	11	13	18	6	3	10	3	23	19	17	11	18	7	0	0	2
Q6SPF0	SAMD1	538	Atherin	0	0	0.4305	0	0	0	0.99	0.9997		0	0	0	0	0	3	0	1	0	0	0	0	28	31	6	31	22	10	0	0	0
Q9NP81	SARS2	518	Seryl-tRNA synthetase, mitochondrial	0.493	0.9295	0.901	0.824	0.325	0.3925	0.3857	0		7	0	5	4	3	2	3	1	2	0	3	0	3	1	0	1	1	0	0	0	0
Q01826	SATB1	763	DNA-binding protein SATB1	0	0	0.998	0.9965	0	0	0	0		0	0	0	0	12	10	11	7	0	0	0	0	0	0	0	0	0	0	0	0	0
Q9UPW6	SATB2	733	DNA-binding protein SATB2	0	0.366	1	1	0	0	0.9833	0.3913		0	0	3	0	25	22	25	15	0	0	0	0	8	9	5	1	0	2	0	0	0
P18827	SDC1	310	Syndecan-1	0	0	0.9625	0.998	0.696	0.966	0	0		0	0	0	0	4	13	9	8	2	1	8	3	0	0	0	0	0	0	0	0	0
P34741	SDC2	201	Syndecan-2	0	0	0.9655	1	0	0.4645	0	0		0	0	0	0	4	13	9	10	1	0	6	0	0	0	0	0	0	0	0	0	0
O00560	SDCBP	298	Syntenin-1	0	0	0	0	0	0	0.64	0.9333		0	0	0	0	0	0	0	0	0	0	0	0	5	6	0	8	6	2	0	0	0
Q9H4L4	SENP3	574	Sentrin-specific protease 3	0.429	0.855	0.9945	0.954	0.8985	0.731	0.3597	0		2	0	6	2	7	21	6	3	11	3	4	1	3	1	0	0	1	0	0	0	0
Q8NC51	SERBP1	408	Plasminogen activator inhibitor 1 RNA-binding protein	0.865	0.1935	0.0015	0.0085	0.5385	0.6005	0.1083	0.1597		19	46	13	15	4	3	5	3	17	24	16	38	15	11	2	9	7	8	0	5	3
Q8IX01	SFRS14	1082	Putative splicing factor, arginine/serine-rich 14	0.3705	0.711	0.6535	0	0.7505	0.657	0.9673	0.8977		2	0	3	2	4	1	0	0	6	1	2	1	8	6	4	4	3	2	0	0	0
P42285	SKIV2L2	1042	Superkiller viralicidic activity 2-like 2	0.4935	0.988	0	0	0.994	0.9955	0.786	0.853		6	0	8	9	0	0	0	0	20	7	15	9	4	3	1	4	2	2	0	0	0
Q9NWH9	SLTM	1034	SAFB-like transcription modulator	0.44	0.937	0.48	0.474	0	0	0.9943	0.747		0	2	14	5	10	0	7	0	0	0	0	0	12	11	5	7	4	1	0	0	0
P28370	SMARCA1	1054	Probable global transcription activator SNF2L1	0	0.407	0.991	0.4995	0	0	0	0		0	0	5	0	6	13	0	8	0	0	0	0	0	0	0	0	0	0	0	0	0
O60264	SMARCA5	1052	SWI/SNF-related matrix-associated actin-dependent regulator of chromatin subfamily A member 5	0.774	0.877	1	1	0.6345	0.7935	0.9277	0.794		8	3	16	10	18	23	14	17	18	3	16	5	16	12	8	10	8	4	0	0	2
P08621	SNRNP70	437	U1 small nuclear ribonucleoprotein 70 kDa	0.9575	0.9905	0	0	0.921	0.8805	0.796	0.8433		3	3	7	9	0	0	0	0	5	3	4	2	3	1	2	2	1	3	0	0	0
Q9NUQ6	SPATS2L	558	SPATS2-like protein	0	0.318	0	0	0.9495	0.942	0	0		1	1	2	0	0	0	0	0	5	3	3	5	0	0	0	0	0	0	0	0	0
Q9UQ35	SRRM2	2752	Serine/arginine repetitive matrix protein 2	0.939	0.942	0.989	0.9775	0.569	0.4965	0.5957	0.7483		3	7	4	10	9	5	4	4	2	3	3	1	7	6	0	5	6	1	0	0	0
O95793	STAU1	577	Double-stranded RNA-binding protein Staufen homolog 1	0.8395	0.639	0	0	0.993	0.9255	0.671	0.785		3	10	6	3	0	0	0	0	19	21	9	19	6	6	1	4	2	6	0	0	1
Q9NUL3	STAU2	570	Double-stranded RNA-binding protein Staufen homolog 2	0.4755	0.614	0	0	0.9855	0.8845	0.4873	0		0	6	7	1	0	0	0	0	6	9	3	11	3	3	0	0	0	0	0	0	0
Q96SI9	STRBP	672	Spermatid perinuclear RNA-binding protein	0	0	0	0	0.9625	0.9685	0.9917	0.989		0	0	0	0	0	0	0	0	8	4	8	5	8	11	9	6	10	6	0	0	0
Q9Y5B9	SUPT16H	1047	FACT complex subunit SPT16	0.274	0.4165	0.9015	0.8115	0.6315	0.666	0.7053	0.4343		4	7	14	15	19	38	13	22	21	24	20	29	31	24	14	8	10	19	0	0	7
O00267	SUPT5H	1087	Transcription elongation factor SPT5	0.439	0.808	0.9795	0.971	0	0	0	0.2373		3	0	2	5	5	6	7	3	0	0	0	0	1	1	0	3	0	0	0	0	0
O75683	SURF6	361	Surfeit locus protein 6	0.895	0.847	0	0	0.9965	0.9915	0	0		2	2	10	2	0	0	0	0	11	12	9	11	0	0	0	0	0	0	0	0	0
Q99426	TBCB	244	Tubulin-folding cofactor B	0.8605	0.9635	0.779	0.82	0	0	0.7407	0.564		7	1	4	7	6	1	6	1	0	0	0	0	3	1	1	2	2	0	0	0	0
Q12788	TBL3	808	Transducin beta-like protein 3	0.4735	0.856	0.168	0.288	0.9385	0.956	0	0		12	0	14	12	1	2	3	1	25	9	31	10	0	0	0	0	0	0	0	1	1
P20226	TBP	339	TATA-box-binding protein	0	0	0.935	0.8025	0	0	0	0		0	0	0	0	3	3	1	3	0	0	0	0	0	0	0	0	0	0	0	0	0
Q9UGU0	TCF20	1960	Transcription factor 20	0	0	0.9995	0.5	0	0	0.882	0.5077		0	0	0	0	11	19	0	12	0	0	0	0	5	9	3	2	0	2	0	0	0
Q9NXF1	TEX10	929	Testis-expressed sequence 10 protein	0	0.8795	0.9975	0.985	1	0.9995	0.278	0		1	1	8	3	7	23	5	5	23	11	16	11	2	2	0	1	1	0	0	0	0
Q00059	TFAM	246	Transcription factor A, mitochondrial	0	0	0.997	0.9885	0	0	0.4673	0.5857		0	0	0	0	16	18	11	13	0	0	0	0	10	10	1	13	7	0	1	0	2
P05549	TFAP2A	437	Transcription factor AP-2-alpha	0	0.449	0.9845	0	0	0	0.9993	0.9997		0	0	5	0	11	4	1	1	0	0	0	0	22	23	19	25	22	14	0	0	0
Q92754	TFAP2C	450	Transcription factor AP-2 gamma	0	0	0	0	0	0	0.9923	0.887		0	0	0	0	0	0	0	0	0	0	0	0	8	9	7	11	13	2	0	0	0
Q01664	TFAP4	338	Transcription factor AP-4	0	0	0.898	0.848	0	0	0.9723	0.8227		0	0	0	0	12	2	2	2	0	0	0	0	5	6	5	5	9	1	0	0	0
Q12800	TFCP2	502	Alpha-globin transcription factor CP2	0	0	0	0	0	0	0.9897	0.9963		0	0	0	0	0	0	0	0	0	0	0	0	7	8	10	7	6	12	0	0	0
P19532	TFE3	575	Transcription factor E3	0	0	0	0	0	0	0.8477	0.5857		0	0	0	0	0	0	0	0	0	0	0	0	5	4	1	2	2	0	0	0	0
P42166	TMPO	694	Lamina-associated polypeptide 2, isoforms beta/gamma	0.0505	0.044	0.998	0.4975	0	0	0.555	0.459		6	1	4	9	12	6	0	5	0	0	0	0	19	22	8	11	11	9	0	3	3
P14373	TRIM27	513	Zinc finger protein RFP	0	0.396	0	0	0.2655	0	0.8767	0.7397		0	0	3	0	0	0	0	0	2	0	0	1	6	5	1	1	3	1	0	0	0
Q14669	TRIP12	1992	Probable E3 ubiquitin-protein ligase TRIP12	0.375	0.8585	0	0	0.1215	0	0	0		2	0	5	4	0	0	0	0	3	0	1	0	0	0	0	0	0	0	0	0	0
Q7Z2T5	TRM1L	733	TRM1-like protein	0.9495	0.786	0	0	0.9655	0.9665	0.144	0		4	3	7	2	0	0	0	0	5	7	5	6	2	0	0	0	0	1	0	0	0
Q2NL82	TSR1	804	Pre-rRNA-processing protein TSR1 homolog	0.4155	0.869	0	0.337	0.768	0.7255	0	0		2	0	3	4	0	0	2	0	6	1	3	1	0	0	0	0	0	0	0	0	0
Q9UNY4	TTF2	1162	Transcription termination factor 2	0	0	0.9065	0.758	0	0	0.9737	0		0	0	0	0	3	3	1	4	0	0	0	0	9	8	4	1	0	0	0	0	0
Q01081	U2AF1	240	Splicing factor U2AF 35 kDa subunit	0.4115	0.555	0.893	0.8735	0.156	0.157	0.362	0.5143		6	0	4	6	8	7	7	5	4	0	4	0	6	5	0	2	6	2	0	2	0
Q9NPG3	UBN1	1134	Ubinuclein-1	0	0	0.9515	0.4745	0	0	0.7437	0		0	0	0	0	7	3	0	3	0	0	0	0	2	5	2	0	0	1	0	0	0
Q6ZU65	UBN2	1347	Ubinuclein-2	0	0	0.959	0.6925	0	0	0.7303	0.6417		0	0	0	0	8	3	1	2	0	0	0	0	2	2	4	1	1	2	0	0	0
P09936	UCHL1	223	Ubiquitin carboxyl-terminal hydrolase isozyme L1	0.495	0.943	0.885	0.843	0.834	0.9275	0.9227	0.9023		4	1	7	24	5	6	4	4	19	4	13	7	8	11	4	4	5	7	0	0	1
Q92900	UPF1	1129	Regulator of nonsense transcripts 1	0.9995	0.991	0.611	0.377	1	1	0.8133	0.9393		9	15	19	9	1	2	2	0	34	42	32	40	9	4	1	3	3	5	0	0	0
O60287	URB1	2271	Nucleolar pre-ribosomal-associated protein 1	0.4245	0.672	0	0	1	1	0	0		4	0	4	2	0	0	0	0	22	10	18	13	0	0	0	0	0	0	0	0	0
Q14146	URB2	1524	Unhealthy ribosome biogenesis protein 2 homolog	0.3755	0.761	0	0	0.983	0.909	0	0		2	0	5	2	0	0	0	0	7	9	4	15	0	0	0	0	0	0	0	0	0
Q14694	USP10	798	Ubiquitin carboxyl-terminal hydrolase 10	0.8925	0.441	0	0	0.496	0.5685	0	0		5	4	3	2	0	0	0	0	1	5	2	4	0	0	0	0	0	0	0	1	0
Q9P275	USP36	1121	Ubiquitin carboxyl-terminal hydrolase 36	0.4645	0.4805	0	0	0.9785	0.494	0	0		5	0	9	0	0	0	0	0	17	5	11	0	0	0	0	0	0	0	0	0	0
Q93009	USP7	1102	Ubiquitin carboxyl-terminal hydrolase 7	0.9385	0.6845	0.997	0.998	0.295	0	0.6077	0.677		9	4	7	4	15	14	12	13	2	1	0	0	2	7	3	2	3	5	0	0	1
Q9BVJ6	UTP14A	771	U3 small nucleolar RNA-associated protein 14 homolog A	0.496	0.992	0	0	0.6885	0.989	0.47	0		7	0	9	9	0	0	0	0	18	2	25	5	3	0	2	0	0	1	0	0	0
Q8TED0	UTP15	518	U3 small nucleolar RNA-associated protein 15 homolog	0	0.981	0	0	0.4995	0.999	0	0		1	0	5	8	0	0	0	0	16	0	22	10	0	0	0	0	0	0	0	0	0
Q9Y5J1	UTP18	556	U3 small nucleolar RNA-associated protein 18 homolog	0.3885	0.7365	0	0	0.876	0.98	0.3867	0		4	0	8	4	0	1	0	0	13	5	29	9	3	4	0	1	1	1	0	0	1
O75691	UTP20	2785	Small subunit processome component 20 homolog	0.6815	0.996	0	0	0.6725	0.97	0	0		4	1	13	14	0	0	0	0	24	3	37	6	0	0	0	0	0	0	0	0	0
Q9NYH9	UTP6	597	U3 small nucleolar RNA-associated protein 6 homolog	0.8465	0.9635	0	0	0.571	0.936	0	0		4	1	6	5	0	0	0	0	10	1	22	3	0	0	0	0	0	0	0	0	0
P26640	VARS	1264	Valyl-tRNA synthetase	0.7525	0.984	0.777	0.5365	0.8455	0.5035	0.255	0.5713		10	2	11	20	13	3	6	1	16	4	11	1	1	5	0	3	3	2	0	0	1
Q9Y4B6	VPRBP	1507	Protein VPRBP	0	0	0.9875	0.8955	0	0	0	0		0	0	0	0	6	7	2	4	0	0	0	0	0	0	0	0	0	0	0	0	0
Q8IV63	VRK3	474	Serine/threonine-protein kinase VRK3	0	0	0.762	0.4395	0	0	1	0.821		0	0	0	0	1	6	0	2	0	0	0	0	24	22	11	3	3	8	0	0	0
Q9GZL7	WDR12	423	Ribosome biogenesis protein WDR12	0.781	0.9855	0	0	0.996	1	0.8187	0.2787		2	1	5	11	0	0	0	0	10	10	19	12	5	3	1	0	0	2	0	0	0
Q9UNX4	WDR3	943	WD repeat-containing protein 3	0	0.972	0	0	0.9905	0.9985	0	0		1	0	9	6	0	0	0	0	13	6	30	9	0	0	0	0	0	0	0	0	0
Q8NI36	WDR36	951	WD repeat-containing protein 36	0.393	0.999	0	0	0.98	0.9995	0.5917	0.5207		3	0	13	16	0	0	0	0	23	6	40	11	1	3	1	0	2	3	0	0	0
Q15061	WDR43	677	WD repeat-containing protein 43	0.402	0.8825	0.622	0.437	0.8815	0.9355	0	0		4	0	6	9	4	2	2	1	17	5	30	6	0	0	0	0	0	0	1	0	0
O15213	WDR46	610	WD repeat-containing protein 46	0.7965	0.98	0	0	0.4915	0.795	0	0		3	1	5	13	0	0	0	0	11	0	19	2	0	0	0	0	0	0	0	0	0
Q8IWA0	WDR75	830	WD repeat-containing protein 75	0.419	0.965	0	0	0.578	0.9725	0.1913	0		2	0	4	7	0	0	0	0	13	1	15	4	0	3	0	0	0	0	0	0	0
O96028	WHSC1	1365	Probable histone-lysine N-methyltransferase NSD2	0.3295	0.492	0	0	0.994	0.978	0	0		2	1	19	0	0	0	0	0	14	10	7	8	0	0	0	0	0	0	0	0	0
P18887	XRCC1	633	DNA repair protein XRCC1	0	0	0.4785	0.7195	0	0	0.8527	0.767		0	0	0	0	0	7	1	5	0	0	0	0	14	9	1	1	3	3	0	0	0
P13010	XRCC5	732	X-ray repair cross-complementing protein 5	0.2805	0.954	1	1	0.9165	0.8565	0.9997	0.9997		3	0	8	18	26	50	20	30	9	7	7	5	87	61	17	25	17	57	0	1	0
P12956	XRCC6	609	X-ray repair cross-complementing protein 6	0.8875	0.985	1	1	0.503	0.574	1	0.973		19	6	21	29	35	60	32	44	10	6	17	4	73	63	24	28	15	65	0	0	3
Q9H0D6	XRN2	950	5'-3' exoribonuclease 2	0.327	0.752	0.394	0.4115	0.9765	0.9425	0.4893	0.3737		3	1	10	7	2	4	2	3	19	18	14	19	8	8	0	4	2	2	0	1	1
Q9H6S0	YTHDC2	1430	Probable ATP-dependent RNA helicase YTHDC2	0.2095	0.6255	0	0	0.978	0.913	0.2903	0		2	0	9	3	0	0	0	0	14	12	8	15	2	4	0	0	0	0	0	1	0
P61981	YWHAG	247	14-3-3 protein gamma	0.826	0.6665	0.759	0.9305	0.5605	0.62	0	0		8	2	3	7	4	4	6	6	6	1	4	2	0	0	0	0	0	0	0	1	0
Q04917	YWHAH	246	14-3-3 protein eta	0.7345	0.5985	0.3645	0.8595	0.5	0.5255	0	0.4607		8	1	2	6	2	1	5	4	4	1	2	3	1	0	0	3	1	1	0	0	1
Q86T24	ZBTB33	672	Transcriptional regulator Kaiso	0	0	0	0	0	0	0.983	0.392		0	0	0	0	0	0	0	0	0	0	0	0	9	10	4	0	1	2	0	0	0
O15060	ZBTB39	712	Zinc finger and BTB domain-containing protein 39	0	0	0	0	0	0	0.6617	0.861		0	0	0	0	0	0	0	0	0	0	0	0	13	14	0	3	3	2	0	0	0
Q8NCP5	ZBTB44	570	Zinc finger and BTB domain-containing protein 44	0	0	0.879	0	0	0	0.713	0.987		0	0	0	0	2	7	1	1	0	0	0	0	2	4	11	10	11	4	0	0	0
Q7Z2W4	ZC3HAV1	902	Zinc finger CCCH-type antiviral protein 1	0.7545	0.7805	0.2175	0	0.9525	0.8305	0.2127	0.5843		5	2	10	5	2	0	1	0	13	7	6	5	2	2	0	2	1	6	0	0	1
Q9NUD5	ZCCHC3	404	Zinc finger CCHC domain-containing protein 3	0.969	0.5375	0	0	0.994	0.991	0	0		4	9	5	1	0	0	0	0	9	15	8	16	0	0	0	0	0	0	0	0	0
O75844	ZMPSTE24	475	CAAX prenyl protease 1 homolog	0.484	0.9125	0	0	0	0.275	0	0		4	0	3	4	0	0	0	0	0	0	2	0	0	0	0	0	0	0	0	0	0
Q9UBW7	ZMYM2	1377	Zinc finger MYM-type protein 2	0	0.279	0.958	0.695	0	0	0.7073	0.441		1	0	3	0	5	5	1	2	0	0	0	0	4	3	1	2	1	0	0	0	0
Q5VZL5	ZMYM4	1548	Zinc finger MYM-type protein 4	0	0	0.9145	0.432	0	0	0.4917	0.642		0	0	0	0	3	4	0	2	0	0	0	0	0	3	2	1	1	3	0	0	0
Q9UQR1	ZNF148	794	Zinc finger protein 148	0	0	0.9645	0.4725	0	0	0.948	0.9533		0	0	0	0	6	4	0	3	0	0	0	0	5	6	10	12	14	3	0	0	0
Q8TF68	ZNF384	577	Zinc finger protein 384	0	0.4005	0.9745	0.4755	0	0	0.9813	0.8317		0	0	3	0	4	6	0	3	0	0	0	0	15	12	3	7	2	2	0	0	0
Q96B54	ZNF428	188	Zinc finger protein 428	0	0	0.953	0.8805	0	0	0	0		0	0	0	0	6	3	2	2	0	0	0	0	0	0	0	0	0	0	0	0	0
Q8N0Y2	ZNF444	327	Zinc finger protein 444	0	0	0	0	0	0	0.9427	0.9287		0	0	0	0	0	0	0	0	0	0	0	0	4	4	5	5	5	2	0	0	0
Q6NSZ9	ZNF498	544	Zinc finger protein 498	0	0	0	0	0	0	0.9373	0.8497		0	0	0	0	0	0	0	0	0	0	0	0	3	5	5	5	4	1	0	0	0
O15015	ZNF646	1829	Zinc finger protein 646	0	0.316	1	0.922	0	0	0.9823	0.7227		0	0	5	0	12	14	3	4	0	0	0	0	10	8	7	4	3	1	0	0	0
Q9Y462	ZNF711	761	Zinc finger protein 711	0.397	0.4905	0.9965	0.5875	0.9515	0.9285	0.9557	0.9677		3	0	12	0	12	7	1	5	8	3	4	4	4	11	5	6	7	3	0	0	0
Q8NDX6	ZNF740	193	Zinc finger protein 740	0	0	0.391	0	0	0	0.99	0.6623		0	0	0	0	2	0	0	0	0	0	0	0	7	7	6	6	5	0	0	0	0
