# Supplementary material for: The functional interactome of PYHIN immune regulators reveals IFIX is a sensor of viral DNA
Source: Mol Syst Biol. 2015 Feb 9;11(2):787. doi: 10.15252/msb.20145808 (PMC4358659; doi:10.15252/msb.20145808)
Supplement: Supplementary file 4 [file msb0011-0787-sd4.xlsx]

## Sheet: Uncommon SAINT-Filtered Prey
SAINT-filtered Interactions Unique to Either N- or C-terminal Isolations (Excluded from PYHIN Family Interactome, see Fig 3)
Uniprot Accession No.	Gene Symbol	Protein Length (AA)	Description	IFI16_N Prob	IFI16_C Prob	IFIX_N Prob	IFIX_C Prob	MNDA_N Prob	MNDA_C Prob	AIM2_N Prob	AIM2_C Prob	IFI16_N_1 SC	IFI16_N_2 SC	IFI16_C_1 SC	IFI16_C_2 SC	IFIX_N_1 SC	IFIX_N_2 SC	IFIX_C_1 SC	IFIX_C_2 SC	MNDA_N_1 SC	MNDA_N_2 SC	MNDA_C_1 SC	MNDA_C_2 SC	AIM2_N_1 SC	AIM2_N_2 SC	AIM2_N_3 SC	AIM2_C_1 SC	AIM2_C_2 SC	AIM2_C_3 SC	EGFP_1 SC	EGFP_2 SC	EGFP_3 SC
Q96G21	IMP4	291	U3 small nucleolar ribonucleoprotein protein IMP4	0	0.925	0	0	0.8125	0.934	0	0	0	0	4	3	0	0	0	0	3	1	6	2	0	0	0	0	0	0	0	0	0
O95453	PARN	639	Poly(A)-specific ribonuclease PARN	0	0.8675	0	0	0.4155	0.476	0	0	0	0	9	3	0	0	0	0	4	0	8	0	0	0	0	0	0	0	0	0	0
A6NHR9	SMCHD1	2005	Structural maintenance of chromosomes flexible hinge domain-containing protein 1	0	0.8675	0.9465	0	0	0	0.6173	0.4043	0	0	5	5	5	5	1	0	0	0	0	0	3	1	4	3	0	1	0	0	0
Q96MU7	YTHDC1	727	YTH domain-containing protein 1	0	0.853	0.332	0.3565	0	0.2825	0.738	0.71	0	1	4	3	2	0	2	0	0	0	3	0	1	4	2	2	1	1	0	0	0
Q9Y2L1	DIS3	958	Exosome complex exonuclease RRP44	0	0.9005	0	0	0.3115	0.2435	0.3997	0.8197	1	0	3	6	0	0	0	0	3	0	2	0	1	3	0	2	2	3	0	0	0
O43818	RRP9	475	U3 small nucleolar RNA-interacting protein 2	0	0.956	0	0	0.714	0.7125	0	0	1	0	5	5	0	0	0	0	9	1	12	1	0	0	0	0	0	0	0	0	0
Q9UBT2	UBA2	640	SUMO-activating enzyme subunit 2	0	0.926	0.32	0	0.3985	0.3	0.8257	0.2803	1	0	3	12	2	0	0	1	4	0	2	0	5	4	1	2	0	0	0	0	0
Q7Z3K3	POGZ	1410	Pogo transposable element with ZNF domain	0	0	0.976	0	0	0	0.7787	0.5937	0	0	0	0	5	5	0	1	0	0	0	0	13	12	1	3	4	0	0	0	0
P31150	GDI1	447	Rab GDP dissociation inhibitor alpha	0.487	0.833	0	0	0.496	0.4895	0.91	0	5	0	2	14	0	0	0	0	13	0	9	0	3	6	3	0	0	0	0	0	0
Q9NZI7	UBP1	540	Upstream-binding protein 1	0	0	0	0	0	0	0.895	0.2853	0	0	0	0	0	0	0	0	0	0	0	0	3	5	2	0	0	2	0	0	0
