# Supplementary material for: The functional interactome of PYHIN immune regulators reveals IFIX is a sensor of viral DNA
Source: Mol Syst Biol. 2015 Feb 9;11(2):787. doi: 10.15252/msb.20145808 (PMC4358659; doi:10.15252/msb.20145808)
Supplement: Supplementary file 5 [file msb0011-0787-sd5.xlsx]

## Sheet: Nonspecific SAINT-Filtered Prey
Non-specific Interactions Excluded from the PYHIN Family Interactome
Uniprot Accession No.	Gene Symbol	Protein Length (AA)	Description	IFI16_N Prob	IFI16_C Prob	IFIX_N Prob	IFIX_C Prob	MNDA_N Prob	MNDA_C Prob	AIM2_N Prob	AIM2_C Prob		IFI16_N_1 SC	IFI16_N_2 SC	IFI16_C_1 SC	IFI16_C_2 SC	IFIX_N_1 SC	IFIX_N_2 SC	IFIX_C_1 SC	IFIX_C_2 SC	MNDA_N_1 SC	MNDA_N_2 SC	MNDA_C_1 SC	MNDA_C_2 SC	AIM2_N_1 SC	AIM2_N_2 SC	AIM2_N_3 SC	AIM2_C_1 SC	AIM2_C_2 SC	AIM2_C_3 SC	EGFP_1 SC	EGFP_2 SC	EGFP_3 SC
Q9NRG9	AAAS	546	Aladin	0	0	0	0	0	0	0.0093	0.026		0	0	0	0	0	0	0	0	0	0	0	0	3	1	0	0	0	3	0	2	2
Q13685	AAMP	434	Angio-associated migratory cell protein	0	0.379	0	0	0	0	0	0		0	0	0	3	0	0	0	0	0	0	0	0	0	0	0	0	0	0	0	0	0
P49588	AARS	968	Alanyl-tRNA synthetase, cytoplasmic	0.3815	0.532	0.039	0.4455	0.1835	0.1665	0.206	0.3323		12	0	7	18	3	1	8	4	8	3	9	1	5	7	4	6	6	4	0	3	1
Q5JTZ9	AARS2	985	Probable alanyl-tRNA synthetase, mitochondrial	0	0.426	0	0	0	0	0	0		1	0	1	2	0	0	0	0	0	0	0	0	0	0	0	0	0	0	0	0	0
P28288	ABCD3	659	ATP-binding cassette sub-family D member 3	0	0	0	0	0.7215	0.8085	0	0		0	0	0	0	0	0	0	0	3	1	3	2	0	0	0	0	0	0	0	0	0
P61221	ABCE1	599	ATP-binding cassette sub-family E member 1	0.6655	0.651	0	0	0.6605	0.769	0.2113	0		5	1	2	12	0	0	0	0	6	2	7	3	1	3	0	1	1	0	0	1	0
Q9UG63	ABCF2	623	ATP-binding cassette sub-family F member 2	0	0.3835	0	0	0.5985	0	0	0		0	0	0	4	0	0	0	0	2	1	1	0	0	0	0	0	0	0	0	0	0
Q9ULW3	ABT1	272	Activator of basal transcription 1	0	0	0	0	0.605	0.67	0.3237	0		0	0	0	0	0	0	0	0	5	2	7	2	3	2	0	0	0	1	0	0	1
P42765	ACAA2	397	3-ketoacyl-CoA thiolase, mitochondrial	0.3985	0.6195	0.3835	0.4145	0.6045	0.4035	0.7943	0.66		4	0	2	6	4	0	4	0	5	2	7	0	8	8	2	3	3	2	0	1	0
Q13085	ACACA	2346	Acetyl-CoA carboxylase 1	0	0	0	0	0.1935	0.39	0	0		0	0	0	0	0	0	0	0	2	0	3	1	0	0	0	0	0	0	0	0	0
P11310	ACADM	421	Medium-chain specific acyl-CoA dehydrogenase, mitochondrial	0	0.272	0	0	0.484	0.1905	0.306	0		1	0	0	3	0	0	0	0	4	1	2	0	3	2	0	1	0	1	0	0	1
P49748	ACADVL	655	Very long-chain specific acyl-CoA dehydrogenase, mitochondrial	0.0435	0	0	0	0	0	0	0		2	0	1	1	1	0	0	0	0	0	0	0	0	0	0	0	0	0	3	0	0
P24752	ACAT1	427	Acetyl-CoA acetyltransferase, mitochondrial	0.3765	0.4005	0.341	0.461	0.268	0.446	0.344	0.2327		6	0	2	7	6	0	4	2	2	2	9	1	3	3	3	4	0	1	0	2	0
Q9BWD1	ACAT2	397	Acetyl-CoA acetyltransferase, cytosolic	0	0.4825	0	0	0.46	0.443	0	0		0	0	0	9	0	0	0	0	5	0	4	0	0	0	0	0	0	0	0	0	0
Q9H3P7	ACBD3	528	Golgi resident protein GCP60	0.4305	0.422	0	0	0	0	0	0		3	0	0	4	0	0	0	0	0	0	0	0	0	0	0	0	0	0	0	0	0
Q96AP0	ACD	544	Adrenocortical dysplasia protein homolog	0	0	0	0	0	0	0.6597	0.8773		0	0	0	0	0	0	0	0	0	0	0	0	2	1	1	2	4	2	0	0	0
Q9UKV3	ACIN1	1341	Apoptotic chromatin condensation inducer in the nucleus	0.0885	0.075	0.497	0.341	0.0065	0.004	0.3227	0.282		6	0	7	4	20	6	9	6	4	3	5	2	19	9	7	8	7	8	0	0	6
P53396	ACLY	1101	ATP-citrate synthase	0.233	0.3185	0.153	0.203	0.215	0.3675	0.0213	0.0713		17	5	15	28	16	4	15	4	27	11	32	15	5	4	8	0	1	14	3	2	4
Q99798	ACO2	780	Aconitate hydratase, mitochondrial	0.3395	0.641	0.311	0.4085	0.3555	0.3625	0.5243	0.5487		3	0	2	8	3	0	4	0	5	0	5	0	5	4	1	2	3	2	0	1	0
O00154	ACOT7	380	Cytosolic acyl coenzyme A thioester hydrolase	0.41	0.452	0	0	0	0	0	0		2	0	0	5	0	0	0	0	0	0	0	0	0	0	0	0	0	0	0	0	0
Q9Y305	ACOT9	439	Acyl-coenzyme A thioesterase 9, mitochondrial	0	0	0	0	0	0	0.4037	0		0	0	0	0	0	0	0	0	0	0	0	0	1	3	0	0	1	0	0	0	0
P24666	ACP1	158	Low molecular weight phosphotyrosine protein phosphatase	0.427	0.456	0	0.7825	0.8335	0.8345	0.808	0.8383		2	0	0	4	1	1	1	2	3	1	4	1	2	2	1	4	2	1	0	0	0
O95573	ACSL3	720	Long-chain-fatty-acid--CoA ligase 3	0	0.7005	0	0	0.256	0.2565	0.2243	0.3217		1	0	6	3	0	0	0	0	3	0	3	0	2	2	0	1	0	3	0	0	1
Q562R1	ACTBL2	376	Beta-actin-like protein 2	0	0	0	0	0.0045	0.0005	0	0		0	0	0	0	0	0	0	0	27	21	22	16	0	0	0	0	0	0	0	6	20
P63261	ACTG1	375	Actin, cytoplasmic 2	0	0	0	0	0.0005	0.0005	0	0		75	42	66	108	76	56	68	54	105	83	98	71	78	59	61	63	42	84	38	33	55
O96019	ACTL6A	429	Actin-like protein 6A	0.4305	0.7195	0.781	0.8755	0.4705	0.412	0.7723	0.5867		2	0	1	7	1	3	2	2	7	0	3	0	4	1	3	2	0	3	0	0	0
O43707	ACTN4	911	Alpha-actinin-4	0.1445	0.076	0.0435	0.169	0.0365	0.0325	0.0163	0.1937		21	9	13	29	14	10	12	14	26	15	26	9	21	16	12	13	11	29	2	3	9
P61163	ACTR1A	376	Alpha-centractin	0	0.657	0	0	0.905	0.9145	0.6907	0		1	1	1	2	0	0	0	0	4	2	4	2	3	1	1	1	1	0	0	0	0
P61160	ACTR2	394	Actin-related protein 2	0.287	0.269	0	0	0.471	0.513	0.4267	0		2	0	0	3	0	0	0	0	3	1	4	1	4	4	0	0	0	1	0	1	0
P35611	ADD1	737	Alpha-adducin	0	0	0	0	0.1755	0	0	0		0	0	0	0	0	0	0	0	2	0	0	0	0	0	0	0	0	0	1	0	0
P11766	ADH5	374	Alcohol dehydrogenase class-3	0	0.3875	0	0	0	0	0	0		0	0	0	3	0	0	0	0	0	0	0	0	0	0	0	0	0	0	0	0	0
P55263	ADK	362	Adenosine kinase	0	0.404	0	0	0	0	0	0		0	0	0	3	0	0	0	0	0	0	0	0	0	0	0	0	0	0	0	0	0
Q9NX46	ADPRHL2	363	Poly(ADP-ribose) glycohydrolase ARH3	0	0.3685	0	0	0	0	0	0		0	0	0	3	0	0	0	0	0	0	0	0	0	0	0	0	0	0	0	0	0
Q16186	ADRM1	407	Proteasomal ubiquitin receptor ADRM1	0	0	0.258	0.3595	0	0	0	0		0	0	0	0	2	0	3	0	0	0	0	0	0	0	0	0	0	0	1	0	0
P30566	ADSL	484	Adenylosuccinate lyase	0.4035	0.5405	0.5205	0.599	0.3815	0.325	0.3863	0		4	0	2	3	2	2	2	2	1	2	4	0	2	2	1	0	1	1	0	1	0
P30520	ADSS	456	Adenylosuccinate synthetase isozyme 2	0	0.4255	0	0	0.4245	0.786	0	0		1	1	0	4	0	0	0	0	3	0	3	1	0	0	0	0	0	0	0	0	0
P20933	AGA	346	N(4)-(beta-N-acetylglucosaminyl)-L-asparaginase	0.4815	0	0	0	0	0	0	0		0	8	0	0	0	0	0	0	0	0	0	0	0	0	0	0	0	0	0	0	0
Q53H12	AGK	422	Acylglycerol kinase, mitochondrial	0.2825	0.258	0	0	0	0	0	0		2	0	0	3	0	0	0	0	0	0	0	0	0	0	0	0	0	0	1	0	0
O00116	AGPS	658	Alkyldihydroxyacetonephosphate synthase, peroxisomal	0	0.621	0	0	0	0	0	0		1	0	1	3	0	0	0	0	0	0	0	0	0	0	0	0	0	0	0	0	0
Q8WYP5	AHCTF1	2266	Protein ELYS	0	0	0	0	0	0	0.2	0		0	0	0	0	0	0	0	0	0	0	0	0	3	2	0	0	0	0	0	0	0
P23526	AHCY	432	Adenosylhomocysteinase	0	0.002	0	0.0005	0.0255	0.029	0	0		5	0	8	16	5	4	6	5	20	9	20	7	8	10	5	2	5	5	3	4	6
Q09666	AHNAK	5890	Neuroblast differentiation-associated protein AHNAK	0.2695	0	0	0	0	0	0	0		0	2	0	0	0	0	0	0	0	0	0	0	0	0	0	0	0	0	1	0	0
O95433	AHSA1	338	Activator of 90 kDa heat shock protein ATPase homolog 1	0.4565	0.7525	0	0	0.896	0	0	0		3	0	1	6	0	0	0	0	4	2	1	0	0	0	0	0	0	0	0	0	0
O95831	AIFM1	613	Apoptosis-inducing factor 1, mitochondrial	0.0125	0	0	0.0005	0	0	0.0027	0.0027		11	2	9	7	6	3	9	4	8	7	6	2	11	14	3	9	8	8	3	3	7
Q12904	AIMP1	312	Aminoacyl tRNA synthase complex-interacting multifunctional protein 1	0	0.452	0	0	0	0.453	0	0		1	0	0	4	0	0	0	0	0	0	5	0	0	0	0	0	0	0	0	0	0
Q13155	AIMP2	320	Aminoacyl tRNA synthase complex-interacting multifunctional protein 2	0.0615	0.1365	0	0	0.1075	0.1015	0.1227	0.125		2	0	4	2	0	0	0	0	3	2	3	2	5	4	0	3	2	1	0	1	2
P54819	AK2	239	Adenylate kinase 2, mitochondrial	0	0	0	0.771	0	0	0	0		0	0	0	0	1	1	2	1	0	0	0	0	0	0	0	0	0	0	0	0	0
O43823	AKAP8	692	A-kinase anchor protein 8	0.265	0.405	0	0	0.5765	0.3555	0.389	0.5557		2	0	5	0	0	0	0	0	4	2	2	1	4	3	0	1	4	2	0	0	1
Q9ULX6	AKAP8L	646	A-kinase anchor protein 8-like	0	0	0	0	0.895	0.8035	0.6107	0.4947		0	0	0	0	0	0	0	0	4	2	4	1	6	4	0	3	1	0	0	0	0
P14550	AKR1A1	325	Alcohol dehydrogenase [NADP+]	0.4215	0.711	0	0	0	0	0	0		2	0	4	1	0	0	0	0	0	0	0	0	0	0	0	0	0	0	0	0	0
P15121	AKR1B1	316	Aldose reductase	0.281	0.6545	0	0	0.4605	0.3045	0.4903	0.302		2	0	2	7	0	0	0	0	2	2	4	0	3	2	2	1	0	2	0	0	1
P02768	ALB	609	Serum albumin	0	0	0	0	0	0	0	0		3	14	5	11	4	8	6	8	0	0	0	9	10	12	15	21	6	16	19	0	32
P54886	ALDH18A1	795	Delta-1-pyrroline-5-carboxylate synthase	0	0	0	0	0	0	0	0		5	1	2	12	3	1	4	2	6	1	9	2	7	7	0	3	1	6	1	1	48
O94788	ALDH1A2	518	Retinal dehydrogenase 2	0	0.2855	0	0	0	0.272	0	0		0	0	0	2	0	0	0	0	0	0	2	0	0	0	0	0	0	0	0	0	0
P05091	ALDH2	517	Aldehyde dehydrogenase, mitochondrial	0.4055	0.6485	0.5375	0.5735	0.4815	0.535	0.3297	0		4	0	2	8	5	1	4	1	3	1	4	1	2	3	0	1	1	0	0	0	1
P49419	ALDH7A1	539	Alpha-aminoadipic semialdehyde dehydrogenase	0.381	0.466	0.5905	0.5915	0.2085	0.18	0	0		6	0	2	10	7	3	5	3	3	2	4	1	0	0	0	0	0	0	0	1	1
P49189	ALDH9A1	494	4-trimethylaminobutyraldehyde dehydrogenase	0.0555	0.2805	0	0	0.2475	0.128	0.1507	0		2	0	3	8	0	0	0	0	3	5	5	1	4	1	3	0	0	1	0	1	2
P04075	ALDOA	364	Fructose-bisphosphate aldolase A	0.0295	0.12	0.005	0.0465	0.061	0.021	0.003	0.0163		18	8	26	35	16	7	19	13	32	20	24	16	12	12	12	8	12	18	5	4	10
O75342	ALOX12B	701	Arachidonate 12-lipoxygenase, 12R-type	0.405	0	0	0	0	0	0	0		0	3	0	0	0	0	0	0	0	0	0	0	0	0	0	0	0	0	1	0	0
Q8IWZ3	ANKHD1	2542	Ankyrin repeat and KH domain-containing protein 1	0	0	0	0	0.308	0.262	0	0		0	0	0	0	0	0	0	0	3	1	2	1	0	0	0	0	0	0	0	1	0
O75179	ANKRD17	2603	Ankyrin repeat domain-containing protein 17	0.654	0	0.402	0	0	0	0	0		2	4	0	0	1	3	1	0	0	0	0	0	0	0	0	0	0	0	1	0	0
P39687	ANP32A	249	Acidic leucine-rich nuclear phosphoprotein 32 family member A	0	0.4725	0	0	0	0	0	0		0	0	0	6	0	0	0	0	0	0	0	0	0	0	0	0	0	0	0	0	0
Q92688	ANP32B	251	Acidic leucine-rich nuclear phosphoprotein 32 family member B	0	0.767	0	0	0	0	0	0		0	0	1	7	0	0	0	0	0	0	0	0	0	0	0	0	0	0	0	0	0
Q9BTT0	ANP32E	268	Acidic leucine-rich nuclear phosphoprotein 32 family member E	0	0.446	0	0	0	0	0	0		0	0	0	4	0	0	0	0	0	0	0	0	0	0	0	0	0	0	0	0	0
P04083	ANXA1	346	Annexin A1	0	0	0	0.4815	0	0	0	0		0	0	0	0	0	0	0	7	0	0	0	0	0	0	0	0	0	0	0	1	0
P50995	ANXA11	505	Annexin A11	0	0.4985	0	0	0	0	0	0		0	0	1	6	0	0	0	0	0	0	0	0	0	0	0	0	0	0	0	0	1
P07355	ANXA2	339	Annexin A2	0.528	0.0105	0.0035	0.318	0	0	0.0297	0.0047		13	13	8	6	5	4	14	4	4	1	5	2	5	5	7	5	5	4	5	2	2
P08758	ANXA5	320	Annexin A5	0	0.4685	0	0.601	0.2175	0.2375	0	0		1	0	1	4	0	0	4	1	2	0	2	0	0	0	0	0	0	0	0	0	1
P08133	ANXA6	673	Annexin A6	0.4025	0.516	0.2315	0.276	0.4975	0.381	0	0		4	0	1	9	2	0	2	0	4	1	2	1	0	0	0	0	0	0	0	0	1
Q10567	AP1B1	949	AP-1 complex subunit beta-1	0.2045	0.3115	0.1405	0.2565	0.2485	0.171	0	0		5	0	3	10	4	1	5	1	3	0	2	0	0	0	0	0	0	0	1	1	1
O43747	AP1G1	822	AP-1 complex subunit gamma-1	0	0	0	0	0	0.243	0	0		0	0	0	0	0	0	0	0	0	1	3	0	0	0	0	0	0	0	1	0	0
Q9BXS5	AP1M1	423	AP-1 complex subunit mu-1	0	0.429	0	0	0.544	0.2235	0.362	0		0	0	1	4	0	0	0	0	4	1	2	0	3	3	0	1	0	0	1	0	0
P63010	AP2B1	937	AP-2 complex subunit beta	0.4515	0.473	0	0	0.2605	0.171	0.221	0.221		4	0	0	9	0	0	0	0	5	1	3	1	0	0	4	0	0	5	1	0	1
Q96CW1	AP2M1	435	AP-2 complex subunit mu	0	0.757	0	0	0.4595	0.325	0	0		1	0	1	4	0	0	0	0	6	0	2	0	0	0	0	0	0	0	0	0	0
O14617	AP3D1	1153	AP-3 complex subunit delta-1	0.369	0.721	0	0	0.6245	0.295	0	0		2	0	2	3	0	0	0	0	4	1	2	0	0	0	0	0	0	0	0	0	0
Q9Y2T2	AP3M1	418	AP-3 complex subunit mu-1	0	0	0	0	0	0	0.398	0		0	0	0	0	0	0	0	0	0	0	0	0	3	1	0	0	0	1	0	0	0
P13798	APEH	732	Acylamino-acid-releasing enzyme	0	0.605	0	0	0	0	0	0		0	0	1	3	0	0	0	0	0	0	0	0	0	0	0	0	0	0	0	0	0
P27695	APEX1	318	DNA-(apurinic or apyrimidinic site) lyase	0.435	0.776	0	0	0.443	0.4555	0	0		2	0	1	6	0	1	1	1	4	0	5	0	0	0	0	0	0	0	0	0	0
Q8NCW5	APOA1BP	288	Apolipoprotein A-I-binding protein	0	0.7495	0	0	0	0	0	0		1	0	1	3	0	0	0	0	0	0	0	0	0	0	0	0	0	0	0	0	0
Q9NRW3	APOBEC3C	190	Probable DNA dC->dU-editing enzyme APOBEC-3C	0	0	0	0	0.6245	0.591	0.4893	0.3823		0	0	0	0	0	0	0	0	5	2	2	4	4	5	0	1	3	0	1	0	0
Q8IUX4	APOBEC3F	373	DNA dC->dU-editing enzyme APOBEC-3F	0	0	0	0	0	0.38	0	0		0	0	0	0	0	0	0	0	1	0	3	0	0	0	0	0	0	0	0	0	0
P05090	APOD	189	Apolipoprotein D	0	0	0	0	0	0	0	0		3	0	0	0	0	1	0	0	0	0	0	0	0	0	0	0	0	0	9	0	0
P07741	APRT	180	Adenine phosphoribosyltransferase	0	0.3275	0.128	0.368	0.2505	0.361	0.3713	0.5427		0	0	0	7	2	0	2	2	3	2	5	2	2	4	3	3	4	3	1	0	1
O60306	AQR	1485	Intron-binding protein aquarius	0	0	0.643	0.68	0	0	0.726	0.5073		0	0	0	0	1	2	1	2	0	0	0	0	5	3	1	2	2	0	0	0	0
P48444	ARCN1	511	Coatomer subunit delta	0.1615	0.1195	0	0	0.0075	0.03	0	0		3	1	0	5	0	0	0	0	2	0	0	2	0	0	0	0	0	0	0	1	2
P61204	ARF3	181	ADP-ribosylation factor 3	0.0425	0.0265	0.004	0	0.118	0.127	0.0737	0.064		4	2	2	6	3	0	0	0	6	6	7	6	3	5	5	3	2	6	2	0	4
P18085	ARF4	180	ADP-ribosylation factor 4	0	0.7985	0	0	0.1855	0.427	0	0		0	0	1	3	0	0	0	0	3	3	6	5	0	0	0	0	0	0	0	1	2
P05089	ARG1	322	Arginase-1	0.38	0	0	0	0	0	0	0		0	4	1	1	0	0	0	0	0	0	0	0	0	0	0	0	0	0	1	1	0
Q9NWB6	ARGLU1	273	Arginine and glutamate-rich protein 1	0	0	0	0	0	0	0	0.1973		0	0	0	0	0	0	0	0	0	0	0	0	0	0	0	1	3	0	0	2	0
P52565	ARHGDIA	204	Rho GDP-dissociation inhibitor 1	0.8525	0.9265	0.8825	0	0	0	0	0		2	1	2	8	3	2	1	1	0	0	0	0	0	0	0	0	0	0	0	0	0
Q68CP9	ARID2	1835	AT-rich interactive domain-containing protein 2	0	0.1045	0	0	0.2245	0	0	0		0	0	2	0	0	0	0	0	4	0	0	0	0	0	0	0	0	0	0	0	0
Q66PJ3	ARL6IP4	360	ADP-ribosylation factor-like protein 6-interacting protein 4	0	0	0	0	0	0.403	0	0		0	0	0	0	0	0	0	0	0	1	3	0	0	0	0	0	0	0	0	0	0
O15144	ARPC2	300	Actin-related protein 2/3 complex subunit 2	0	0.3965	0	0	0.3465	0	0	0		1	0	0	3	0	0	0	0	2	0	0	0	0	0	0	0	0	0	0	0	0
P59998	ARPC4	168	Actin-related protein 2/3 complex subunit 4	0	0.2895	0	0	0.571	0.5145	0	0		1	1	0	3	0	0	0	0	3	2	2	2	0	0	0	0	0	0	0	0	1
Q8N3C0	ASCC3	2202	Activating signal cointegrator 1 complex subunit 3	0	0	0	0	0.605	0.478	0	0		0	0	0	0	0	0	0	0	3	2	1	2	0	0	0	0	0	0	0	0	0
O43681	ASNA1	348	ATPase ASNA1	0	0.3925	0	0	0	0	0	0		0	0	0	3	0	0	0	0	0	0	0	0	0	0	0	0	0	0	0	0	0
P08243	ASNS	561	Asparagine synthetase [glutamine-hydrolyzing]	0.0005	0.024	0.0155	0	0.0885	0.0815	0.0047	0.0167		4	1	4	12	7	2	2	2	9	8	12	6	10	8	3	7	4	7	1	8	0
Q9ULI0	ATAD2B	1458	ATPase family AAA domain-containing protein 2B	0	0	0.2825	0	0	0	0	0		0	0	0	0	0	3	1	1	0	0	0	0	0	0	0	0	0	0	0	0	0
Q9NVI7	ATAD3A	634	ATPase family AAA domain-containing protein 3A	0	0	0	0	0	0	0	0		6	2	5	6	6	4	6	1	3	1	3	0	33	29	4	12	12	13	13	7	7
Q96QE3	ATAD5	1844	ATPase family AAA domain-containing protein 5	0	0	0	0	0.321	0	0	0		0	0	0	0	0	0	0	0	6	0	1	0	0	0	0	0	0	0	0	0	0
P18847	ATF3	181	Cyclic AMP-dependent transcription factor ATF-3	0	0	0	0	0	0	0.59	0		0	0	0	0	0	0	0	0	0	0	0	0	4	4	0	1	1	0	0	0	0
P18848	ATF4	351	Cyclic AMP-dependent transcription factor ATF-4	0	0	0	0	0	0	0.371	0		0	0	0	0	0	0	0	0	0	0	0	0	2	1	0	1	0	0	0	0	0
P05023	ATP1A1	1023	Sodium/potassium-transporting ATPase subunit alpha-1	0	0	0	0.0005	0	0	0	0		12	7	10	12	18	12	18	10	17	17	13	8	16	13	5	7	10	14	7	6	12
P16615	ATP2A2	1042	Sarcoplasmic/endoplasmic reticulum calcium ATPase 2	0.0335	0.0095	0.0715	0.206	0.0005	0.0005	0.0003	0.002		12	4	12	14	13	5	14	8	13	6	13	6	6	8	3	5	3	9	2	2	7
P20020	ATP2B1	1258	Plasma membrane calcium-transporting ATPase 1	0.815	0.837	0.8905	0.7565	0.245	0.4705	0	0		4	1	3	3	4	2	2	1	2	0	2	1	0	0	0	0	0	0	0	0	0
P25705	ATP5A1	553	ATP synthase subunit alpha, mitochondrial	0	0	0	0	0	0	0	0		20	6	16	17	15	12	17	18	21	11	13	13	34	29	19	20	15	21	11	11	13
P06576	ATP5B	529	ATP synthase subunit beta, mitochondrial	0.023	0.0015	0.0005	0.017	0	0	0.0067	0.0007		25	12	7	31	21	9	24	10	18	10	22	8	25	26	21	19	15	19	10	5	11
P36542	ATP5C1	298	ATP synthase subunit gamma, mitochondrial	0.2985	0.1945	0.0755	0.1995	0.058	0.0765	0.316	0.1777		7	1	6	5	4	1	5	2	5	2	5	3	9	9	3	4	4	3	1	0	3
P24539	ATP5F1	256	ATP synthase subunit b, mitochondrial	0.186	0.0265	0.169	0.4765	0.0255	0.082	0	0		4	0	1	2	3	0	6	1	2	0	4	0	0	0	0	0	0	0	2	1	0
O75947	ATP5H	161	ATP synthase subunit d, mitochondrial	0	0.332	0	0.392	0	0	0	0		1	0	0	4	0	1	0	3	0	0	0	0	0	0	0	0	0	0	0	1	0
O75964	ATP5L	103	ATP synthase subunit g, mitochondrial	0	0.4215	0	0	0	0.428	0	0		1	1	0	3	0	0	0	0	1	0	3	0	0	0	0	0	0	0	0	0	0
P48047	ATP5O	213	ATP synthase subunit O, mitochondrial	0.2375	0.394	0.176	0.2335	0	0	0.5827	0.707		3	0	0	9	2	1	3	0	0	0	0	0	5	5	5	6	3	6	0	0	2
P38606	ATP6V1A	617	V-type proton ATPase catalytic subunit A	0.429	0.665	0.442	0.766	0	0	0.7373	0.5673		3	0	1	3	3	0	2	1	0	0	0	0	2	3	1	3	0	2	0	0	0
Q9UI12	ATP6V1H	483	V-type proton ATPase subunit H	0	0	0.348	0	0	0	0	0		0	0	0	0	2	0	1	0	0	0	0	0	0	0	0	0	0	0	0	0	0
Q96GD4	AURKB	344	Serine/threonine-protein kinase 12	0	0	0.7865	0.7835	0.395	0	0	0		0	0	0	0	1	3	1	2	3	0	1	0	0	0	0	0	0	0	0	0	0
P25311	AZGP1	298	Zinc-alpha-2-glycoprotein	0.464	0	0	0	0	0	0	0		0	6	0	0	0	0	0	0	0	0	0	0	0	0	0	0	0	0	1	1	0
O95816	BAG2	211	BAG family molecular chaperone regulator 2	0.369	0.2495	0	0.526	0.27	0	0.382	0.424		5	0	1	3	1	1	1	3	3	2	1	1	4	8	0	3	4	1	0	2	0
Q13838	BAT1	428	Spliceosome RNA helicase BAT1	0	0.004	0	0	0.002	0.001	0.0253	0.037		3	5	8	20	7	7	8	5	19	4	17	3	23	20	12	14	14	14	0	5	11
P48634	BAT2	2157	Large proline-rich protein BAT2	0	0.3185	0	0	0.574	0.3025	0.5857	0.7647		1	0	4	1	0	0	0	0	11	1	0	2	8	5	0	2	3	2	0	0	0
Q9Y520	BAT2L2	2896	Protein BAT2-like 2	0	0.0005	0	0	0	0	0	0		2	0	9	1	1	0	0	0	5	2	2	1	8	4	0	8	3	5	0	10	3
P51572	BCAP31	246	B-cell receptor-associated protein 31	0.3165	0.1985	0.263	0.158	0	0	0	0		4	0	2	1	3	1	2	0	0	0	0	0	0	0	0	0	0	0	0	2	0
O75934	BCAS2	225	Pre-mRNA-splicing factor SPF27	0	0.813	0	0	0.3875	0.3835	0.8037	0.5387		0	0	2	2	0	0	0	0	2	0	2	0	1	5	2	1	3	0	0	0	0
Q9NYF8	BCLAF1	920	Bcl-2-associated transcription factor 1	0	0	0	0	0	0	0	0		7	4	15	48	10	9	16	10	7	15	11	20	65	44	24	47	41	21	0	37	76
P54132	BLM	1417	Bloom syndrome protein	0	0.3845	0.863	0.7145	0	0	0.6263	0		1	0	5	0	5	2	1	2	0	0	0	0	12	11	0	1	1	0	0	0	0
P53004	BLVRA	296	Biliverdin reductase A	0	0.438	0	0.4555	0	0	0	0		1	0	1	4	0	0	2	1	0	0	0	0	0	0	0	0	0	0	0	0	1
Q9H3K6	BOLA2	86	BolA-like protein 2	0	0	0	0	0.4195	0.4185	0	0		0	0	0	0	0	0	0	0	2	0	2	0	0	0	0	0	0	0	0	0	0
P55201	BRPF1	1214	Peregrin	0	0	0	0	0.2275	0	0	0		0	0	0	0	0	0	0	0	3	0	1	0	0	0	0	0	0	0	0	0	0
P35613	BSG	385	Basigin	0	0	0.4895	0.416	0	0	0	0		0	0	0	0	1	4	0	4	0	0	0	0	0	0	0	0	0	0	0	0	1
Q9H0C5	BTBD1	482	BTB/POZ domain-containing protein 1	0	0	0.3815	0.477	0	0	0	0		0	0	0	0	0	2	0	5	0	0	0	0	0	0	0	0	0	0	0	0	0
Q9BX70	BTBD2	525	BTB/POZ domain-containing protein 2	0	0	0.4335	0.474	0	0	0	0		0	0	0	0	0	3	0	5	0	0	0	0	0	0	0	0	0	0	0	0	0
O43684	BUB3	328	Mitotic checkpoint protein BUB3	0.076	0.0125	0.02	0.059	0.002	0	0	0.0007		6	4	5	6	5	4	6	3	6	2	4	1	4	3	2	2	3	1	0	5	2
P41223	BUD31	144	Protein BUD31 homolog	0	0	0.8125	0.8095	0	0	0	0		0	0	0	0	3	1	2	1	0	0	0	0	0	0	0	0	0	0	0	0	0
Q9BTE3	C10orf119	642	UPF0557 protein C10orf119	0.387	0.4475	0.7105	0	0	0	0	0		2	0	0	5	1	3	0	1	0	0	0	0	0	0	0	0	0	0	0	0	0
Q8N655	C10orf12	1247	Uncharacterized protein C10orf12	0	0.29	0	0	0.454	0.8125	0	0		1	0	3	0	0	0	0	0	6	0	4	2	0	0	0	0	0	0	0	0	0
Q5VWN6	C10orf18	2430	Uncharacterized protein C10orf18	0	0	0	0	0	0	0	0		0	0	1	0	1	0	0	0	0	0	0	0	0	0	1	0	0	0	0	0	3
C9JLR9	C11orf95	678	Uncharacterized protein C11orf95	0	0	0	0	0	0	0.6743	0.5343		0	0	0	0	0	0	0	0	0	0	0	0	2	1	2	2	2	0	0	0	0
Q96C57	C12orf43	262	Uncharacterized protein C12orf43	0	0.469	0	0	0	0	0	0		0	0	6	0	0	0	0	0	0	0	0	0	0	0	0	0	0	0	0	0	0
Q9Y224	C14orf166	244	UPF0568 protein C14orf166	0	0	0	0	0.498	0.5395	0.3047	0.3257		0	0	0	0	0	0	0	0	1	4	1	5	2	3	0	2	1	0	1	0	0
Q53F19	C17orf85	620	Uncharacterized protein C17orf85	0	0	0	0	0	0	0.1663	0.2713		0	0	0	0	0	0	0	0	0	0	0	0	3	1	1	1	3	1	0	0	2
Q32NC0	C18orf21	220	UPF0711 protein C18orf21	0	0	0	0	0.3725	0	0	0		0	0	0	0	0	0	0	0	2	0	0	0	0	0	0	0	0	0	0	0	0
Q8NDD1	C1orf131	294	Uncharacterized protein C1orf131	0	0	0	0	0	0.428	0	0		0	0	0	0	0	0	0	0	1	0	4	0	0	0	0	0	0	0	0	0	0
Q9BSD7	C1orf57	190	Nucleoside-triphosphatase C1orf57	0	0.7515	0	0	0	0	0	0		0	0	1	2	0	0	0	0	0	0	0	0	0	0	0	0	0	0	0	0	0
Q9Y3Y2	C1orf77	248	Friend of PRMT1 protein	0.0715	0.1015	0.016	0.0025	0.0185	0.0095	0.019	0.0017		6	1	7	8	4	1	2	1	3	5	4	4	8	4	1	2	3	2	0	4	3
P30042	C21orf33	268	ES1 protein homolog, mitochondrial	0.286	0.3755	0	0	0	0	0	0		2	0	1	2	0	0	0	0	0	0	0	0	0	0	0	0	0	0	0	1	0
Q9NSI2	C21orf70	230	Uncharacterized protein C21orf70	0	0.361	0	0	0.45	0.4665	0	0		0	0	0	2	0	0	0	0	4	0	5	0	0	0	0	0	0	0	0	0	0
Q9Y3I0	C22orf28	505	UPF0027 protein C22orf28	0.7355	0.6755	0.335	0.17	0.7385	0.719	0.5567	0.5233		4	6	4	14	2	3	0	2	8	8	7	8	11	8	1	5	6	1	0	2	0
P01024	C3	1663	Complement C3	0.0035	0	0	0.001	0	0	0	0.0007		1	4	0	3	0	3	2	4	2	0	1	1	0	0	0	2	0	0	8	0	0
Q6NW34	C3orf17	567	Uncharacterized protein C3orf17	0	0.379	0	0	0	0.35	0	0		0	0	3	0	0	0	0	0	1	0	3	0	0	0	0	0	0	0	0	0	0
Q9BQ75	C3orf26	279	Uncharacterized protein C3orf26	0	0	0	0	0.8405	0.856	0	0		0	0	0	0	0	0	0	0	5	1	2	2	0	0	0	0	0	0	0	0	0
Q9UK61	C3orf63	1670	Uncharacterized protein C3orf63	0	0	0	0	0	0	0.2193	0		0	0	0	0	0	0	0	0	0	0	0	0	2	2	0	0	0	0	0	0	0
Q96EY4	C4orf43	203	UPF0534 protein C4orf43	0	0	0	0	0.3625	0	0	0		0	0	0	0	0	0	0	0	2	0	0	0	0	0	0	0	0	0	0	0	0
P01031	C5	1676	Complement C5	0	0	0	0	0	0	0	0		0	5	0	1	0	7	0	4	3	0	1	0	2	1	0	3	0	0	14	1	1
P13671	C6	934	Complement component C6	0	0	0	0	0	0	0	0		0	0	0	0	0	1	1	0	0	0	0	0	0	0	0	0	0	0	1	1	0
P10643	C7	843	Complement component C7	0.2835	0.1095	0.213	0.225	0	0	0	0		3	2	3	2	3	3	3	2	0	0	0	0	0	0	0	0	0	0	2	1	0
P07358	C8B	591	Complement component C8 beta chain	0	0	0	0	0	0	0	0		0	0	0	0	0	0	1	0	0	0	0	0	0	0	0	0	0	0	0	2	1
Q9H7E9	C8orf33	229	UPF0488 protein C8orf33	0.6045	0.4435	0	0	0.865	0.736	0	0		1	3	4	1	0	0	0	0	6	7	3	11	0	0	0	0	0	0	0	0	1
Q9BUH6	C9orf142	204	Uncharacterized protein C9orf142	0	0	0	0	0	0	0.228	0		0	0	0	0	0	0	0	0	0	0	0	0	2	0	0	1	0	0	0	0	0
P27708	CAD	2225	CAD protein	0	0	0	0	0	0	0	0		7	8	6	20	9	6	7	2	16	8	12	10	22	14	4	5	9	10	3	11	8
P62158	CALM1	149	Calmodulin	0	0	0	0	0.7965	0.4225	0	0		0	0	0	0	0	0	0	0	2	1	2	0	0	0	0	0	0	0	0	0	0
Q9NZT1	CALML5	146	Calmodulin-like protein 5	0.4605	0	0	0	0	0	0	0		0	10	0	0	0	0	0	0	0	0	0	0	0	0	0	0	0	0	0	0	0
P27797	CALR	417	Calreticulin	0.455	0.7795	0.484	0.4865	0.321	0.4335	0.4047	0.663		6	1	6	17	7	2	5	2	8	1	14	0	7	3	3	8	5	4	1	0	1
Q86VP6	CAND1	1230	Cullin-associated NEDD8-dissociated protein 1	0.1025	0.135	0.1075	0.074	0.0085	0.042	0.0077	0.029		9	0	8	14	10	2	7	3	7	1	11	2	8	5	2	6	2	6	4	1	2
P27824	CANX	592	Calnexin	0.4585	0.3035	0.4145	0.5485	0.2215	0.207	0.165	0.3583		10	3	5	12	8	7	9	6	12	4	11	4	3	8	4	8	5	6	1	2	1
Q01518	CAP1	475	Adenylyl cyclase-associated protein 1	0.9365	0.8935	0.413	0.7545	0.394	0.398	0.244	0.6953		3	2	2	7	2	0	1	2	3	0	3	0	0	2	0	1	1	2	0	0	0
P04632	CAPNS1	268	Calpain small subunit 1	0	0.1545	0	0	0	0	0	0		1	0	1	2	0	0	0	0	0	0	0	0	0	0	0	0	0	0	0	2	0
P52907	CAPZA1	286	F-actin-capping protein subunit alpha-1	0.722	0.5715	0	0	0.6515	0.614	0	0		3	2	2	4	0	0	0	0	5	2	4	2	0	0	0	0	0	0	0	0	1
P47755	CAPZA2	286	F-actin-capping protein subunit alpha-2	0.051	0.0315	0	0.0475	0	0	0.0823	0.1497		2	0	0	3	1	0	2	0	0	0	0	0	3	4	0	2	3	2	0	1	2
P47756	CAPZB	277	F-actin-capping protein subunit beta	0.161	0.3045	0.1545	0.2405	0.09	0.06	0.0223	0.1037		4	2	4	11	5	3	5	3	7	2	6	1	1	2	2	1	3	4	1	2	1
O14936	CASK	926	Peripheral plasma membrane protein CASK	0	0	0.396	0.368	0	0	0.1157	0		0	0	0	0	0	3	0	2	0	0	0	0	2	0	0	0	0	0	0	0	0
P31944	CASP14	242	Caspase-14	0.7185	0.298	0	0.443	0	0	0	0		1	11	0	2	0	1	0	3	0	0	0	0	0	0	0	0	0	0	0	0	0
P04040	CAT	527	Catalase	0.3825	0.2685	0	0	0	0	0	0		0	4	3	3	0	0	0	0	0	0	0	0	0	0	0	0	0	0	1	0	1
Q13951	CBFB	182	Core-binding factor subunit beta	0	0	0	0	0	0	0.6133	0.536		0	0	0	0	0	0	0	0	0	0	0	0	4	4	0	1	3	0	0	0	0
P16152	CBR1	277	Carbonyl reductase [NADPH] 1	0.255	0.677	0.5525	0.547	0.519	0.566	0.4553	0.4553		2	1	4	12	6	2	3	3	7	3	11	2	6	5	2	3	2	4	0	2	0
P35520	CBS	551	Cystathionine beta-synthase	0	0.184	0	0	0	0	0	0		1	1	0	2	1	1	1	1	0	0	0	0	0	0	0	0	0	0	0	1	0
P83916	CBX1	185	Chromobox protein homolog 1	0	0	0.4255	0.3905	0	0	0	0		0	0	0	0	3	12	1	9	0	0	0	0	0	0	0	0	0	0	0	0	5
Q13185	CBX3	183	Chromobox protein homolog 3	0.0045	0.106	0.412	0.377	0	0.0045	0.2227	0.146		4	5	14	8	13	19	9	16	5	1	8	3	14	13	11	11	8	6	0	1	9
O00257	CBX4	560	E3 SUMO-protein ligase CBX4	0	0.4345	0	0	0	0	0	0		0	0	4	0	0	0	0	0	0	0	0	0	0	0	0	0	0	0	0	0	0
Q9HC52	CBX8	389	Chromobox protein homolog 8	0	0.423	0	0	0.3845	0	0.609	0		0	0	3	0	0	0	0	0	3	0	0	0	1	2	1	0	0	1	0	0	0
Q8IX12	CCAR1	1150	Cell division cycle and apoptosis regulator protein 1	0	0	0	0	0	0	0.15	0.3547		0	0	0	0	0	0	0	0	0	0	0	0	1	2	0	3	0	2	1	0	0
Q6YP21	CCBL2	454	Kynurenine--oxoglutarate transaminase 3	0	0.3525	0	0	0	0	0	0		0	0	0	3	0	0	0	0	0	0	0	0	0	0	0	0	0	0	0	0	0
Q96A33	CCDC47	483	Coiled-coil domain-containing protein 47	0	0	0	0	0.3095	0.2705	0	0		0	0	0	0	0	0	0	0	4	0	3	0	0	0	0	0	0	0	1	0	0
Q9P031	CCDC59	241	Thyroid transcription factor 1-associated protein 26	0	0	0	0	0.883	0.78	0	0		0	0	0	0	0	0	0	0	3	2	1	3	0	0	0	0	0	0	0	0	0
P78371	CCT2	535	T-complex protein 1 subunit beta	0.079	0.199	0.0555	0.108	0.105	0.076	0.04	0.0577		14	5	11	31	14	12	14	10	25	11	23	10	9	8	11	8	7	15	3	3	7
P49368	CCT3	545	T-complex protein 1 subunit gamma	0	0.0635	0	0	0.0005	0.003	0	0		10	7	9	32	9	5	9	4	20	4	21	3	4	8	7	9	7	7	3	7	7
P50991	CCT4	539	T-complex protein 1 subunit delta	0.04	0.0345	0.0265	0.037	0	0	0	0		18	4	15	29	19	8	17	5	12	6	14	5	10	13	8	12	7	11	3	9	6
P48643	CCT5	541	T-complex protein 1 subunit epsilon	0.0025	0.1175	0	0	0.001	0.003	0.0003	0.0007		9	3	6	29	6	2	6	3	13	10	17	9	11	12	5	5	7	10	5	4	4
P40227	CCT6A	531	T-complex protein 1 subunit zeta	0.0035	0.0535	0.001	0.008	0.002	0.007	0	0.0093		9	4	9	21	8	5	9	6	14	5	16	6	9	7	6	5	5	11	4	2	6
Q99832	CCT7	543	T-complex protein 1 subunit eta	0.0005	0.004	0.0015	0.0015	0	0.002	0	0		11	6	10	25	14	8	12	9	14	10	21	8	11	9	7	9	8	14	6	4	9
P50990	CCT8	548	T-complex protein 1 subunit theta	0	0	0	0	0	0	0	0		23	9	21	32	21	12	23	12	25	10	24	6	14	16	12	13	14	16	8	11	18
Q9UJX2	CDC23	597	Cell division cycle protein 23 homolog	0	0	0	0.408	0	0	0	0		0	0	0	0	0	1	3	0	0	0	0	0	0	0	0	0	0	0	0	0	0
Q16543	CDC37	378	Hsp90 co-chaperone Cdc37	0.876	0.862	0.7765	0.8335	0	0.7005	0	0		6	1	2	3	2	1	3	1	1	1	2	1	0	0	0	0	0	0	0	0	0
O60508	CDC40	579	Pre-mRNA-processing factor 17	0	0.795	0	0	0.2945	0.351	0	0		1	0	4	2	0	0	0	0	2	0	3	0	0	0	0	0	0	0	0	0	0
Q99459	CDC5L	802	Cell division cycle 5-like protein	0.0035	0.118	0.0505	0.004	0	0	0.0253	0.0297		4	1	13	7	9	4	4	4	6	3	6	3	13	10	1	7	7	5	1	0	7
Q53HL2	CDCA8	280	Borealin	0	0	0.488	0	0	0	0	0		0	0	0	0	0	7	0	0	0	0	0	0	0	0	0	0	0	0	0	0	0
P06493	CDK1	297	Cell division protein kinase 1	0.0865	0.132	0.0035	0.091	0.0755	0.063	0.1233	0.1043		3	3	2	10	2	1	1	4	8	3	8	2	6	6	5	2	5	4	1	2	2
P21127	CDK11B	795	Cell division protein kinase 11B	0	0.065	0.2145	0.1835	0	0	0	0		0	0	0	2	0	3	0	2	0	0	0	0	0	0	0	0	0	0	0	0	2
P11802	CDK4	303	Cell division protein kinase 4	0.3595	0.3515	0	0	0	0	0	0		0	2	0	5	0	0	0	0	0	0	0	0	0	0	0	0	0	0	0	0	1
Q9NXV6	CDKN2AIP	580	CDKN2A-interacting protein	0	0.3145	0	0	0	0	0	0		1	0	3	0	0	0	0	0	0	0	0	0	0	0	0	0	0	0	0	0	1
P17676	CEBPB	345	CCAAT/enhancer-binding protein beta	0	0	0.918	0.4305	0	0	0.659	0.7687		0	0	0	0	7	2	2	0	0	0	0	0	8	13	0	5	4	1	0	0	0
P53567	CEBPG	150	CCAAT/enhancer-binding protein gamma	0	0	0	0	0	0	0.5923	0.5953		0	0	0	0	0	0	0	0	0	0	0	0	4	3	0	2	3	0	0	0	0
Q6IPU0	CENPP	288	Centromere protein P	0	0	0.7375	0.4235	0	0	0	0		0	0	0	0	1	2	0	2	0	0	0	0	0	0	0	0	0	0	0	0	0
Q5SW79	CEP170	1584	Centrosomal protein of 170 kDa	0	0	0	0	0	0	0.0903	0.0927		0	0	0	0	0	0	0	0	0	0	0	0	3	5	0	3	0	2	2	0	1
P41208	CETN2	172	Centrin-2	0	0	0	0	0	0	0.4527	0		0	0	0	0	0	0	0	0	0	0	0	0	2	1	0	1	1	0	0	0	0
P23528	CFL1	166	Cofilin-1	0	0.026	0.0005	0.001	0.002	0.002	0	0.0023		5	2	4	16	7	6	6	6	10	4	11	4	7	7	5	8	5	6	5	5	2
Q13111	CHAF1A	956	Chromatin assembly factor 1 subunit A	0	0	0.9175	0.927	0	0	0	0		0	0	0	0	7	2	4	2	0	0	0	0	0	0	0	0	0	0	0	0	0
Q13112	CHAF1B	559	Chromatin assembly factor 1 subunit B	0.417	0.797	0.889	0.914	0	0	0	0		2	0	3	2	4	2	4	2	0	0	0	0	0	0	0	0	0	0	0	0	0
Q9NX63	CHCHD3	227	Coiled-coil-helix-coiled-coil-helix domain-containing protein 3, mitochondrial	0	0	0.4125	0.722	0	0	0	0		0	0	0	0	2	1	4	2	0	0	0	0	0	0	0	0	0	0	0	0	1
Q8IWX8	CHERP	916	Calcium homeostasis endoplasmic reticulum protein	0.1225	0.1475	0	0	0	0	0.596	0.5713		2	0	2	2	0	0	0	0	0	0	0	0	7	7	3	3	5	4	0	1	1
Q7LBR1	CHMP1B	199	Charged multivesicular body protein 1b	0	0	0	0	0	0	0.4283	0		0	0	0	0	0	0	0	0	0	0	0	0	1	2	0	0	0	0	0	0	0
Q9NZZ3	CHMP5	219	Charged multivesicular body protein 5	0	0	0	0	0	0	0.5913	0		0	0	0	0	0	0	0	0	0	0	0	0	4	4	0	1	1	0	0	0	0
Q9UHD1	CHORDC1	332	Cysteine and histidine-rich domain-containing protein 1	0	0.445	0	0	0	0	0	0		0	0	0	4	0	0	0	0	0	0	0	0	0	0	0	0	0	0	0	0	0
Q14011	CIRBP	172	Cold-inducible RNA-binding protein	0	0	0	0	0	0	0.0477	0.274		0	0	0	0	0	0	0	0	0	0	0	0	2	1	1	3	3	2	1	0	2
Q8WWK9	CKAP2	683	Cytoskeleton-associated protein 2	0	0	0	0	0.3695	0	0	0		0	0	0	0	0	0	0	0	4	0	1	0	0	0	0	0	0	0	0	0	0
Q07065	CKAP4	602	Cytoskeleton-associated protein 4	0	0	0	0	0	0	0.3407	0		0	0	0	0	0	0	0	0	0	0	0	0	2	4	0	1	0	0	1	0	0
Q14008	CKAP5	2032	Cytoskeleton-associated protein 5	0	0.0565	0	0	0	0	0	0		1	0	0	2	0	0	0	0	0	0	0	0	0	0	0	0	0	0	0	0	0
P12277	CKB	381	Creatine kinase B-type	0.0185	0.1115	0	0.0025	0.073	0.069	0	0.002		24	10	15	56	20	13	20	11	49	32	54	25	26	18	15	21	10	17	8	5	14
O00299	CLIC1	241	Chloride intracellular channel protein 1	0.49	0.4515	0.329	0.396	0.206	0.16	0	0		4	2	3	8	4	1	4	1	5	0	2	1	0	0	0	0	0	0	0	1	1
Q9Y696	CLIC4	253	Chloride intracellular channel protein 4	0	0	0.426	0.825	0	0.425	0	0		0	0	0	0	0	2	3	1	1	0	3	0	0	0	0	0	0	0	0	0	0
Q14677	CLINT1	625	Clathrin interactor 1	0	0	0	0	0	0	0.1777	0.2103		0	0	0	0	0	0	0	0	0	0	0	0	0	2	0	0	0	2	0	0	0
P09496	CLTA	248	Clathrin light chain A	0	0	0.424	0.777	0	0	0	0		0	0	0	0	0	2	2	1	0	0	0	0	0	0	0	0	0	0	0	0	0
Q00610	CLTC	1675	Clathrin heavy chain 1	0.258	0.167	0.0875	0.044	0.112	0.1045	0.0743	0.1553		36	9	24	47	26	15	20	11	40	27	38	27	37	32	17	23	12	32	4	4	10
Q8NFW8	CMAS	434	N-acylneuraminate cytidylyltransferase	0.8095	0.808	0.7405	0	0	0	0	0		2	1	2	2	3	1	1	0	0	0	0	0	0	0	0	0	0	0	0	0	0
P30085	CMPK1	196	UMP-CMP kinase	0.431	0.7885	0	0	0	0	0	0		2	0	1	3	0	0	0	0	0	0	0	0	0	0	0	0	0	0	0	0	0
P62633	CNBP	177	Cellular nucleic acid-binding protein	0.479	0.913	0	0	0	0	0.2517	0.554		4	0	2	6	0	0	0	0	0	0	0	0	2	0	0	2	2	0	0	0	0
Q15417	CNN3	329	Calponin-3	0	0.7485	0	0	0	0	0	0		1	0	1	4	0	0	0	0	0	0	0	0	0	0	0	0	0	0	0	0	0
A5YKK6	CNOT1	2376	CCR4-NOT transcription complex subunit 1	0.3205	0.7405	0	0	0.5995	0.3415	0	0		2	0	3	6	0	0	0	0	6	1	4	0	0	0	0	0	0	0	0	0	0
P09543	CNP	421	2',3'-cyclic-nucleotide 3'-phosphodiesterase	0	0	0	0	0	0	0.603	0		0	0	0	0	0	0	0	0	0	0	0	0	5	5	0	0	0	0	0	0	0
Q13057	COASY	564	Bifunctional coenzyme A synthase	0.4015	0.67	0	0	0	0	0	0		2	0	1	3	0	0	0	0	0	0	0	0	0	0	0	0	0	0	0	0	0
P38432	COIL	576	Coilin	0.36	0.5965	0	0	0.94	0.9185	0.4137	0		3	1	17	3	0	0	0	0	18	12	13	16	6	5	1	1	0	1	0	0	2
P02462	COL4A1	1669	Collagen alpha-1(IV) chain	0	0	0.432	0	0	0	0	0		0	0	0	0	0	6	1	0	0	0	0	0	0	0	0	0	0	0	0	0	0
P08572	COL4A2	1712	Collagen alpha-2(IV) chain	0	0	0.4715	0.1715	0	0	0	0		0	0	0	0	0	15	0	2	0	0	0	0	0	0	0	0	0	0	0	0	0
P53618	COPB1	953	Coatomer subunit beta	0	0	0	0	0.1225	0.2085	0.0567	0.1373		0	0	0	0	1	1	0	0	2	1	5	0	2	1	0	0	0	3	1	1	0
P35606	COPB2	906	Coatomer subunit beta'	0.1505	0.1615	0	0	0.1655	0.107	0.1967	0.0567		4	2	2	9	1	0	1	0	7	4	6	3	11	5	0	2	2	2	0	2	2
O14579	COPE	308	Coatomer subunit epsilon	0	0.4145	0	0	0.3675	0.419	0	0		0	0	0	3	0	0	0	0	2	0	3	0	0	0	0	0	0	0	0	0	0
Q9Y678	COPG	874	Coatomer subunit gamma	0	0	0	0	0.0925	0.063	0.1007	0.057		0	0	0	0	0	0	0	0	3	1	2	1	2	4	1	1	0	2	1	2	0
P61201	COPS2	443	COP9 signalosome complex subunit 2	0	0.3895	0	0	0	0	0	0		1	0	0	3	0	0	0	0	0	0	0	0	0	0	0	0	0	0	0	0	0
Q9UNS2	COPS3	423	COP9 signalosome complex subunit 3	0.4525	0.4075	0	0	0	0	0	0		3	0	0	3	0	0	0	0	0	0	0	0	0	0	0	0	0	0	0	0	0
Q92905	COPS5	334	COP9 signalosome complex subunit 5	0	0.3965	0	0	0	0	0	0		1	0	0	3	0	0	0	0	0	0	0	0	0	0	0	0	0	0	0	0	0
Q9ULV4	CORO1C	474	Coronin-1C	0.15	0.1175	0.134	0.1085	0.2615	0.045	0.1577	0.196		3	1	2	4	4	1	3	0	4	5	2	1	3	7	0	4	1	3	0	2	1
P57737	CORO7	925	Coronin-7	0.4145	0.5855	0	0	0	0	0	0		3	0	1	3	0	0	0	0	0	0	0	0	0	0	0	0	0	0	0	0	0
Q99829	CPNE1	537	Copine-1	0	0.143	0	0	0.079	0.077	0	0		0	0	0	3	0	0	0	0	2	0	2	0	0	0	0	0	0	0	0	0	2
O75131	CPNE3	537	Copine-3	0	0.0575	0	0	0.0615	0.022	0	0		1	1	1	3	0	0	0	0	3	1	2	0	0	0	0	0	0	0	0	1	2
Q10570	CPSF1	1443	Cleavage and polyadenylation specificity factor subunit 1	0	0	0	0	0	0	0.0223	0.0063		0	2	1	2	3	1	1	1	1	1	0	1	8	13	1	4	6	1	0	6	3
Q9P2I0	CPSF2	782	Cleavage and polyadenylation specificity factor subunit 2	0	0	0	0	0	0	0.2477	0.4853		0	0	0	0	0	0	0	0	0	0	0	0	4	1	0	1	5	1	0	0	1
O95639	CPSF4	269	Cleavage and polyadenylation specificity factor subunit 4	0	0	0	0	0	0	0	0.0053		0	0	0	0	0	0	0	0	0	0	0	0	2	1	0	0	3	0	0	5	1
Q16630	CPSF6	551	Cleavage and polyadenylation specificity factor subunit 6	0	0.3265	0	0	0	0	0	0.7273		0	0	0	4	0	0	0	0	0	0	0	0	1	1	1	3	3	3	0	0	1
Q8N684	CPSF7	471	Cleavage and polyadenylation specificity factor subunit 7	0	0.155	0	0	0	0	0	0		0	0	1	2	0	0	0	0	0	0	0	0	0	0	0	0	0	0	0	2	0
Q9H3G5	CPVL	476	Probable serine carboxypeptidase CPVL	0.287	0.144	0	0	0.248	0	0.195	0.337		4	0	2	1	0	0	0	0	4	1	1	0	1	4	1	3	1	3	0	1	1
Q9BZJ0	CRNKL1	848	Crooked neck-like protein 1	0	0	0	0	0	0	0.1367	0.1917		0	0	0	0	0	0	0	0	0	0	0	0	6	2	1	4	2	1	1	0	2
Q08257	CRYZ	329	Quinone oxidoreductase	0	0.4425	0	0	0	0	0	0		1	0	0	4	0	0	0	0	0	0	0	0	0	0	0	0	0	0	0	0	0
O75390	CS	466	Citrate synthase, mitochondrial	0.411	0.377	0.16	0.2745	0.4305	0.195	0.126	0.3923		5	1	2	8	4	2	6	0	7	2	3	1	3	1	1	4	1	5	1	1	1
P16989	CSDA	372	DNA-binding protein A	0	0	0	0	0.045	0.01	0.0027	0.0223		12	13	21	19	12	12	9	5	29	42	18	34	35	35	26	27	31	23	0	17	18
O75534	CSDE1	798	Cold shock domain-containing protein E1	0.4935	0.282	0.0335	0.0715	0.455	0.52	0.03	0.117		8	4	7	7	3	1	3	2	16	6	12	10	2	2	2	5	2	1	0	3	1
P55060	CSE1L	971	Exportin-2	0.0005	0.0005	0	0.0145	0	0	0	0.007		10	5	7	12	7	4	12	3	7	4	8	1	3	3	3	4	4	13	10	2	3
P41240	CSK	450	Tyrosine-protein kinase CSK	0.4335	0.858	0	0	0.388	0.328	0	0		2	0	4	2	0	0	0	0	3	0	2	0	0	0	0	0	0	0	0	0	0
P68400	CSNK2A1	391	Casein kinase II subunit alpha	0.015	0.026	0	0	0.016	0.0375	0.0337	0.28		2	0	2	4	0	0	0	0	3	1	5	1	4	3	0	7	5	2	0	2	2
P67870	CSNK2B	215	Casein kinase II subunit beta	0	0	0	0	0.09	0.12	0.1383	0.2903		0	0	0	0	0	0	0	0	4	1	4	2	3	5	0	3	4	2	1	0	2
Q16527	CSRP2	193	Cysteine and glycine-rich protein 2	0.434	0.795	0	0	0	0	0	0		2	0	1	4	0	0	0	0	0	0	0	0	0	0	0	0	0	0	0	0	0
P01040	CSTA	98	Cystatin-A	0.466	0.347	0	0	0	0	0	0		0	5	1	2	0	0	0	0	0	0	0	0	0	0	0	0	0	0	0	1	0
P04080	CSTB	98	Cystatin-B	0	0.28	0	0	0	0	0	0.3723		0	0	0	3	0	0	0	0	0	0	0	0	0	1	0	2	0	1	1	0	0
Q12996	CSTF3	717	Cleavage stimulation factor subunit 3	0	0.3265	0	0	0	0	0	0		0	0	0	3	0	0	0	0	0	0	0	0	0	0	0	0	0	0	0	0	0
Q13363	CTBP1	440	C-terminal-binding protein 1	0	0.378	0	0	0	0	0	0		0	0	0	3	0	0	0	0	0	0	0	0	0	0	0	0	0	0	0	0	0
P35221	CTNNA1	906	Catenin alpha-1	0.3975	0.44	0.4265	0.4265	0	0	0	0		4	0	2	3	1	3	1	2	0	0	0	0	0	0	0	0	0	0	0	1	0
P17812	CTPS	591	CTP synthase 1	0.107	0.0535	0.0055	0.062	0.0185	0.0365	0.0817	0.086		9	1	5	12	5	3	7	1	10	4	11	5	5	4	8	7	7	5	2	1	4
P10619	CTSA	480	Lysosomal protective protein	0.4495	0	0	0	0	0	0	0		0	3	0	0	0	0	0	0	0	0	0	0	0	0	0	0	0	0	0	0	0
Q14247	CTTN	550	Src substrate cortactin	0.843	0.345	0	0	0	0	0	0		4	1	0	2	0	0	0	0	0	0	0	0	0	0	0	0	0	0	0	0	0
Q13616	CUL1	776	Cullin-1	0	0.4585	0	0.6925	0	0	0	0		1	0	1	2	0	0	1	2	0	0	0	0	0	0	0	0	0	0	0	0	0
Q13617	CUL2	745	Cullin-2	0.324	0	0	0	0	0	0	0		2	0	1	0	0	0	0	0	0	0	0	0	0	0	0	0	0	0	0	0	0
Q13620	CUL4B	913	Cullin-4B	0	0	0.8555	0.743	0.2205	0.2265	0	0		0	0	0	0	3	2	1	2	2	0	2	0	0	0	0	0	0	0	0	0	0
P39880	CUX1	1505	Homeobox protein cut-like 1	0	0	0.3495	0	0	0	0	0		0	0	0	0	4	0	0	0	0	0	0	0	0	0	0	0	0	0	0	0	0
Q69YN2	CWF19L1	538	CWF19-like protein 1	0	0.261	0	0	0	0	0	0		0	0	0	2	0	0	0	0	0	0	0	0	0	0	0	0	0	0	0	0	0
P00387	CYB5R3	301	NADH-cytochrome b5 reductase 3	0	0.198	0	0	0.1035	0.2465	0.182	0.2803		0	0	3	4	1	0	1	0	3	2	6	3	5	5	1	4	3	3	0	0	3
Q7L576	CYFIP1	1253	Cytoplasmic FMR1-interacting protein 1	0	0.6845	0	0	0	0	0.281	0		0	0	2	3	0	0	0	0	0	0	0	0	3	0	1	0	0	1	0	0	0
Q16850	CYP51A1	503	Lanosterol 14-alpha demethylase	0	0.2905	0	0	0	0	0	0		1	0	0	2	0	0	0	0	0	0	0	0	0	0	0	0	0	0	0	0	0
P14868	DARS	501	Aspartyl-tRNA synthetase, cytoplasmic	0.024	0	0	0	0	0	0	0		14	1	9	17	7	3	9	4	8	4	11	7	8	7	2	8	7	8	4	2	10
Q96EP5	DAZAP1	407	DAZ-associated protein 1	0	0	0	0	0	0	0.3627	0.2833		0	0	0	0	0	0	0	0	0	0	0	0	1	2	0	3	0	0	0	0	0
Q16643	DBN1	649	Drebrin	0	0	0	0	0	0	0	0.5033		0	0	0	0	0	0	0	0	0	0	0	0	1	1	0	3	0	2	0	0	0
P61962	DCAF7	342	DDB1- and CUL4-associated factor 7	0	0	0	0	0.001	0.002	0.0063	0.0007		0	0	0	2	0	0	0	0	1	2	3	1	3	5	2	1	2	2	2	3	1
P81605	DCD	110	Dermcidin	0.002	0	0.0005	0.037	0	0	0	0.007		4	2	2	2	3	3	5	5	1	1	0	0	2	2	1	2	5	2	4	2	2
P42126	DCI	302	3,2-trans-enoyl-CoA isomerase, mitochondrial	0.415	0.4405	0	0	0	0	0	0		2	0	0	4	0	0	0	0	0	0	0	0	0	0	0	0	0	0	0	0	0
Q14203	DCTN1	1278	Dynactin subunit 1	0.396	0.835	0	0	0	0	0	0		2	0	2	6	0	0	0	0	0	0	0	0	0	0	0	0	0	0	0	0	0
Q7Z4W1	DCXR	244	L-xylulose reductase	0	0.4515	0	0	0	0	0.4477	0.5073		0	0	0	4	0	0	0	0	0	0	0	0	2	1	0	2	1	0	0	0	0
P39656	DDOST	456	Dolichyl-diphosphooligosaccharide--protein glycosyltransferase 48 kDa subunit	0.0515	0.013	0.149	0	0.0785	0.023	0.0877	0.1347		0	2	2	2	3	2	1	1	3	4	2	2	4	5	2	4	2	4	1	0	3
P30046	DDT	118	D-dopachrome decarboxylase	0	0.448	0	0	0.4605	0.4145	0	0		0	0	0	4	0	0	0	0	4	0	2	0	0	0	0	0	0	0	0	0	0
Q92499	DDX1	740	ATP-dependent RNA helicase DDX1	0.1145	0.07	0.028	0.0405	0.192	0.289	0.0347	0.0447		7	3	6	7	4	1	3	3	11	10	9	14	7	7	4	3	5	5	0	4	2
Q92841	DDX17	729	Probable ATP-dependent RNA helicase DDX17	0.0415	0.063	0.0405	0.0295	0.0885	0.0315	0.044	0.0573		39	19	52	26	40	18	32	17	68	43	38	40	52	52	34	37	35	39	0	10	25
Q9UHI6	DDX20	824	Probable ATP-dependent RNA helicase DDX20	0	0	0	0	0.2505	0.4335	0	0		0	0	0	0	0	0	0	0	3	0	1	3	0	0	0	0	0	0	0	0	1
Q9BUQ8	DDX23	820	Probable ATP-dependent RNA helicase DDX23	0	0	0	0	0	0	0.246	0.1617		0	0	0	0	0	0	0	0	0	0	0	0	4	1	0	0	0	2	0	0	1
Q9NUL7	DDX28	540	Probable ATP-dependent RNA helicase DDX28	0	0	0	0	0.268	0.231	0	0		0	0	0	0	0	0	0	0	4	1	0	3	0	0	0	0	0	0	2	0	0
O00571	DDX3X	662	ATP-dependent RNA helicase DDX3X	0.0015	0.001	0	0	0.0235	0.017	0.003	0.0193		25	12	29	30	19	12	21	14	40	34	39	31	33	37	25	31	24	35	3	16	14
Q9UJV9	DDX41	622	Probable ATP-dependent RNA helicase DDX41	0	0	0.008	0	0	0	0	0		1	4	2	1	3	15	0	8	4	1	3	1	16	17	8	8	9	6	0	12	8
Q86XP3	DDX42	938	ATP-dependent RNA helicase DDX42	0	0.247	0	0	0	0	0.5337	0.4487		0	0	0	3	0	0	0	0	0	0	0	0	4	5	0	3	1	0	0	0	0
Q7L014	DDX46	1031	Probable ATP-dependent RNA helicase DDX46	0	0.3395	0	0	0	0.162	0.253	0.195		0	0	0	9	0	0	0	0	0	0	4	0	3	4	1	2	1	1	0	1	1
P17844	DDX5	614	Probable ATP-dependent RNA helicase DDX5	0.1	0.015	0.013	0.078	0.242	0.1565	0.254	0.1687		23	21	29	32	21	22	23	22	60	44	45	42	48	52	42	33	22	46	0	7	19
Q8NHQ9	DDX55	600	ATP-dependent RNA helicase DDX55	0	0	0	0	0.2425	0	0	0		0	0	0	0	0	0	0	0	2	0	0	0	0	0	0	0	0	0	0	0	0
Q9NY93	DDX56	547	Probable ATP-dependent RNA helicase DDX56	0.748	0.8355	0	0	0.932	0.942	0	0		3	2	6	6	0	0	0	0	15	6	20	6	0	0	0	0	0	0	0	0	1
Q68CQ4	DEF	756	Digestive organ expansion factor homolog	0	0	0	0	0	0.671	0	0		0	0	0	0	0	0	0	0	1	0	3	1	0	0	0	0	0	0	0	0	0
P35659	DEK	375	Protein DEK	0	0.239	0.306	0.3805	0.239	0.21	0.4693	0.523		0	0	2	2	3	2	1	4	2	2	0	3	10	5	1	7	4	1	0	2	0
P00374	DHFR	187	Dihydrofolate reductase	0	0.459	0	0	0	0	0	0		1	0	0	5	0	0	0	0	0	0	0	0	0	0	0	0	0	0	0	0	0
Q96HY7	DHTKD1	919	Probable 2-oxoglutarate dehydrogenase E1 component DHKTD1, mitochondrial	0.375	0	0	0	0	0	0	0		3	0	0	1	0	0	0	0	0	0	0	0	0	0	0	0	0	0	0	0	0
O43143	DHX15	795	Putative pre-mRNA-splicing factor ATP-dependent RNA helicase DHX15	0.003	0.082	0.0535	0	0.2445	0.3	0.2577	0.202		8	5	18	13	14	6	3	3	25	20	21	25	26	22	12	11	16	14	1	4	6
Q7Z478	DHX29	1369	ATP-dependent RNA helicase DHX29	0	0	0	0	0.8585	0.4555	0	0		0	0	0	0	0	0	0	0	3	5	0	4	0	0	0	0	0	0	0	0	0
Q9H2U1	DHX36	1008	Probable ATP-dependent RNA helicase DHX36	0	0.605	0	0	0	0.4595	0	0		1	0	2	2	0	0	0	0	1	1	1	2	0	0	0	0	0	0	0	0	0
Q8IY37	DHX37	1157	Probable ATP-dependent RNA helicase DHX37	0	0.7735	0	0	0.7605	0.7505	0	0		1	0	4	3	0	0	0	0	8	1	8	1	0	0	0	0	0	0	0	0	0
Q14562	DHX8	1220	ATP-dependent RNA helicase DHX8	0	0	0	0	0	0	0.4113	0		0	0	0	0	0	0	0	0	0	0	0	0	4	0	2	0	0	0	0	0	0
Q08211	DHX9	1270	ATP-dependent RNA helicase A	0	0	0	0	0.0115	0.0185	0.04	0.0193		29	19	43	41	35	12	27	20	53	54	55	59	79	63	61	48	37	66	1	13	41
Q9UNQ2	DIMT1L	313	Probable dimethyladenosine transferase	0	0	0	0	0.7825	0.4855	0	0		0	0	0	0	0	0	0	0	8	1	6	0	0	0	0	0	0	0	0	0	0
Q9Y2L1	DIS3	958	Exosome complex exonuclease RRP44	0	0.9005	0	0	0.3115	0.2435	0.3997	0.8197		1	0	3	6	0	0	0	0	3	0	2	0	1	3	0	2	2	3	0	0	0
P09622	DLD	509	Dihydrolipoyl dehydrogenase, mitochondrial	0.3585	0.1845	0.323	0.3695	0.0465	0.0455	0.093	0.166		10	0	3	8	8	1	5	3	4	2	5	0	5	5	2	4	4	3	0	3	1
P36957	DLST	453	Dihydrolipoyllysine-residue succinyltransferase component of 2-oxoglutarate dehydrogenase complex, mitochondrial	0	0	0	0.404	0	0	0.4103	0.4457		0	0	0	0	1	0	4	0	0	0	0	0	3	4	0	3	2	0	0	0	1
P56177	DLX1	255	Homeobox protein DLX-1	0	0	0	0	0	0	0.55	0		0	0	0	0	0	0	0	0	0	0	0	0	4	2	0	0	0	0	0	0	0
P31689	DNAJA1	397	DnaJ homolog subfamily A member 1	0	0	0	0	0	0	0.0013	0		2	3	1	4	0	0	3	0	6	5	4	5	10	10	2	3	3	4	4	2	6
O60884	DNAJA2	412	DnaJ homolog subfamily A member 2	0	0	0.001	0.006	0	0	0.001	0.0043		4	3	5	5	1	4	5	2	5	1	3	1	8	7	2	7	3	3	2	2	6
Q96EY1	DNAJA3	480	DnaJ homolog subfamily A member 3, mitochondrial	0	0	0	0	0	0	0.5767	0		0	0	0	0	0	0	0	0	0	0	0	0	3	6	0	0	0	0	0	0	0
Q9UBS4	DNAJB11	358	DnaJ homolog subfamily B member 11	0	0	0	0	0	0	0.4277	0.3683		0	0	0	0	0	0	0	0	0	0	0	0	9	5	1	3	3	2	1	0	1
O00429	DNM1L	736	Dynamin-1-like protein	0.451	0.701	0.387	0	0	0.213	0	0		3	0	1	6	3	0	1	0	1	0	2	0	0	0	0	0	0	0	0	0	0
P50570	DNM2	870	Dynamin-2	0	0.295	0	0	0.4335	0.442	0	0.3347		0	0	0	4	0	0	0	0	2	2	2	2	1	1	0	0	1	4	0	0	1
O60762	DPM1	260	Dolichol-phosphate mannosyltransferase	0	0	0	0	0	0	0.1753	0.2623		0	0	0	0	0	0	0	0	0	0	0	0	2	4	0	2	1	2	0	1	1
Q9UHL4	DPP7	492	Dipeptidyl peptidase 2	0.4515	0	0	0	0	0	0	0		0	3	0	0	0	0	0	0	0	0	0	0	0	0	0	0	0	0	0	0	0
Q16555	DPYSL2	572	Dihydropyrimidinase-related protein 2	0.0005	0.0005	0	0	0	0	0.001	0.0013		5	1	2	6	1	2	2	1	4	3	4	1	10	5	1	6	4	2	0	5	4
Q14195	DPYSL3	570	Dihydropyrimidinase-related protein 3	0	0.4555	0	0	0	0	0.649	0.6427		0	1	0	6	0	0	0	0	0	0	0	0	7	6	0	4	4	0	0	0	0
Q9Y295	DRG1	367	Developmentally-regulated GTP-binding protein 1	0	0	0	0	0	0.775	0	0		0	0	0	0	0	0	0	0	1	1	3	1	0	0	0	0	0	0	0	0	0
Q08554	DSC1	894	Desmocollin-1	0.2765	0	0	0	0	0	0	0		1	2	1	0	0	0	0	0	0	0	0	0	0	0	0	0	0	0	1	1	0
Q02413	DSG1	1049	Desmoglein-1	0.53	0.11	0.3345	0.817	0	0	0	0		1	10	2	2	0	5	6	6	0	0	0	0	0	0	0	0	0	0	1	0	1
P15924	DSP	2871	Desmoplakin	0.3745	0	0	0.0005	0	0	0	0		6	30	4	7	4	11	13	9	2	1	1	0	4	0	5	2	0	5	16	1	2
P60981	DSTN	165	Destrin	0	0.449	0.501	0	0.4615	0.197	0	0		0	0	2	2	3	1	1	0	2	2	2	0	0	0	0	0	0	0	0	0	1
O75319	DUSP11	330	RNA/RNP complex-1-interacting phosphatase	0	0	0	0	0	0	0.0893	0		0	0	0	0	0	0	0	0	0	0	0	0	4	3	0	0	0	0	0	2	1
P33316	DUT	252	Deoxyuridine 5'-triphosphate nucleotidohydrolase, mitochondrial	0	0.763	0	0	0	0	0	0.4977		1	0	1	7	0	0	0	0	0	0	0	0	1	1	0	2	1	0	0	0	0
Q14204	DYNC1H1	4646	Cytoplasmic dynein 1 heavy chain 1	0.2055	0.1995	0.0775	0.1345	0.255	0.2585	0.417	0.235		22	3	13	35	16	3	16	5	31	21	38	15	48	39	4	19	16	19	0	7	6
Q9Y6G9	DYNC1LI1	523	Cytoplasmic dynein 1 light intermediate chain 1	0	0	0	0	0	0	0.5867	0.803		0	0	0	0	0	0	0	0	0	0	0	0	4	3	0	2	3	1	0	0	0
P63167	DYNLL1	89	Dynein light chain 1, cytoplasmic	0.813	0.268	0	0	0.165	0.258	0.371	0.3307		6	6	5	2	0	0	0	0	2	2	4	2	7	6	1	3	4	1	0	2	1
P63172	DYNLT1	113	Dynein light chain Tctex-type 1	0	0.432	0	0	0	0	0	0		0	0	0	3	0	0	0	0	0	0	0	0	0	0	0	0	0	0	0	0	0
Q13011	ECH1	328	Delta(3,5)-Delta(2,4)-dienoyl-CoA isomerase, mitochondrial	0.424	0.409	0.549	0.655	0.213	0.338	0.4623	0.3583		5	0	0	7	5	1	6	1	2	0	4	0	6	3	0	3	0	1	0	0	1
P30084	ECHS1	290	Enoyl-CoA hydratase, mitochondrial	0.2855	0.36	0.4125	0.6305	0.2145	0.2215	0.261	0.3327		4	0	2	6	5	0	5	1	5	0	5	0	3	1	2	4	0	3	0	0	2
Q5VYK3	ECM29	1845	Proteasome-associated protein ECM29 homolog	0	0	0	0	0	0	0	0		0	0	0	0	1	0	0	0	0	0	0	0	0	0	0	0	0	0	0	1	0
Q96F86	EDC3	508	Enhancer of mRNA-decapping protein 3	0.4005	0.5	0	0	0	0	0	0		4	0	3	2	0	0	0	0	0	0	0	0	0	0	0	0	0	0	0	1	0
Q6P2E9	EDC4	1401	Enhancer of mRNA-decapping protein 4	0.795	0.7795	0.4715	0.609	0.861	0.698	0.2847	0.3987		4	3	4	10	4	1	3	2	12	5	9	3	2	4	0	1	3	1	0	0	1
O75530	EED	441	Polycomb protein EED	0	0.6465	0	0	0.4445	0.796	0	0		0	0	3	1	0	0	0	0	4	0	2	2	0	0	0	0	0	0	0	0	0
P68104	EEF1A1	462	Elongation factor 1-alpha 1	0	0	0	0	0	0	0	0		13	9	17	53	13	11	17	10	45	39	54	32	33	22	39	24	17	41	6	18	34
P29692	EEF1D	281	Elongation factor 1-delta	0	0.005	0	0	0	0	0.005	0.0817		1	1	0	3	1	1	0	0	0	1	1	0	2	2	0	2	3	4	0	1	4
O43324	EEF1E1	174	Eukaryotic translation elongation factor 1 epsilon-1	0	0.001	0	0	0	0	0	0.004		0	0	0	2	1	1	0	1	0	0	0	0	0	0	0	0	0	2	1	2	2
P26641	EEF1G	437	Elongation factor 1-gamma	0.0015	0.0565	0.002	0.069	0.0035	0.0035	0.0063	0.0013		6	5	11	21	9	5	12	3	15	7	15	7	10	13	8	8	5	8	4	3	5
P13639	EEF2	858	Elongation factor 2	0.0205	0.0025	0	0.007	0.0145	0.017	0	0		52	20	41	65	36	20	46	25	90	55	90	55	48	41	38	38	24	40	18	14	26
Q15029	EFTUD2	972	116 kDa U5 small nuclear ribonucleoprotein component	0	0.0235	0.0155	0.07	0.001	0.001	0.231	0.2357		8	4	18	17	14	11	16	9	21	3	20	7	36	26	17	20	20	18	0	2	13
Q96KQ7	EHMT2	1210	Histone-lysine N-methyltransferase, H3 lysine-9 specific 3	0	0	0.7495	0	0	0	0	0		0	0	0	0	2	3	0	1	0	0	0	0	0	0	0	0	0	0	0	0	0
P47813	EIF1AX	144	Eukaryotic translation initiation factor 1A, X-chromosomal	0	0.422	0	0	0	0	0	0		0	0	1	6	0	0	0	0	0	0	0	0	0	0	0	0	0	0	0	2	0
Q9BY44	EIF2A	585	Eukaryotic translation initiation factor 2A	0	0.3865	0	0	0.3375	0	0	0		1	0	0	4	0	0	0	0	3	0	1	0	0	0	0	0	0	0	0	0	0
Q14232	EIF2B1	305	Translation initiation factor eIF-2B subunit alpha	0	0.3335	0	0	0	0	0	0		1	0	0	2	0	0	0	0	0	0	0	0	0	0	0	0	0	0	0	0	0
Q9UI10	EIF2B4	523	Translation initiation factor eIF-2B subunit delta	0	0	0	0	0.201	0.285	0	0		0	0	0	0	0	0	0	0	2	0	3	0	0	0	0	0	0	0	1	0	0
Q9UKV8	EIF2C2	859	Protein argonaute-2	0	0.354	0	0	0.587	0	0	0		1	0	3	0	0	0	0	0	3	1	1	1	0	0	0	0	0	0	0	0	0
P05198	EIF2S1	315	Eukaryotic translation initiation factor 2 subunit 1	0.279	0.3115	0.214	0.336	0.1135	0.095	0.025	0.12		5	1	4	8	5	1	5	2	4	2	5	0	2	2	0	0	1	4	1	1	1
P20042	EIF2S2	333	Eukaryotic translation initiation factor 2 subunit 2	0	0.0675	0.034	0	0.09	0	0	0		1	0	2	2	2	0	0	1	4	0	1	0	1	1	0	1	0	0	0	3	0
P41091	EIF2S3	472	Eukaryotic translation initiation factor 2 subunit 3	0.0155	0.1045	0.0295	0.188	0.035	0.063	0.073	0.04		3	1	5	8	4	3	6	4	6	3	8	2	7	7	0	3	3	2	0	2	3
P55884	EIF3B	814	Eukaryotic translation initiation factor 3 subunit B	0.325	0.388	0.1515	0.2145	0.6155	0.626	0.2783	0.418		6	3	6	13	5	3	6	2	18	10	14	13	12	6	3	6	5	8	0	2	2
O15371	EIF3D	548	Eukaryotic translation initiation factor 3 subunit D	0.337	0.517	0.2255	0.128	0.4815	0.472	0.329	0.4647		3	3	8	9	4	3	2	2	10	6	11	5	7	7	2	2	5	9	0	1	2
P60228	EIF3E	445	Eukaryotic translation initiation factor 3 subunit E	0.1955	0.197	0.0445	0.1385	0.1875	0.101	0.0117	0.2863		0	3	0	8	2	1	1	3	7	2	5	1	2	0	0	4	5	1	0	1	2
O00303	EIF3F	357	Eukaryotic translation initiation factor 3 subunit F	0.2745	0.5615	0	0	0.698	0.595	0	0.5637		2	0	1	9	0	0	0	0	4	4	4	2	1	1	0	2	3	1	1	0	0
O75821	EIF3G	320	Eukaryotic translation initiation factor 3 subunit G	0	0	0	0	0.14	0.2365	0	0		0	0	0	0	0	0	0	0	3	0	3	1	0	0	0	0	0	0	0	0	2
O15372	EIF3H	352	Eukaryotic translation initiation factor 3 subunit H	0.2365	0.2155	0.141	0	0	0	0.114	0.1873		3	0	1	3	2	0	1	1	0	0	0	0	0	3	0	2	1	0	0	2	0
Q13347	EIF3I	325	Eukaryotic translation initiation factor 3 subunit I	0.0055	0.0835	0	0.085	0.0525	0.0635	0.0027	0.022		3	0	4	10	1	2	1	5	9	4	9	4	4	2	2	4	3	4	2	2	2
Q7L2H7	EIF3M	374	Eukaryotic translation initiation factor 3 subunit M	0	0.344	0	0	0	0	0.321	0.5063		0	0	0	4	0	0	0	0	0	0	0	0	2	3	0	2	2	1	0	1	0
P60842	EIF4A1	406	Eukaryotic initiation factor 4A-I	0.042	0.1995	0.003	0.0445	0.2475	0.218	0.0817	0.0083		15	7	12	40	13	6	14	10	40	19	33	21	20	17	17	13	7	10	5	1	9
P38919	EIF4A3	411	Eukaryotic initiation factor 4A-III	0	0	0	0	0.003	0.0135	0.0043	0.011		5	0	7	15	9	11	4	8	23	24	28	29	36	25	14	25	18	13	13	1	14
P23588	EIF4B	611	Eukaryotic translation initiation factor 4B	0.4415	0.6265	0.3705	0.435	0	0	0	0		3	0	3	1	2	0	3	0	0	0	0	0	0	0	0	0	0	0	0	0	0
Q04637	EIF4G1	1599	Eukaryotic translation initiation factor 4 gamma 1	0.083	0.704	0.0985	0.1175	0.235	0.311	0.0307	0.3607		3	0	8	16	3	2	3	1	6	3	8	3	3	1	1	6	1	6	0	1	2
P78344	EIF4G2	907	Eukaryotic translation initiation factor 4 gamma 2	0	0.504	0	0	0	0	0	0		1	0	1	3	0	0	0	0	0	0	0	0	0	0	0	0	0	0	0	0	0
P63241	EIF5A	154	Eukaryotic translation initiation factor 5A-1	0.4285	0.466	0.4795	0.6635	0.2365	0.2865	0.1113	0.44		8	2	5	12	3	3	3	4	5	5	8	4	3	5	2	8	5	3	2	0	2
O60841	EIF5B	1220	Eukaryotic translation initiation factor 5B	0	0	0	0	0.218	0.2095	0	0		0	0	0	0	0	0	0	0	3	0	3	0	0	0	0	0	0	0	0	1	0
P56537	EIF6	245	Eukaryotic translation initiation factor 6	0.2155	0.415	0.298	0.4195	0.847	0.92	0.1773	0.3453		3	3	6	12	5	5	4	6	22	11	26	14	7	3	3	4	3	7	0	2	2
Q9BQ52	ELAC2	826	Zinc phosphodiesterase ELAC protein 2	0	0.8485	0	0	0.9385	0.6995	0	0		0	0	2	7	0	0	0	0	5	3	1	2	0	0	0	0	0	0	0	0	0
Q15717	ELAVL1	326	ELAV-like protein 1	0	0	0	0	0.0075	0.005	0.011	0.025		7	4	11	7	10	5	9	3	13	13	18	11	24	19	11	9	15	16	0	7	10
Q12926	ELAVL2	359	ELAV-like protein 2	0	0.0825	0	0	0.1425	0.3355	0.1853	0.0903		0	0	3	0	0	0	0	0	2	4	2	8	4	4	3	0	0	4	0	0	3
P06733	ENO1	434	Alpha-enolase	0.0395	0.0525	0.0085	0.034	0.001	0.0265	0	0		51	22	40	89	46	30	46	36	60	43	84	35	51	35	36	30	21	38	16	14	21
O43491	EPB41L2	1005	Band 4.1-like protein 2	0.764	0.439	0.569	0	0	0.342	0.296	0.3503		5	2	2	3	2	1	1	0	0	1	5	0	4	0	1	1	1	2	0	0	1
Q9Y2J2	EPB41L3	1087	Band 4.1-like protein 3	0	0	0	0	0.1565	0.1535	0.0953	0.3707		0	0	0	0	0	0	0	0	2	0	2	0	2	0	0	2	1	1	0	0	1
P58107	EPPK1	5090	Epiplakin	0.0325	0.01	0.0095	0.0005	0.0045	0.043	0	0.0003		15	9	15	14	15	12	9	5	8	15	12	21	6	5	2	1	1	13	12	2	2
P07814	EPRS	1512	Bifunctional aminoacyl-tRNA synthetase	0.002	0	0.0015	0.0345	0	0	0	0		21	0	17	24	22	4	25	6	20	8	19	4	10	6	1	8	8	5	5	10	9
O75616	ERAL1	437	GTP-binding protein era homolog	0	0	0	0	0.3075	0	0	0		0	0	0	0	0	0	0	0	2	0	0	1	0	0	0	0	0	0	0	0	0
Q8IUD2	ERC1	1116	ELKS/Rab6-interacting/CAST family member 1	0	0	0.226	0	0	0	0	0		0	0	0	0	0	2	0	0	0	0	0	0	0	0	0	0	0	0	0	0	0
P28715	ERCC5	1186	DNA repair protein complementing XP-G cells	0	0	0.581	0	0	0	0	0		0	0	0	0	3	1	1	1	0	0	0	0	0	0	0	0	0	0	0	0	0
P84090	ERH	104	Enhancer of rudimentary homolog	0	0	0	0	0	0	0	0.0023		8	7	11	14	11	12	8	6	5	12	7	10	61	48	27	33	62	23	0	49	55
O94905	ERLIN2	339	Erlin-2	0.0895	0	0.0565	0.0205	0.0015	0.01	0.1973	0.1997		5	1	1	1	4	3	3	1	3	0	3	3	10	10	0	1	8	3	1	3	1
P30040	ERP29	261	Endoplasmic reticulum resident protein 29	0.4225	0.761	0	0	0	0	0	0		2	0	1	3	0	0	0	0	0	0	0	0	0	0	0	0	0	0	0	0	0
Q9BS26	ERP44	406	Endoplasmic reticulum resident protein 44	0	0	0	0	0.277	0.22	0.4587	0.448		0	0	0	0	0	0	0	0	3	0	2	0	2	3	1	2	1	1	1	0	0
P10768	ESD	282	S-formylglutathione hydrolase	0	0.1655	0	0	0.046	0.012	0.011	0.01		0	0	1	10	1	1	1	1	6	3	4	1	4	4	1	2	2	2	0	3	2
Q9H501	ESF1	851	ESF1 homolog	0	0	0	0	0.387	0.4615	0	0		0	0	0	0	0	0	0	0	5	0	10	0	0	0	0	0	0	0	0	0	0
Q9BSJ8	ESYT1	1104	Extended synaptotagmin-1	0.375	0.727	0	0	0.2935	0.6695	0	0		2	0	2	3	0	0	0	0	2	0	5	1	0	0	0	0	0	0	0	0	0
P62495	ETF1	437	Eukaryotic peptide chain release factor subunit 1	0.458	0.664	0	0	0.9425	0.779	0.697	0.6		3	0	1	13	1	1	0	1	6	3	3	1	1	4	1	2	0	5	0	0	0
P13804	ETFA	333	Electron transfer flavoprotein subunit alpha, mitochondrial	0.4555	0.4035	0.4345	0	0.3355	0.4305	0.8187	0.5213		6	0	0	6	6	0	1	1	4	0	7	0	7	8	3	3	2	1	0	1	0
P38117	ETFB	255	Electron transfer flavoprotein subunit beta	0.4685	0.7595	0.453	0.7905	0.3835	0.3885	0.834	0.583		4	0	1	4	3	0	3	1	2	0	2	0	3	3	1	2	2	0	0	0	0
Q01844	EWSR1	656	RNA-binding protein EWS	0.136	0.446	0	0	0	0	0.616	0.5163		2	0	2	9	0	0	0	0	0	0	0	0	7	9	2	3	5	2	0	1	1
Q96A65	EXOC4	974	Exocyst complex component 4	0.431	0.2755	0.3505	0	0	0	0	0		4	0	2	0	3	0	1	0	0	0	0	0	0	0	0	0	0	0	0	0	0
Q9Y3B2	EXOSC1	195	3'-5' exoribonuclease CSL4 homolog	0	0.8875	0	0	0.8165	0.9235	0	0		1	0	6	2	0	0	0	0	3	1	3	4	0	0	0	0	0	0	0	0	0
Q9NPD3	EXOSC4	245	Exosome complex exonuclease RRP41	0.286	0.2555	0	0	0.6325	0.677	0	0		2	0	2	0	0	0	0	0	4	3	4	4	0	0	0	0	0	0	0	1	0
Q9NQT4	EXOSC5	235	Exosome complex exonuclease RRP46	0	0	0	0	0.444	0.9005	0	0		0	0	0	0	0	0	0	0	0	2	4	2	0	0	0	0	0	0	0	0	0
Q96B26	EXOSC8	276	Exosome complex exonuclease RRP43	0.2685	0.4575	0	0	0.689	0.7295	0	0		2	0	1	4	0	0	0	0	4	4	4	5	0	0	0	0	0	0	0	1	0
Q06265	EXOSC9	439	Exosome complex exonuclease RRP45	0	0	0	0	0.8385	0.816	0	0		0	0	0	0	0	0	0	0	2	3	2	2	0	0	0	0	0	0	0	0	0
P15311	EZR	586	Ezrin	0	0	0	0	0	0.003	0	0		4	1	3	9	4	0	6	2	9	4	13	4	5	4	3	0	2	3	0	16	0
P00734	F2	622	Prothrombin	0.39	0	0	0	0	0	0	0		1	3	0	1	0	0	0	0	0	0	0	0	0	0	0	0	0	0	2	0	0
Q8NCA5	FAM98A	519	Protein FAM98A	0.4425	0.676	0	0	0	0.8415	0	0		3	0	1	3	0	0	0	0	1	1	2	6	0	0	0	0	0	0	0	0	0
Q52LJ0	FAM98B	330	Protein FAM98B	0	0.435	0.1565	0.201	0	0	0	0.539		1	0	1	3	2	1	2	1	0	0	0	0	1	1	1	1	3	2	1	0	1
Q9NVI1	FANCI	1328	Fanconi anemia group I protein	0	0.069	0	0	0	0	0	0.0187		0	0	0	4	0	0	0	0	0	0	0	0	1	1	0	1	0	2	2	1	0
Q9Y4F1	FARP1	1045	FERM, RhoGEF and pleckstrin domain-containing protein 1	0	0	0.4835	0.3535	0	0	0	0		0	0	0	0	0	8	0	2	0	0	0	0	0	0	0	0	0	0	0	0	0
Q9Y285	FARSA	508	Phenylalanyl-tRNA synthetase alpha chain	0.7505	0.658	0.5215	0.458	0.3405	0.3545	0	0		3	3	4	4	4	1	1	2	4	0	4	0	0	0	0	0	0	0	0	1	0
Q9NSD9	FARSB	589	Phenylalanyl-tRNA synthetase beta chain	0.6105	0.4265	0	0	0.3635	0.609	0	0		3	1	2	2	0	0	0	0	2	1	7	1	0	0	0	0	0	0	0	0	1
P49327	FASN	2511	Fatty acid synthase	0.016	0.0045	0.001	0	0.017	0.0085	0	0.0233		61	28	54	91	57	26	45	26	103	63	96	58	42	33	37	18	20	72	10	22	29
Q9Y324	FCF1	198	rRNA-processing protein FCF1 homolog	0	0.833	0	0	0.366	0.4835	0	0		1	1	3	2	0	0	0	0	2	0	7	0	0	0	0	0	0	0	0	0	0
P37268	FDFT1	417	Squalene synthase	0	0	0.7505	0	0	0	0	0		0	0	0	0	3	1	0	1	0	0	0	0	0	0	0	0	0	0	0	0	0
P14324	FDPS	419	Farnesyl pyrophosphate synthase	0.4825	0.9035	0	0	0	0.386	0.2527	0		4	0	2	7	0	0	0	0	1	0	3	0	4	0	0	0	0	0	0	0	0
P07954	FH	510	Fumarate hydratase, mitochondrial	0	0.4105	0	0	0.316	0.377	0	0		1	0	0	4	0	0	0	0	2	0	3	0	0	0	0	0	0	0	0	0	0
Q13642	FHL1	323	Four and a half LIM domains protein 1	0.3525	0.6355	0.355	0.398	0.1675	0.174	0.1773	0.2267		5	0	5	7	5	1	3	2	3	0	3	0	3	2	0	1	3	0	0	2	0
Q6UN15	FIP1L1	594	Pre-mRNA 3'-end-processing factor FIP1	0	0.0005	0.001	0	0	0	0.0313	0.078		0	1	2	2	3	0	0	0	1	1	1	0	7	8	1	6	6	1	0	3	3
P20930	FLG	4061	Filaggrin	0.2905	0.0415	0	0	0	0	0	0		0	4	1	3	0	0	0	0	0	0	0	0	0	0	0	0	0	0	3	0	0
Q5D862	FLG2	2391	Filaggrin-2	0.657	0.583	0.3245	0.7345	0	0	0	0		2	4	6	3	0	3	4	3	0	0	0	0	0	0	0	0	0	0	1	0	0
P21333	FLNA	2647	Filamin-A	0.292	0.0685	0.069	0.281	0.0165	0.0255	0	0.0233		37	17	25	40	30	9	38	17	34	21	38	12	21	22	7	16	18	25	3	9	8
O75369	FLNB	2602	Filamin-B	0.4205	0.445	0.2585	0.358	0.619	0.3035	0.1303	0.2747		8	0	0	15	5	0	3	2	13	4	7	2	4	3	0	2	0	6	0	0	2
O75955	FLOT1	427	Flotillin-1	0	0	0	0	0	0	0	0.884		0	0	0	0	0	0	0	0	0	0	0	0	1	0	1	3	2	2	0	0	0
Q4VC44	FLYWCH1	716	FLYWCH-type zinc finger-containing protein 1	0	0	0.465	0.3985	0	0	0	0		0	0	0	0	0	4	0	2	0	0	0	0	0	0	0	0	0	0	0	0	0
Q06787	FMR1	632	Fragile X mental retardation 1 protein	0	0.0185	0	0	0.0075	0.0335	0	0		3	3	12	2	0	2	2	1	7	10	4	12	6	4	4	0	0	2	0	0	12
P02794	FTH1	183	Ferritin heavy chain	0	0	0	0	0	0	0.5393	0		0	0	0	0	0	0	0	0	0	0	0	0	3	2	0	0	0	0	0	0	0
Q96AE4	FUBP1	644	Far upstream element-binding protein 1	0	0.1615	0	0	0	0	0	0		0	1	0	7	0	0	0	0	0	0	0	0	0	0	0	0	0	0	0	2	1
Q96I24	FUBP3	572	Far upstream element-binding protein 3	0.007	0.003	0.0105	0.01	0	0	0.085	0.087		2	3	4	7	3	5	2	4	2	1	2	2	12	12	0	5	8	3	0	5	2
P35637	FUS	526	RNA-binding protein FUS	0.0365	0.0115	0	0	0	0	0.2333	0.429		2	5	0	10	2	1	2	1	4	2	4	1	20	17	3	14	16	8	0	3	5
P51114	FXR1	621	Fragile X mental retardation syndrome-related protein 1	0.685	0.2325	0	0	0.696	0.4555	0	0		3	6	3	2	0	0	0	0	6	9	4	4	0	0	0	0	0	0	0	0	2
P51116	FXR2	673	Fragile X mental retardation syndrome-related protein 2	0.4125	0.0385	0	0	0.5295	0.114	0.001	0		3	13	8	3	0	0	0	0	18	23	5	11	6	5	0	0	1	0	0	0	8
Q9UN86	G3BP2	482	Ras GTPase-activating protein-binding protein 2	0	0	0	0	0.4655	0.464	0	0		0	0	0	0	0	0	0	0	0	4	0	4	0	0	0	0	0	0	0	0	0
P11413	G6PD	515	Glucose-6-phosphate 1-dehydrogenase	0	0	0	0	0.7945	0.8525	0	0		0	0	0	0	0	0	0	0	3	1	2	3	0	0	0	0	0	0	0	0	0
Q14697	GANAB	944	Neutral alpha-glucosidase AB	0.0465	0.0855	0.001	0.035	0.0705	0.0155	0.0057	0.002		11	3	7	21	9	4	10	8	23	5	16	6	11	13	5	8	4	6	3	4	4
P04406	GAPDH	335	Glyceraldehyde-3-phosphate dehydrogenase	0	0.002	0	0	0.014	0.009	0.0007	0		18	15	20	51	17	11	18	12	64	40	63	27	37	25	34	31	22	39	17	5	24
P41250	GARS	739	Glycyl-tRNA synthetase	0.4405	0.6385	0	0	0.171	0	0	0		5	0	2	9	0	0	0	0	2	0	1	1	0	0	0	0	0	0	0	1	0
P22102	GART	1010	Trifunctional purine biosynthetic protein adenosine-3	0.1525	0.293	0.4345	0.2505	0.299	0.2185	0.0697	0.1593		9	2	6	21	11	5	7	2	16	11	16	8	8	9	3	7	3	9	1	2	3
Q92616	GCN1L1	2671	Translational activator GCN1	0.038	0.0035	0	0	0.015	0.001	0	0.0097		11	0	7	13	6	1	6	1	15	3	8	1	6	7	3	2	4	10	6	3	2
P31150	GDI1	447	Rab GDP dissociation inhibitor alpha	0.487	0.833	0	0	0.496	0.4895	0.91	0		5	0	2	14	0	0	0	0	13	0	9	0	3	6	3	0	0	0	0	0	0
P50395	GDI2	445	Rab GDP dissociation inhibitor beta	0.1155	0.249	0.0095	0.1045	0.221	0.226	0.0327	0.17		10	0	7	23	6	1	9	4	18	10	21	7	12	9	5	6	4	14	2	3	3
Q8TEQ6	GEMIN5	1508	Gem-associated protein 5	0	0.3665	0	0	0.6395	0.6245	0	0		1	0	3	1	0	0	0	0	4	1	3	1	0	0	0	0	0	0	0	0	0
P42212	GFP	238	Green fluorescent protein	0.1565	0	0.1525	0.1495	0	0	0	0		166	349	204	209	324	411	255	410	114	133	107	139	241	221	242	249	196	272	216	162	230
Q06210	GFPT1	699	Glucosamine--fructose-6-phosphate aminotransferase [isomerizing] 1	0.733	0.434	0	0	0.2805	0.439	0	0		1	2	0	4	0	0	0	0	2	0	6	0	0	0	0	0	0	0	0	0	0
O75223	GGCT	188	Gamma-glutamylcyclotransferase	0.4435	0.436	0	0	0	0	0	0		0	3	0	3	0	0	0	0	0	0	0	0	0	0	0	0	0	0	0	0	0
Q6Y7W6	GIGYF2	1299	PERQ amino acid-rich with GYF domain-containing protein 2	0.857	0.504	0	0	0	0	0	0		4	2	1	2	0	0	0	0	0	0	0	0	0	0	0	0	0	0	0	0	0
P32189	GK	559	Glycerol kinase	0	0	0	0	0.3615	0.6995	0	0		0	0	0	0	0	0	0	0	2	0	2	1	0	0	0	0	0	0	0	0	0
Q5VSY0	GKAP1	366	G kinase-anchoring protein 1	0.7215	0	0	0	0	0	0	0		1	7	0	0	0	0	0	0	0	0	0	0	0	0	0	0	0	0	0	0	0
Q92896	GLG1	1179	Golgi apparatus protein 1	0	0	0.436	0.8225	0	0	0	0		0	0	0	0	0	3	2	2	0	0	0	0	0	0	0	0	0	0	0	0	0
Q04760	GLO1	184	Lactoylglutathione lyase	0	0.266	0	0	0.275	0.38	0.195	0.217		1	0	0	6	1	1	0	1	3	2	5	2	2	2	1	3	0	1	1	1	0
O76003	GLRX3	335	Glutaredoxin-3	0	0.451	0	0	0.819	0.8155	0	0		0	0	0	5	0	0	0	0	6	1	6	1	0	0	0	0	0	0	0	0	0
P00367	GLUD1	558	Glutamate dehydrogenase 1, mitochondrial	0.1325	0.004	0	0.0265	0.0005	0.004	0.0007	0.0007		12	3	6	8	5	2	8	3	8	1	10	4	8	7	4	2	4	3	2	5	2
P49915	GMPS	693	GMP synthase [glutamine-hydrolyzing]	0.432	0.453	0.388	0.3625	0.1615	0.3495	0.2467	0.6027		5	0	1	6	2	1	3	0	2	0	5	0	0	2	1	2	2	3	0	0	1
P04899	GNAI2	355	Guanine nucleotide-binding protein G(i) subunit alpha-2	0	0	0	0	0	0	0.3827	0.1993		0	0	0	0	0	0	0	0	0	0	0	0	2	4	2	1	0	2	0	2	0
P08754	GNAI3	354	Guanine nucleotide-binding protein G(k) subunit alpha	0.465	0	0.3345	0.2635	0.173	0.2515	0	0		4	1	1	0	4	1	1	2	3	0	2	1	0	0	0	0	0	0	2	0	0
Q5JWF2	GNAS	1037	Guanine nucleotide-binding protein G(s) subunit alpha isoforms XLas	0	0	0	0	0.467	0.2405	0	0		0	0	0	0	0	0	0	0	4	1	3	0	0	0	0	0	0	0	1	0	0
P62873	GNB1	340	Guanine nucleotide-binding protein G(I)/G(S)/G(T) subunit beta-1	0	0	0.013	0.0085	0.0065	0.008	0.144	0.0303		0	0	0	0	3	1	2	1	4	1	4	1	9	8	3	3	3	2	4	0	1
P62879	GNB2	340	Guanine nucleotide-binding protein G(I)/G(S)/G(T) subunit beta-2	0.0565	0.1185	0	0	0	0	0	0		2	0	1	5	0	0	0	0	0	0	0	0	0	0	0	0	0	0	0	2	1
Q9NVN8	GNL3L	582	Guanine nucleotide-binding protein-like 3-like protein	0	0	0	0	0.2625	0.391	0	0		0	0	0	0	0	0	0	0	3	0	2	1	0	0	0	0	0	0	0	1	0
P46926	GNPDA1	289	Glucosamine-6-phosphate isomerase 1	0	0.4	0	0	0	0	0	0		0	0	0	3	0	0	0	0	0	0	0	0	0	0	0	0	0	0	0	0	0
P17174	GOT1	413	Aspartate aminotransferase, cytoplasmic	0	0.504	0	0	0.54	0.2295	0.5677	0		1	0	1	7	0	1	0	0	4	1	2	0	4	3	1	1	1	1	0	0	1
P00505	GOT2	430	Aspartate aminotransferase, mitochondrial	0.0115	0	0.025	0.02	0	0.001	0.007	0.0003		10	4	6	11	11	3	9	5	10	1	12	2	15	14	7	6	6	8	1	4	7
P35052	GPC1	558	Glypican-1	0	0	0	0.898	0	0	0	0		0	0	0	0	0	1	2	3	0	0	0	0	0	0	0	0	0	0	0	0	0
Q9Y625	GPC6	555	Glypican-6	0	0	0.48	0.44	0	0	0	0		0	0	0	0	0	7	0	3	0	0	0	0	0	0	0	0	0	0	0	0	0
Q9NQX3	GPHN	736	Gephyrin	0.389	0	0	0	0	0	0	0		3	0	1	1	0	0	0	0	0	0	0	0	0	0	0	0	0	0	0	0	0
P06744	GPI	558	Glucose-6-phosphate isomerase	0.0005	0.022	0.0245	0.005	0.0025	0.003	0	0.0217		12	0	13	27	18	5	13	5	23	12	23	9	11	12	9	11	9	19	7	3	7
Q13098	GPS1	491	COP9 signalosome complex subunit 1	0	0.8145	0.9	0.7995	0	0	0	0		1	1	2	3	3	2	1	3	0	0	0	0	0	0	0	0	0	0	0	0	0
P36969	GPX4	197	Phospholipid hydroperoxide glutathione peroxidase, mitochondrial	0	0.3875	0	0	0	0	0	0		0	0	0	2	0	0	0	0	0	0	0	0	0	0	0	0	0	0	0	0	0
P15170	GSPT1	499	Eukaryotic peptide chain release factor GTP-binding subunit ERF3A	0	0.1125	0.043	0.0685	0.0775	0.038	0.0577	0.0917		1	0	0	5	1	2	1	2	4	1	3	0	3	1	1	2	0	2	0	2	1
P00390	GSR	522	Glutathione reductase, mitochondrial	0	0.187	0.2215	0.07	0.086	0.142	0.05	0.2023		1	0	1	7	3	3	2	0	2	2	4	2	3	1	1	3	4	1	0	2	1
P48637	GSS	474	Glutathione synthetase	0	0.413	0	0	0	0	0	0		0	0	0	4	0	0	0	0	0	0	0	0	0	0	0	0	0	0	0	0	0
P21266	GSTM3	225	Glutathione S-transferase Mu 3	0	0.3645	0	0	0	0	0	0		0	0	0	2	0	0	0	0	0	0	0	0	0	0	0	0	0	0	0	0	0
P78417	GSTO1	241	Glutathione S-transferase omega-1	0.2855	0.372	0	0	0.473	0.6	0.3287	0		2	0	0	6	0	0	0	0	4	1	5	2	3	2	0	1	0	1	0	0	1
Q12789	GTF3C1	2109	General transcription factor 3C polypeptide 1	0	0.376	0	0	0	0	0	0		0	0	7	0	0	0	0	0	0	0	0	0	0	0	0	0	0	0	0	0	0
Q9Y5Q9	GTF3C3	886	General transcription factor 3C polypeptide 3	0.4715	0.593	0.7875	0.444	0.282	0	0	0		5	0	4	1	2	2	3	0	3	0	0	0	0	0	0	0	0	0	0	0	0
Q9Y5Q8	GTF3C5	519	General transcription factor 3C polypeptide 5	0	0	0	0	0.8995	0.741	0	0		0	0	0	0	0	0	0	0	5	2	2	1	0	0	0	0	0	0	0	0	0
O00178	GTPBP1	669	GTP-binding protein 1	0.434	0.5855	0	0	0	0	0	0		3	0	2	1	0	0	0	0	0	0	0	0	0	0	0	0	0	0	0	0	0
P13807	GYS1	737	Glycogen [starch] synthase, muscle	0	0	0	0	0	0.314	0	0		0	0	0	0	0	0	0	0	1	0	4	0	0	0	0	0	0	0	1	0	0
P07305	H1F0	194	Histone H1.0	0.863	0.7575	0.4375	0	0.9195	0.9235	0.2853	0		3	1	4	1	3	0	0	0	3	3	3	3	4	0	0	0	0	0	0	0	0
O75367	H2AFY	372	Core histone macro-H2A.1	0.0535	0.046	0.776	0.457	0.132	0.361	0.564	0.183		9	2	9	13	20	25	13	12	19	8	24	13	26	20	18	9	8	13	1	2	6
P0C0S5	H2AFZ	128	Histone H2A.Z	0	0.0635	0.2125	0.14	0	0	0.523	0.295		4	3	9	25	22	19	9	17	6	9	8	7	43	34	30	18	18	26	4	3	9
Q16836	HADH	314	Hydroxyacyl-coenzyme A dehydrogenase, mitochondrial	0.442	0	0	0.386	0	0	0	0		3	0	1	1	1	0	2	0	0	0	0	0	0	0	0	0	0	0	0	0	0
P40939	HADHA	763	Trifunctional enzyme subunit alpha, mitochondrial	0.0375	0.0315	0.1385	0.0655	0.01	0.009	0.0167	0.0133		5	0	5	6	10	2	6	3	5	3	6	2	8	4	3	1	2	5	0	4	2
P55084	HADHB	474	Trifunctional enzyme subunit beta, mitochondrial	0	0.0005	0.0235	0.014	0	0.0005	0.0003	0.0287		2	1	2	3	4	1	2	2	3	1	3	1	2	1	1	2	1	7	0	4	3
P12081	HARS	509	Histidyl-tRNA synthetase, cytoplasmic	0	0.5225	0	0	0.333	0.351	0	0		0	1	1	7	0	0	0	0	4	0	4	0	0	0	0	0	0	0	0	0	1
O00165	HAX1	279	HCLS1-associated protein X-1	0	0	0	0	0	0	0.403	0		0	0	0	0	0	0	0	0	0	0	0	0	4	3	0	0	0	1	0	0	1
P69905	HBA1	142	Hemoglobin subunit alpha	0	0	0	0	0	0	0	0.2893		0	0	0	0	0	0	0	0	0	0	0	0	0	0	0	3	0	0	0	0	0
P68871	HBB	147	Hemoglobin subunit beta	0	0.2305	0	0	0	0	0.2287	0.5937		0	0	0	4	0	0	0	0	0	0	0	0	1	2	2	6	3	2	0	0	2
P51610	HCFC1	2035	Host cell factor 1	0	0.5665	0	0	0	0	0.1857	0		0	0	2	5	0	0	0	0	0	0	0	0	3	2	0	1	1	0	0	0	0
Q00341	HDLBP	1268	Vigilin	0.435	0.5705	0	0	0	0	0	0		4	0	1	4	0	0	0	0	0	0	0	0	0	0	0	0	0	0	0	0	0
Q9H583	HEATR1	2144	HEAT repeat-containing protein 1	0.1785	0.8215	0.063	0	0.528	0.9075	0.0203	0.031		7	2	21	20	4	0	1	1	37	8	67	16	4	4	1	0	0	4	0	0	5
Q9Y5Z4	HEBP2	205	Heme-binding protein 2	0	0.426	0	0	0	0	0	0		0	0	0	3	0	0	0	0	0	0	0	0	0	0	0	0	0	0	0	0	0
O95714	HERC2	4834	E3 ubiquitin-protein ligase HERC2	0	0	0	0	0	0	0.4903	0		0	0	0	0	0	0	0	0	0	0	0	0	9	13	0	0	0	1	0	0	0
Q9UII4	HERC5	1024	E3 ISG15--protein ligase HERC5	0.446	0	0	0	0	0.8085	0	0		0	4	0	0	0	0	0	0	1	1	3	3	0	0	0	0	0	0	0	0	0
P07686	HEXB	556	Beta-hexosaminidase subunit beta	0.741	0.3445	0	0	0	0	0	0		1	2	0	2	0	0	0	0	0	0	0	0	0	0	0	0	0	0	0	0	0
P49773	HINT1	126	Histidine triad nucleotide-binding protein 1	0	0.393	0.2915	0.603	0.2885	0.222	0	0		1	0	0	5	0	2	1	3	3	0	2	0	0	0	0	0	0	0	0	0	1
P0C0S8	HIST1H2AG	130	Histone H2A type 1	0	0.0095	0.135	0.1665	0	0	0.3167	0.0407		15	9	22	42	29	37	23	34	0	0	0	0	66	60	65	22	21	43	4	7	23
P58876	HIST1H2BD	126	Histone H2B type 1-D	0.065	0.1135	0	0	0	0	0	0		38	19	57	42	0	0	0	0	0	0	0	0	0	0	0	0	0	0	1	8	25
Q93079	HIST1H2BH	126	Histone H2B type 1-H	0	0	0.8025	0.639	0	0	0	0		0	0	0	0	92	101	62	72	0	0	0	0	0	0	0	0	0	0	7	2	24
P06899	HIST1H2BJ	126	Histone H2B type 1-J	0.0555	0.0805	0	0	0.211	0.361	0.333	0.1563		37	17	51	40	0	0	0	0	43	70	71	82	46	39	105	31	23	65	1	8	25
P68431	HIST1H3A	136	Histone H3.1	0	0.0135	0	0	0	0	0	0		11	2	15	10	0	0	0	0	0	0	0	0	0	0	0	0	0	0	4	5	7
Q16777	HIST2H2AC	129	Histone H2A type 2-C	0	0	0	0	0.0095	0.072	0	0		0	0	0	0	0	0	0	0	27	30	42	44	0	0	0	0	0	0	7	4	23
Q71DI3	HIST2H3A	136	Histone H3.2	0	0	0.4525	0.429	0	0	0.0583	0.0087		0	0	0	0	19	34	13	30	7	7	10	8	31	20	15	15	13	8	5	6	7
P19367	HK1	917	Hexokinase-1	0.4385	0.7515	0.78	0.857	0.367	0.69	0.6997	0.4913		3	0	2	3	5	1	2	2	3	0	4	1	3	2	1	0	1	3	0	0	0
P04439	HLA-A	365	HLA class I histocompatibility antigen, A-3 alpha chain	0.194	0.197	0	0	0	0	0	0		3	0	1	4	0	0	0	0	0	0	0	0	0	0	0	0	0	0	1	0	1
Q9NP66	HMG20A	347	High mobility group protein 20A	0	0	0.4855	0.487	0	0	0.8063	0		0	0	0	0	0	6	0	5	0	0	0	0	2	5	1	1	0	0	0	0	0
P09429	HMGB1	215	High mobility group protein B1	0	0.071	0	0	0	0	0.0887	0.1703		0	0	0	2	0	0	0	0	0	0	0	0	2	1	0	2	1	0	0	1	1
P26583	HMGB2	209	High mobility group protein B2	0	0.3735	0	0	0	0	0	0		0	0	0	5	0	0	0	0	0	0	0	0	0	0	0	0	0	0	0	1	0
O15347	HMGB3	200	High mobility group protein B3	0	0.297	0	0	0	0	0	0		0	0	0	4	0	0	0	0	0	0	0	0	0	0	0	0	0	0	0	1	0
Q01581	HMGCS1	520	Hydroxymethylglutaryl-CoA synthase, cytoplasmic	0.8455	0.4815	0	0.791	0.7625	0.4675	0	0		4	1	0	6	1	1	4	1	3	1	5	0	0	0	0	0	0	0	0	0	0
Q13151	HNRNPA0	305	Heterogeneous nuclear ribonucleoprotein A0	0.288	0.238	0.0385	0.255	0.0965	0.276	0.4077	0.5267		5	1	2	7	2	0	5	0	4	0	7	2	8	5	4	5	3	8	0	0	3
P09651	HNRNPA1	372	Heterogeneous nuclear ribonucleoprotein A1	0	0	0	0	0	0	0	0		13	7	7	37	15	2	10	11	13	15	14	14	30	22	37	33	26	44	1	18	35
P22626	HNRNPA2B1	353	Heterogeneous nuclear ribonucleoproteins A2/B1	0	0	0	0	0	0	0	0		31	11	23	32	33	10	25	18	16	19	22	18	55	46	44	40	40	37	0	27	37
P51991	HNRNPA3	378	Heterogeneous nuclear ribonucleoprotein A3	0	0.0045	0.0125	0.01	0	0.0005	0.298	0.489		5	2	8	15	10	4	6	8	8	7	11	9	28	20	23	23	24	24	0	5	8
Q99729	HNRNPAB	332	Heterogeneous nuclear ribonucleoprotein A/B	0.053	0.0165	0.0035	0.0005	0	0.009	0.0883	0.147		1	4	1	7	5	2	4	0	1	1	3	4	6	4	7	10	4	4	2	0	6
P07910	HNRNPC	306	Heterogeneous nuclear ribonucleoproteins C1/C2	0	0.0395	0.0305	0.006	0.0095	0.0065	0.1183	0.0463		26	13	48	25	40	27	29	24	53	36	55	28	68	60	44	42	30	43	0	13	27
Q14103	HNRNPD	355	Heterogeneous nuclear ribonucleoprotein D0	0	0	0	0	0	0	0.001	0.0153		2	4	4	9	3	4	1	3	4	6	5	5	19	17	10	16	12	8	0	8	9
P52597	HNRNPF	415	Heterogeneous nuclear ribonucleoprotein F	0	0	0	0	0.0175	0.0495	0.001	0		15	20	25	19	13	21	13	18	28	41	28	48	46	42	24	25	19	28	11	7	19
P31943	HNRNPH1	449	Heterogeneous nuclear ribonucleoprotein H	0	0.001	0	0	0.0025	0.0205	0.0557	0.0397		26	29	37	32	26	32	24	33	45	38	59	48	67	64	41	44	41	34	13	11	23
P55795	HNRNPH2	449	Heterogeneous nuclear ribonucleoprotein H2	0.001	0.001	0.0035	0.0035	0.0115	0.027	0.0117	0.0177		11	14	18	19	14	18	8	16	28	16	30	20	29	31	11	14	20	13	6	8	8
P31942	HNRNPH3	346	Heterogeneous nuclear ribonucleoprotein H3	0.0205	0.002	0.002	0.0095	0	0	0.081	0.1477		9	2	4	11	6	1	5	6	1	1	6	5	13	11	11	7	14	11	0	3	8
P61978	HNRNPK	463	Heterogeneous nuclear ribonucleoprotein K	0.078	0.022	0.005	0.024	0.0065	0.0025	0.0067	0.0347		37	8	34	35	28	19	30	18	36	24	36	20	32	34	24	33	26	26	12	5	15
P14866	HNRNPL	589	Heterogeneous nuclear ribonucleoprotein L	0.0055	0.106	0.053	0.107	0.065	0.026	0.4243	0.259		21	7	41	33	32	21	29	22	39	33	27	28	80	76	31	37	44	30	0	14	12
P52272	HNRNPM	730	Heterogeneous nuclear ribonucleoprotein M	0.05	0.172	0.007	0.0225	0.541	0.348	0.1117	0.1183		75	29	138	48	65	51	64	48	190	216	129	176	121	126	66	74	82	79	10	26	36
O43390	HNRNPR	633	Heterogeneous nuclear ribonucleoprotein R	0	0.0015	0	0	0.045	0.0175	0.412	0.2277		8	5	10	22	7	6	6	7	17	21	21	19	58	38	26	26	24	21	0	7	11
Q00839	HNRNPU	825	Heterogeneous nuclear ribonucleoprotein U	0	0	0	0	0	0	0	0.0007		36	14	35	73	38	18	36	18	37	48	37	55	127	94	78	92	85	71	6	44	63
Q9BUJ2	HNRNPUL1	856	Heterogeneous nuclear ribonucleoprotein U-like protein 1	0	0	0	0	0	0	0.0013	0.0017		14	13	14	8	13	20	12	22	23	27	23	26	48	47	11	22	32	15	18	14	9
Q1KMD3	HNRNPUL2	747	Heterogeneous nuclear ribonucleoprotein U-like protein 2	0	0	0	0	0	0	0.0117	0.0467		5	3	22	21	13	9	4	5	8	21	11	21	58	49	27	44	38	25	0	19	19
O14979	HNRPDL	420	Heterogeneous nuclear ribonucleoprotein D-like	0	0	0	0	0	0	0.0297	0.0333		2	3	2	5	0	1	0	1	3	6	6	3	11	9	9	10	6	9	0	3	8
Q86VS8	HOOK3	718	Protein Hook homolog 3	0.0005	0	0	0	0	0	0	0		1	5	0	0	0	0	0	0	0	0	0	0	4	3	0	0	0	4	0	8	4
P31260	HOXA10	410	Homeobox protein Hox-A10	0	0	0	0	0	0	0.4357	0		0	0	0	0	0	0	0	0	0	0	0	0	2	2	0	1	0	0	0	0	0
P20719	HOXA5	270	Homeobox protein Hox-A5	0	0	0	0	0	0	0.7763	0		0	0	0	0	0	0	0	0	0	0	0	0	3	2	1	0	0	1	0	0	0
P31274	HOXC9	260	Homeobox protein Hox-C9	0	0	0	0	0	0	0.505	0		0	0	0	0	0	0	0	0	0	0	0	0	2	2	0	0	0	0	0	0	0
P31277	HOXD11	338	Homeobox protein Hox-D11	0	0	0	0	0	0	0.4543	0		0	0	0	0	0	0	0	0	0	0	0	0	4	1	0	0	0	0	0	0	0
P35453	HOXD13	343	Homeobox protein Hox-D13	0	0	0	0	0	0	0.552	0		0	0	0	0	0	0	0	0	0	0	0	0	3	3	0	0	0	0	0	0	0
P00492	HPRT1	218	Hypoxanthine-guanine phosphoribosyltransferase	0.564	0.4765	0.157	0.189	0.283	0.4605	0.3697	0.37		6	3	4	11	4	1	4	0	8	3	10	5	4	5	5	5	2	4	1	1	1
Q86YZ3	HRNR	2850	Hornerin	0.499	0.239	0.316	0.2125	0.009	0.034	0.0747	0.0517		1	19	12	4	3	11	5	6	0	2	5	2	8	3	3	4	3	1	3	2	0
Q99714	HSD17B10	261	3-hydroxyacyl-CoA dehydrogenase type-2	0.073	0.0325	0.0035	0.063	0.001	0.001	0.0473	0.0133		8	1	2	11	4	0	6	0	5	0	6	1	12	7	1	4	3	5	2	4	2
Q53GQ0	HSD17B12	312	Estradiol 17-beta-dehydrogenase 12	0.4065	0.3585	0	0	0	0	0.4077	0		2	0	0	2	0	0	0	0	0	0	0	0	1	3	0	1	0	0	0	0	0
P51659	HSD17B4	736	Peroxisomal multifunctional enzyme type 2	0.3795	0.4175	0	0.4	0.358	0.454	0.28	0		3	1	2	7	1	1	6	0	4	2	6	2	2	2	3	0	0	1	0	0	2
P07900	HSP90AA1	732	Heat shock protein HSP 90-alpha	0.003	0.0125	0.0005	0.0045	0.0015	0.0005	0	0.038		51	25	51	90	49	21	49	32	84	46	73	32	51	40	45	38	32	78	18	19	28
P08238	HSP90AB1	724	Heat shock protein HSP 90-beta	0.016	0.009	0.002	0.0095	0.0065	0.0025	0	0.0393		62	21	55	95	57	26	58	38	102	46	87	34	58	43	51	42	34	89	14	25	32
P14625	HSP90B1	803	Endoplasmin	0.0485	0.0005	0.002	0.055	0	0	0	0.0007		23	13	16	22	18	10	21	15	13	10	11	8	23	17	11	14	13	15	4	7	9
P08107	HSPA1A	641	Heat shock 70 kDa protein 1A/1B	0	0	0	0	0	0	0	0		34	57	29	72	39	32	25	31	67	65	61	49	35	34	41	25	21	72	31	9	49
P54652	HSPA2	639	Heat shock-related 70 kDa protein 2	0.001	0	0	0	0	0	0	0		9	14	9	18	0	0	0	0	0	0	0	0	0	0	0	0	0	0	8	4	12
P34932	HSPA4	840	Heat shock 70 kDa protein 4	0.447	0.66	0.37	0.5285	0.7365	0.57	0.5477	0.5637		6	2	5	22	6	3	6	4	18	7	15	4	9	8	5	5	6	6	0	0	3
P11021	HSPA5	654	78 kDa glucose-regulated protein	0.5085	0.0005	0.008	0.039	0.0105	0.0005	0.0023	0.003		17	76	13	20	13	17	17	15	29	16	13	13	26	23	11	9	12	17	3	5	11
P11142	HSPA8	646	Heat shock cognate 71 kDa protein	0.067	0	0	0	0.0035	0	0	0.0033		35	56	27	70	33	33	26	34	68	66	56	52	57	57	46	29	20	65	24	11	38
P38646	HSPA9	679	Stress-70 protein, mitochondrial	0.411	0.0825	0.1965	0.3945	0.0685	0.01	0.1193	0.236		27	14	15	29	22	15	23	16	16	20	21	14	23	26	15	10	14	33	0	3	12
Q9NZL4	HSPBP1	362	Hsp70-binding protein 1	0.812	0.3805	0	0	0	0	0	0		2	1	0	2	0	0	0	0	0	0	0	0	0	0	0	0	0	0	0	0	0
P10809	HSPD1	573	60 kDa heat shock protein, mitochondrial	0	0	0	0	0	0	0	0		28	12	12	40	26	13	28	23	19	7	27	7	25	26	18	28	21	27	19	14	13
Q92598	HSPH1	858	Heat shock protein 105 kDa	0.14	0.222	0	0	0.139	0.1075	0.0093	0.1263		1	2	0	8	0	1	0	0	4	2	3	2	2	0	0	0	3	2	0	1	2
Q9Y4L1	HYOU1	999	Hypoxia up-regulated protein 1	0.876	0.55	0	0	0	0	0	0		3	2	1	2	0	0	0	0	0	0	0	0	0	0	0	0	0	0	0	0	0
P41252	IARS	1262	Isoleucyl-tRNA synthetase, cytoplasmic	0.107	0.035	0.041	0.0495	0.0175	0.033	0.0043	0.003		11	1	8	12	9	2	8	2	10	5	12	5	9	6	1	4	4	5	1	1	6
Q9NSE4	IARS2	1012	Isoleucyl-tRNA synthetase, mitochondrial	0.0275	0.0025	0.0005	0.1085	0	0	0	0		7	2	4	5	4	2	10	4	4	0	2	0	4	3	1	0	2	3	0	2	6
P14735	IDE	1019	Insulin-degrading enzyme	0	0.149	0	0	0.3125	0	0	0		0	0	0	2	0	0	0	0	4	0	1	0	0	0	0	0	0	0	0	0	0
O75874	IDH1	414	Isocitrate dehydrogenase [NADP] cytoplasmic	0	0.4235	0	0	0.532	0.523	0	0		0	0	1	4	0	0	0	0	4	1	4	1	0	0	0	0	0	0	0	1	0
P48735	IDH2	452	Isocitrate dehydrogenase [NADP], mitochondrial	0.4155	0.4185	0	0	0	0	0	0		5	0	2	2	0	0	0	0	0	0	0	0	0	0	0	0	0	0	0	1	0
P50213	IDH3A	366	Isocitrate dehydrogenase [NAD] subunit alpha, mitochondrial	0.3515	0.558	0	0	0	0.342	0.4773	0		3	0	2	4	1	0	0	0	1	0	4	0	2	3	1	1	1	1	0	1	0
O43837	IDH3B	385	Isocitrate dehydrogenase [NAD] subunit beta, mitochondrial	0	0.425	0	0	0.3545	0.353	0.5247	0		0	0	0	4	0	0	0	0	2	0	2	0	4	2	0	1	0	1	0	0	0
Q13907	IDI1	227	Isopentenyl-diphosphate Delta-isomerase 1	0	0.417	0	0	0	0	0	0		0	0	0	3	0	0	0	0	0	0	0	0	0	0	0	0	0	0	0	0	0
Q9Y6M1	IGF2BP2	599	Insulin-like growth factor 2 mRNA-binding protein 2	0.385	0.3525	0	0	0.874	0.6165	0.447	0.5327		6	2	8	4	0	0	0	0	15	26	8	20	15	11	1	8	5	6	0	2	1
P01876	IGHA1	353	Ig alpha-1 chain C region	0.456	0	0	0	0	0	0	0		0	3	0	0	0	0	0	0	0	0	0	0	0	0	0	0	0	0	0	0	0
Q13123	IK	557	Protein Red	0	0	0	0	0	0	0.499	0.445		0	0	0	0	0	0	0	0	0	0	0	0	6	6	1	2	3	2	2	0	0
O95163	IKBKAP	1332	Elongator complex protein 1	0.246	0.468	0	0	0.2545	0.2665	0.3273	0.258		2	0	2	4	0	0	0	0	4	0	4	0	4	3	0	2	1	0	0	1	0
Q12905	ILF2	390	Interleukin enhancer-binding factor 2	0	0.0025	0	0.0015	0.045	0.0195	0.0657	0.0457		8	8	19	19	11	12	13	15	29	26	29	21	29	24	25	23	14	27	0	5	18
Q12906	ILF3	894	Interleukin enhancer-binding factor 3	0	0.14	0.0105	0.009	0.0105	0.0125	0.348	0.257		17	4	43	36	24	21	18	18	38	22	38	22	56	56	36	32	35	33	0	7	17
Q16891	IMMT	758	Mitochondrial inner membrane protein	0.0285	0.0015	0.0015	0.0115	0	0	0.0167	0.0173		5	1	1	4	3	0	4	1	2	0	2	0	3	7	0	3	2	5	1	2	3
Q9NV31	IMP3	184	U3 small nucleolar ribonucleoprotein protein IMP3	0	0.8305	0	0	0.937	0.9295	0	0		1	1	2	2	0	0	0	0	8	2	6	2	0	0	0	0	0	0	0	0	0
Q96G21	IMP4	291	U3 small nucleolar ribonucleoprotein protein IMP4	0	0.925	0	0	0.8125	0.934	0	0		0	0	4	3	0	0	0	0	3	1	6	2	0	0	0	0	0	0	0	0	0
P29218	IMPA1	277	Inositol monophosphatase 1	0	0.727	0	0	0	0	0	0		0	0	1	2	0	0	0	0	0	0	0	0	0	0	0	0	0	0	0	0	0
P12268	IMPDH2	514	Inosine-5'-monophosphate dehydrogenase 2	0.3185	0.397	0.0415	0.36	0.373	0.2295	0.2753	0.2843		4	2	4	10	2	1	5	3	11	3	6	3	5	5	4	2	4	5	0	1	2
Q16352	INA	499	Alpha-internexin	0.0745	0.05	0.0525	0.08	0.053	0.025	0.034	0.051		4	0	4	2	3	2	3	2	2	3	2	2	3	0	2	0	0	4	0	2	2
Q9NQS7	INCENP	918	Inner centromere protein	0	0	0.8885	0	0	0	0	0		0	0	0	0	2	5	0	0	0	0	0	0	0	0	0	0	0	0	0	0	0
Q8TEX9	IPO4	1081	Importin-4	0	0.368	0	0	0.5295	0.492	0.1433	0.2477		0	1	0	6	0	0	0	0	4	2	3	2	1	2	0	0	1	2	0	0	1
O00410	IPO5	1097	Importin-5	0.3645	0.52	0.7265	0.781	0.2335	0.47	0.1287	0.1317		7	1	4	19	6	5	7	4	8	1	11	4	1	4	2	1	0	4	0	1	2
O95373	IPO7	1038	Importin-7	0.3415	0.4615	0.426	0.524	0	0	0.2097	0.4523		3	0	1	5	3	1	3	1	0	0	0	0	2	2	0	1	1	4	1	0	0
P46940	IQGAP1	1657	Ras GTPase-activating-like protein IQGAP1	0.5375	0.7715	0.59	0.509	0.376	0.3725	0.197	0.6227		4	1	4	11	5	2	4	1	7	0	7	0	5	0	0	4	2	4	0	0	1
Q13576	IQGAP2	1575	Ras GTPase-activating-like protein IQGAP2	0	0	0	0	0	0	0.539	0.4097		0	0	0	0	0	0	0	0	0	0	0	0	6	5	0	1	3	0	0	0	0
Q7Z5L9	IRF2BP2	587	Interferon regulatory factor 2-binding protein 2	0	0.344	0	0	0	0	0	0		0	0	0	3	0	0	0	0	0	0	0	0	0	0	0	0	0	0	0	0	0
O14654	IRS4	1257	Insulin receptor substrate 4	0	0	0	0	0	0	0.0003	0		25	10	22	18	23	23	18	14	19	14	29	11	48	38	7	16	24	16	7	17	15
Q96CN7	ISOC1	298	Isochorismatase domain-containing protein 1	0	0.7715	0	0	0	0	0	0		1	0	1	5	0	0	0	0	0	0	0	0	0	0	0	0	0	0	0	0	0
Q9NPH2	ISYNA1	558	Inositol-3-phosphate synthase 1	0	0.341	0.1875	0.2285	0.108	0.157	0.1413	0.212		1	0	2	12	3	0	2	1	3	2	4	2	4	4	1	3	2	3	1	2	0
P14923	JUP	745	Junction plakoglobin	0	0.0005	0.003	0.0045	0	0	0	0		3	1	2	7	1	5	3	4	0	0	1	0	2	1	2	1	0	1	6	2	1
Q15046	KARS	597	Lysyl-tRNA synthetase	0.004	0.0015	0	0	0.003	0.001	0.002	0		5	0	5	6	3	0	2	0	8	3	5	1	6	2	0	0	2	2	0	3	5
Q96CX2	KCTD12	325	BTB/POZ domain-containing protein KCTD12	0.458	0.764	0.462	0.4555	0.402	0.798	0	0		3	0	1	5	4	0	3	0	2	0	3	1	0	0	0	0	0	0	0	0	0
O60341	KDM1A	852	Lysine-specific histone demethylase 1A	0	0	0.5605	0	0	0	0.7027	0.5817		0	0	0	0	4	4	0	1	0	0	0	0	7	8	4	5	5	2	2	0	0
Q07666	KHDRBS1	443	KH domain-containing, RNA-binding, signal transduction-associated protein 1	0	0.0155	0.002	0.0085	0.012	0.044	0.113	0.122		1	0	3	4	2	0	2	1	3	2	5	3	4	3	6	5	5	4	0	3	2
Q92945	KHSRP	711	Far upstream element-binding protein 2	0	0	0	0	0	0	0	0		11	14	11	12	12	16	9	10	7	3	6	2	14	15	5	10	13	8	13	13	7
Q8N766	KIAA0090	993	Uncharacterized protein KIAA0090	0	0	0.668	0	0	0	0	0		0	0	0	0	3	1	1	0	0	0	0	0	0	0	0	0	0	0	0	0	0
O75153	KIAA0664	1309	Protein KIAA0664	0	0.653	0.364	0	0.5305	0.5285	0	0		0	0	2	4	4	0	1	0	2	1	2	1	0	0	0	0	0	0	0	0	0
Q14807	KIF22	665	Kinesin-like protein KIF22	0	0	0	0	0	0	0.5247	0.5943		0	0	0	0	0	0	0	0	0	0	0	0	6	2	0	3	3	0	0	0	0
O00139	KIF2A	706	Kinesin-like protein KIF2A	0	0.382	0.4265	0.3965	0.8165	0.7385	0.2627	0		1	0	0	4	3	0	2	0	3	2	3	1	1	2	0	0	1	1	0	0	0
P52294	KPNA1	538	Importin subunit alpha-1	0	0	0	0	0.5215	0	0.389	0.3373		0	0	0	0	0	0	0	0	2	2	1	0	5	2	0	2	1	0	1	0	0
P52292	KPNA2	529	Importin subunit alpha-2	0.2385	0.1095	0.3705	0.331	0.1665	0.293	0.1357	0.1787		9	4	8	9	8	11	7	8	13	7	12	11	3	7	8	6	5	10	0	2	4
O00505	KPNA3	521	Importin subunit alpha-3	0.2755	0	0.6375	0.5255	0.4705	0.5955	0	0		2	0	1	1	3	3	3	1	1	4	3	3	0	0	0	0	0	0	1	0	0
O00629	KPNA4	521	Importin subunit alpha-4	0	0	0.744	0	0	0	0	0		0	0	0	0	3	1	1	0	0	0	0	0	0	0	0	0	0	0	0	0	0
O60684	KPNA6	536	Importin subunit alpha-7	0	0	0	0	0.7135	0.8385	0	0		0	0	0	0	0	0	0	0	1	2	2	3	0	0	0	0	0	0	0	0	0
Q14974	KPNB1	876	Importin subunit beta-1	0	0.013	0	0	0	0	0	0		10	1	6	30	15	3	13	6	19	8	20	5	13	16	8	5	7	16	8	5	7
Q5T749	KPRP	579	Keratinocyte proline-rich protein	0	0	0	0	0	0	0	0		0	0	0	0	0	2	0	1	0	0	0	0	1	1	2	1	1	0	3	5	4
Q86UP2	KTN1	1357	Kinectin	0	0	0	0	0	0	0.3213	0		0	0	0	0	0	0	0	0	0	0	0	0	2	4	0	0	0	1	0	0	0
Q96JM7	L3MBTL3	780	Lethal(3)malignant brain tumor-like protein 3	0	0	0	0	0	0	0.602	0		0	0	0	0	0	0	0	0	0	0	0	0	7	6	0	0	0	0	0	0	0
P25391	LAMA1	3075	Laminin subunit alpha-1	0	0	0.481	0.4845	0	0	0	0		0	0	0	0	0	29	1	9	0	0	0	0	0	0	0	0	0	0	0	0	0
Q16787	LAMA3	3333	Laminin subunit alpha-3	0	0	0.469	0.23	0	0	0	0		0	0	0	0	0	19	0	3	0	0	0	0	0	0	0	0	0	0	0	0	0
Q16363	LAMA4	1823	Laminin subunit alpha-4	0	0	0.4895	0.462	0	0	0	0		0	0	0	0	0	16	1	3	0	0	0	0	0	0	0	0	0	0	0	0	0
O15230	LAMA5	3695	Laminin subunit alpha-5	0	0	0.491	0.561	0	0	0	0		0	0	0	0	0	36	2	8	0	0	0	0	0	0	0	0	0	0	0	0	0
P55268	LAMB2	1798	Laminin subunit beta-2	0	0	0.53	0	0	0	0	0		0	0	0	0	1	12	0	1	0	0	0	0	0	0	0	0	0	0	0	0	0
P28838	LAP3	519	Cytosol aminopeptidase	0	0.6975	0	0	0	0	0	0		0	0	1	5	0	0	0	0	0	0	0	0	0	0	0	0	0	0	0	0	0
Q9P2J5	LARS	1176	Leucyl-tRNA synthetase, cytoplasmic	0.019	0.001	0	0	0.0005	0.001	0	0.0003		14	2	10	15	8	2	7	2	13	10	14	5	7	9	4	8	6	6	2	3	9
Q14739	LBR	615	Lamin-B receptor	0	0.033	0.0655	0.0455	0.0335	0.062	0.0533	0.0307		1	1	4	2	4	4	4	0	6	3	4	5	6	7	2	3	3	3	2	0	3
P13796	LCP1	627	Plastin-2	0.4895	0.596	0	0	0.713	0.4905	0	0		6	0	1	13	0	0	0	0	6	1	11	0	0	0	0	0	0	0	0	0	0
P00338	LDHA	332	L-lactate dehydrogenase A chain	0	0.0015	0	0	0	0	0	0		13	5	17	23	14	10	11	12	13	12	19	8	15	12	10	6	12	13	9	7	9
P07195	LDHB	334	L-lactate dehydrogenase B chain	0	0	0	0	0	0	0	0		19	12	20	35	25	16	22	20	22	17	23	18	28	22	21	21	19	28	16	15	19
P47929	LGALS7	136	Galectin-7	0	0	0.481	0	0	0	0	0		0	0	0	0	0	9	0	1	0	0	0	0	0	0	0	0	0	0	0	0	0
Q6ZN17	LIN28B	250	Protein lin-28 homolog B	0	0	0	0	0.7365	0	0	0		0	0	0	0	0	0	0	0	1	3	0	1	0	0	0	0	0	0	0	0	0
P49257	LMAN1	510	Protein ERGIC-53	0	0	0	0	0	0.2885	0	0		0	0	0	0	0	0	0	0	0	0	2	0	0	0	0	0	0	0	0	0	0
P02545	LMNA	664	Prelamin-A/C	0.0225	0	0.101	0.0045	0	0	0.2607	0.2583		8	2	4	6	11	9	3	5	1	0	3	0	22	21	7	9	14	12	0	4	5
P20700	LMNB1	586	Lamin-B1	0.0125	0	0.002	0.0205	0	0	0.022	0.0263		29	16	12	12	26	9	29	14	8	3	11	4	50	48	9	22	32	27	6	9	17
Q03252	LMNB2	600	Lamin-B2	0.001	0	0.0025	0	0	0	0.0723	0.0417		8	2	4	8	10	4	5	6	2	0	2	0	16	20	4	6	11	9	5	0	8
P36776	LONP1	959	Lon protease homolog, mitochondrial	0.481	0.79	0.4215	0.4595	0	0	0.423	0		6	0	2	4	4	0	5	0	0	0	0	0	2	5	0	0	1	0	0	0	0
P50851	LRBA	2863	Lipopolysaccharide-responsive and beige-like anchor protein	0	0.064	0	0	0	0	0	0		0	0	0	3	0	0	0	0	0	0	0	0	0	0	0	0	0	0	0	0	0
P42704	LRPPRC	1394	Leucine-rich PPR motif-containing protein, mitochondrial	0.153	0.088	0.223	0.183	0.002	0.0025	0.0157	0.0597		14	0	11	16	18	3	14	1	8	0	7	0	9	11	2	4	3	13	1	5	3
Q8N1G4	LRRC47	583	Leucine-rich repeat-containing protein 47	0	0.821	0.7695	0.7675	0	0	0	0		1	1	2	4	3	1	2	1	0	0	0	0	0	0	0	0	0	0	0	0	0
Q96AG4	LRRC59	307	Leucine-rich repeat-containing protein 59	0.3435	0.4285	0	0	0.272	0.209	0	0.7467		3	0	1	3	0	0	0	0	3	0	2	0	1	0	1	2	5	4	0	0	1
Q3MHD2	LSM12	195	Protein LSM12 homolog	0.5565	0.269	0	0	0.6565	0.712	0.287	0.655		1	2	0	3	0	0	0	0	3	4	4	4	2	2	0	3	5	1	0	0	1
Q8ND56	LSM14A	463	Protein LSM14 homolog A	0	0	0	0	0.0035	0.0005	0.0217	0.0763		0	0	0	2	1	0	0	0	1	4	0	2	9	8	2	4	7	6	0	5	2
P09960	LTA4H	611	Leukotriene A-4 hydrolase	0.3105	0.397	0.3585	0.363	0.1315	0.24	0.207	0.219		9	1	2	20	11	2	6	5	4	5	12	2	6	11	1	5	4	4	0	3	1
Q96GA3	LTV1	475	Protein LTV1 homolog	0	0	0	0	0.458	0.742	0	0		0	0	0	0	0	0	0	0	5	0	3	1	0	0	0	0	0	0	0	0	0
Q9NQ29	LUC7L	371	Putative RNA-binding protein Luc7-like 1	0	0	0.4215	0.438	0	0	0	0		0	0	0	0	4	3	4	2	0	0	0	0	0	0	0	0	0	0	1	0	1
Q9Y383	LUC7L2	392	Putative RNA-binding protein Luc7-like 2	0.0225	0.073	0	0	0	0	0.0467	0.0627		3	1	5	6	0	0	0	0	1	0	1	1	6	6	2	4	4	1	0	3	2
O95232	LUC7L3	432	Luc7-like protein 3	0	0	0.2025	0	0	0	0.029	0.11		0	0	0	0	5	1	0	1	0	0	0	0	3	0	0	2	2	1	2	0	1
Q13257	MAD2L1	205	Mitotic spindle assembly checkpoint protein MAD2A	0	0	0	0	0.401	0	0	0		0	0	0	0	0	0	0	0	3	0	1	0	0	0	0	0	0	0	0	0	0
Q9Y5V3	MAGED1	778	Melanoma-associated antigen D1	0	0	0	0	0	0	0	0		1	2	3	2	2	5	3	5	5	0	2	0	0	1	0	0	0	0	16	1	1
P61326	MAGOH	146	Protein mago nashi homolog	0.1005	0.289	0	0	0	0	0.3043	0.388		3	0	5	6	0	0	0	0	0	0	0	0	7	8	3	8	5	2	0	0	4
Q96A72	MAGOHB	148	Protein mago nashi homolog 2	0	0	0.333	0	0.191	0.311	0	0		0	0	0	0	4	5	1	1	4	4	6	5	0	0	0	0	0	0	0	0	4
P36507	MAP2K2	400	Dual specificity mitogen-activated protein kinase kinase 2	0	0.4235	0	0	0	0	0	0		0	0	0	4	0	0	0	0	0	0	0	0	0	0	0	0	0	0	0	0	0
Q14244	MAP7	749	Ensconsin	0.3105	0	0	0	0	0	0	0		2	0	1	0	0	0	0	0	0	0	0	0	0	0	0	0	0	0	0	0	0
Q3KQU3	MAP7D1	841	MAP7 domain-containing protein 1	0	0.335	0	0	0.7925	0.87	0.5207	0		0	0	3	0	0	0	0	0	7	1	4	2	1	3	1	0	0	1	0	0	0
P28482	MAPK1	360	Mitogen-activated protein kinase 1	0	0.395	0	0	0	0	0	0		1	1	0	3	0	0	0	0	0	0	0	0	0	0	0	0	0	0	0	0	0
Q15691	MAPRE1	268	Microtubule-associated protein RP/EB family member 1	0	0.4675	0	0	0.43	0.386	0	0		0	0	0	7	0	0	0	0	3	0	2	0	0	0	0	0	0	0	0	0	0
P56192	MARS	900	Methionyl-tRNA synthetase, cytoplasmic	0.0025	0.0035	0	0	0.0025	0.001	0.0027	0.0013		7	0	3	11	5	2	2	1	12	2	10	3	9	11	0	6	3	1	3	3	4
Q9NZL9	MAT2B	334	Methionine adenosyltransferase 2 subunit beta	0	0	0	0	0.4225	0.782	0	0		0	0	0	0	0	0	0	0	0	2	3	1	0	0	0	0	0	0	0	0	0
P43243	MATR3	847	Matrin-3	0.0525	0.1415	0.1285	0.043	0.081	0.1135	0.4283	0.3543		34	13	55	41	43	30	25	25	54	36	52	42	67	70	72	54	39	62	2	8	20
Q9UBB5	MBD2	411	Methyl-CpG-binding domain protein 2	0	0	0	0	0	0	0.509	0		0	0	0	0	0	0	0	0	0	0	0	0	0	2	3	0	0	0	0	0	0
O95983	MBD3	291	Methyl-CpG-binding domain protein 3	0	0	0	0	0	0	0.7147	0.7757		0	0	0	0	0	0	0	0	0	0	0	0	1	1	3	3	1	1	0	0	0
Q9HCC0	MCCC2	563	Methylcrotonoyl-CoA carboxylase beta chain, mitochondrial	0.2755	0.1775	0	0	0.1915	0	0	0		2	0	0	2	0	0	0	0	2	0	1	0	0	0	0	0	0	0	0	1	0
P25205	MCM3	808	DNA replication licensing factor MCM3	0.603	0.4515	0.7625	0.6525	0.0655	0.112	0.361	0.282		15	8	10	25	21	11	8	15	10	4	12	5	8	8	25	7	5	15	0	2	4
O60318	MCM3AP	1980	80 kDa MCM3-associated protein	0	0	0	0	0	0	0.125	0		0	0	0	0	0	0	0	0	0	0	0	0	3	1	0	0	0	0	0	0	0
P33992	MCM5	734	DNA replication licensing factor MCM5	0.302	0.601	0.374	0.371	0.3395	0.3345	0.545	0.57		3	1	3	17	3	7	2	6	8	0	6	1	4	4	9	1	5	9	1	0	2
Q14566	MCM6	821	DNA replication licensing factor MCM6	0.359	0.4845	0.812	0.553	0.067	0.2295	0.2977	0.283		6	3	7	14	13	12	6	8	4	2	11	1	3	4	11	6	1	8	0	0	4
P33993	MCM7	719	DNA replication licensing factor MCM7	0.2415	0.4745	0.595	0.6555	0.179	0.1965	0.4047	0.23		4	3	6	16	7	7	4	11	7	3	9	2	4	9	11	2	3	9	0	0	4
Q9ULC4	MCTS1	181	Malignant T cell-amplified sequence 1	0	0.459	0	0	0.813	0.841	0	0		0	0	0	5	0	0	0	0	3	1	4	1	0	0	0	0	0	0	0	0	0
P40925	MDH1	334	Malate dehydrogenase, cytoplasmic	0.0855	0.1155	0.0575	0.1075	0.012	0.0115	0.1007	0.0703		6	2	8	7	6	2	6	3	6	3	6	3	6	10	3	4	2	6	1	3	2
P40926	MDH2	338	Malate dehydrogenase, mitochondrial	0	0.011	0	0.015	0.006	0.004	0.0023	0.001		11	3	8	25	10	9	15	9	24	6	22	5	20	16	14	14	13	11	3	4	13
Q9NU22	MDN1	5596	Midasin	0.366	0.803	0.728	0.3925	0.7865	0.7275	0.0613	0.253		4	0	7	7	3	9	3	1	13	4	7	5	2	0	0	1	1	2	0	0	1
P48163	ME1	572	NADP-dependent malic enzyme	0.4385	0.7885	0	0.7815	0.756	0.45	0	0		3	0	2	3	1	0	4	1	3	1	4	0	0	0	0	0	0	0	0	0	0
P23368	ME2	584	NAD-dependent malic enzyme, mitochondrial	0.404	0.615	0	0	0.3425	0.289	0	0		2	0	2	1	0	0	0	0	3	0	2	0	0	0	0	0	0	0	0	0	0
Q7L2J0	MEPCE	689	7SK snRNA methylphosphate capping enzyme	0.433	0.6435	0	0	0	0	0	0		3	0	5	1	0	0	0	0	0	0	0	0	0	0	0	0	0	0	0	0	0
P55081	MFAP1	439	Microfibrillar-associated protein 1	0.4265	0.8635	0.7655	0.456	0	0	0.2563	0.478		2	0	4	2	3	1	3	0	0	0	0	0	3	0	0	3	1	0	0	0	0
P14174	MIF	115	Macrophage migration inhibitory factor	0	0.032	0	0	0	0	0	0.0007		3	0	0	16	0	0	0	0	6	3	5	2	6	5	6	5	3	7	3	3	6
Q9NXC5	MIOS	875	WD repeat-containing protein mio	0	0	0	0	0	0	0.0003	0.0017		0	0	0	0	0	0	0	0	0	0	0	0	3	0	0	0	0	2	0	4	1
Q03164	MLL	3969	Histone-lysine N-methyltransferase MLL	0.2015	0.2865	0.2705	0	0.3315	0	0.0087	0		3	0	7	1	2	2	1	1	6	1	0	1	2	1	0	0	0	0	0	0	0
Q96T76	MMS19	1030	MMS19 nucleotide excision repair protein homolog	0	0.518	0	0	0	0	0	0		1	0	3	3	0	0	0	0	0	0	0	0	0	0	0	0	0	0	1	0	0
Q9BU76	MMTAG2	263	Multiple myeloma tumor-associated protein 2	0.0155	0.0005	0.0005	0.0025	0.0105	0.0035	0.1907	0.1373		1	2	1	2	0	2	0	2	4	2	2	2	11	7	1	1	6	1	1	0	5
P34949	MPI	423	Mannose-6-phosphate isomerase	0	0.733	0	0	0	0	0	0		1	0	1	4	0	0	0	0	0	0	0	0	0	0	0	0	0	0	0	0	0
P25325	MPST	297	3-mercaptopyruvate sulfurtransferase	0	0.4	0	0	0	0	0	0		0	0	0	3	0	0	0	0	0	0	0	0	0	0	0	0	0	0	0	0	0
P43246	MSH2	934	DNA mismatch repair protein Msh2	0	0.422	0.291	0	0.231	0.1595	0	0		0	0	1	5	3	0	1	0	3	0	2	0	0	0	0	0	0	0	1	0	0
Q96DH6	MSI2	328	RNA-binding protein Musashi homolog 2	0	0	0	0	0.4535	0.4495	0.5663	0.509		0	0	0	0	0	0	0	0	0	3	0	3	3	3	0	2	1	0	0	0	0
Q9P289	MST4	416	Serine/threonine-protein kinase MST4	0	0	0	0	0.4085	0.574	0	0		0	0	0	0	0	0	0	0	1	2	4	2	0	0	0	0	0	0	1	0	0
Q13126	MTAP	283	S-methyl-5'-thioadenosine phosphorylase	0	0.3635	0	0	0	0	0	0		0	0	0	2	0	0	0	0	0	0	0	0	0	0	0	0	0	0	0	0	0
Q9Y6C9	MTCH2	303	Mitochondrial carrier homolog 2	0	0	0	0	0	0	0	0		0	0	0	0	0	0	0	0	0	0	0	0	0	0	0	0	0	0	0	4	1
P00403	MT-CO2	227	Cytochrome c oxidase subunit 2	0.8205	0.6215	0.5445	0.6145	0.619	0.6565	0.3947	0.596		6	2	3	4	4	1	4	1	4	2	5	2	3	4	0	3	1	3	0	0	1
Q9Y483	MTF2	593	Metal-response element-binding transcription factor 2	0	0.3125	0	0	0.4015	0	0	0		0	0	2	0	0	0	0	0	4	0	0	0	0	0	0	0	0	0	0	0	0
P11586	MTHFD1	935	C-1-tetrahydrofolate synthase, cytoplasmic	0.1145	0.19	0.0185	0.043	0.1265	0.1315	0.16	0.302		11	2	9	21	8	2	8	4	19	7	20	4	17	18	5	13	11	12	0	2	6
Q6UB35	MTHFD1L	978	Monofunctional C1-tetrahydrofolate synthase, mitochondrial	0.367	0.6255	0.378	0.6995	0	0	0	0		2	0	1	4	2	0	2	1	0	0	0	0	0	0	0	0	0	0	0	0	0
P58546	MTPN	118	Myotrophin	0	0.8115	0	0	0	0	0	0.5863		1	1	1	3	0	0	0	0	0	0	0	0	1	0	0	2	3	0	0	0	0
Q9P2K5	MYEF2	600	Myelin expression factor 2	0	0.3175	0	0	0.8095	0.7745	0.5933	0.4263		1	0	4	2	0	0	0	0	9	11	7	12	10	11	1	4	2	2	0	2	0
P35580	MYH10	1976	Myosin-10	0.5135	0.5325	0.2535	0.5275	0.6035	0.412	0.389	0.2437		8	1	6	7	5	0	5	3	14	3	6	3	12	5	0	1	2	4	0	0	2
P35579	MYH9	1960	Myosin-9	0.393	0.6075	0.453	0.705	0.5725	0.5605	0.4037	0.259		13	1	9	22	11	6	12	8	24	7	17	9	12	8	8	4	3	10	0	0	5
O14950	MYL12B	172	Myosin regulatory light chain 12B	0.3415	0.336	0	0.3105	0.517	0.3515	0.3827	0.497		2	1	1	5	0	1	1	2	7	2	5	1	4	4	1	3	2	3	0	0	2
P60660	MYL6	151	Myosin light polypeptide 6	0.164	0.0415	0.068	0.0865	0.124	0.125	0.083	0.24		4	3	3	5	3	3	3	3	7	4	8	3	4	3	4	6	4	5	1	2	2
O43795	MYO1B	1136	Myosin-Ib	0	0	0	0	0	0	0.0393	0.0027		1	3	0	3	1	5	1	3	0	2	0	2	20	10	5	6	1	7	0	4	6
O00159	MYO1C	1063	Myosin-Ic	0	0.159	0	0	0.203	0.3295	0.4477	0		1	1	3	0	0	0	0	0	3	2	1	5	6	10	0	1	0	1	1	1	0
O94832	MYO1D	1006	Myosin-Id	0	0	0.3475	0	0	0	0	0.1937		0	0	0	0	3	0	1	0	0	0	0	0	0	0	0	0	2	0	0	0	0
Q9UM54	MYO6	1294	Myosin-VI	0	0.637	0.722	0.7265	0.303	0.1845	0	0		0	0	3	2	3	1	2	1	5	0	2	0	0	0	0	0	0	0	0	0	0
O95251	MYST2	611	Histone acetyltransferase MYST2	0.393	0.6455	0	0	0.3295	0	0.3983	0		2	0	4	1	0	0	0	0	3	0	1	0	2	3	0	0	0	0	0	0	0
Q92794	MYST3	2004	Histone acetyltransferase MYST3	0	0	0	0	0.373	0.2705	0	0		0	0	0	0	0	0	0	0	7	0	3	0	0	0	0	0	0	0	0	0	0
P41227	NAA10	235	N-alpha-acetyltransferase 10, NatA catalytic subunit	0	0.8765	0	0	0.4125	0.38	0	0		1	0	2	3	0	0	0	0	3	0	2	0	0	0	0	0	0	0	0	0	0
Q9BXJ9	NAA15	866	N-alpha-acetyltransferase 15, NatA auxiliary subunit	0.3965	0.2425	0	0	0.6445	0.591	0	0		4	0	0	3	0	0	0	0	5	2	4	2	0	0	0	0	0	0	0	1	0
Q9GZZ1	NAA50	169	N-alpha-acetyltransferase 50, NatE catalytic subunit	0.4215	0.439	0	0	0	0	0	0		2	0	0	3	0	0	0	0	0	0	0	0	0	0	0	0	0	0	0	0	0
Q13765	NACA	215	Nascent polypeptide-associated complex subunit alpha	0.6625	0.207	0.1605	0.323	0.139	0.138	0.1233	0.07		5	5	3	5	4	0	3	3	2	3	4	2	4	1	2	1	1	2	0	1	2
Q13564	NAE1	534	NEDD8-activating enzyme E1 regulatory subunit	0.397	0.4565	0	0	0	0	0	0		2	0	0	5	0	0	0	0	0	0	0	0	0	0	0	0	0	0	0	0	0
Q69YI7	NAIF1	327	Nuclear apoptosis-inducing factor 1	0	0	0	0	0	0	0.26	0		0	0	0	0	0	0	0	0	0	0	0	0	0	3	0	0	0	0	0	0	0
P43490	NAMPT	491	Nicotinamide phosphoribosyltransferase	0	0.397	0	0	0.708	0.4405	0	0		0	0	0	4	0	0	0	0	2	1	4	0	0	0	0	0	0	0	0	0	0
P55209	NAP1L1	391	Nucleosome assembly protein 1-like 1	0.124	0.0395	0.0615	0.232	0.241	0.166	0.201	0.2173		1	2	2	2	1	2	1	4	6	4	6	2	6	3	2	3	3	2	1	0	2
Q15021	NCAPD2	1401	Condensin complex subunit 1	0	0.3345	0	0	0	0	0	0		1	0	0	5	0	0	0	0	0	0	0	0	0	0	0	0	0	0	0	0	0
Q15003	NCAPH	741	Condensin complex subunit 2	0	0.209	0	0	0	0	0	0		1	0	0	2	0	0	0	0	0	0	0	0	0	0	0	0	0	0	0	0	0
Q09161	NCBP1	790	Nuclear cap-binding protein subunit 1	0.1615	0.4235	0.4505	0.4495	0.418	0.5245	0.4453	0.6633		2	0	2	7	1	3	2	1	4	3	6	3	5	3	3	4	5	4	0	0	2
P19338	NCL	710	Nucleolin	0	0	0	0.0145	0.14	0.1915	0	0.0253		10	5	13	19	7	9	10	15	29	33	16	38	7	7	10	11	10	24	0	7	14
Q969V3	NCLN	563	Nicalin	0	0.2405	0	0	0	0	0	0		0	0	0	2	0	0	0	0	0	0	0	0	0	0	0	0	0	0	0	0	0
O95299	NDUFA10	355	NADH dehydrogenase [ubiquinone] 1 alpha subcomplex subunit 10, mitochondrial	0	0	0	0	0	0	0	0.4653		0	0	0	0	0	0	0	0	0	0	0	0	1	0	0	2	4	0	1	0	0
Q16795	NDUFA9	377	NADH dehydrogenase [ubiquinone] 1 alpha subcomplex subunit 9, mitochondrial	0	0	0	0	0	0	0.522	0		0	0	0	0	0	0	0	0	0	0	0	0	2	4	0	0	0	0	0	0	0
Q9BU61	NDUFAF3	184	NADH dehydrogenase [ubiquinone] 1 alpha subcomplex assembly factor 3	0	0.2705	0	0	0	0	0	0		0	0	0	3	0	0	0	0	0	0	0	0	0	0	0	0	0	0	0	0	1
P28331	NDUFS1	727	NADH-ubiquinone oxidoreductase 75 kDa subunit, mitochondrial	0.232	0.311	0.272	0.2025	0.0645	0.0795	0.2447	0.237		2	1	3	4	5	0	3	0	2	0	2	0	2	3	2	2	1	2	0	1	1
O75306	NDUFS2	463	NADH dehydrogenase [ubiquinone] iron-sulfur protein 2, mitochondrial	0	0	0	0	0	0	0.6153	0.5547		0	0	0	0	1	0	0	0	0	0	0	0	6	5	0	2	0	2	0	0	0
O75489	NDUFS3	264	NADH dehydrogenase [ubiquinone] iron-sulfur protein 3, mitochondrial	0	0.321	0	0	0.416	0.2125	0.314	0.4823		1	1	0	4	0	0	0	0	1	2	2	0	2	3	0	3	1	1	0	1	0
O75251	NDUFS7	213	NADH dehydrogenase [ubiquinone] iron-sulfur protein 7, mitochondrial	0	0	0	0	0.422	0	0	0		0	0	0	0	0	0	0	0	3	0	1	0	0	0	0	0	0	0	0	0	0
Q96JN8	NEURL4	1562	Neuralized-like protein 4	0	0	0	0	0	0	0.162	0		0	0	0	0	0	0	0	0	0	0	0	0	3	1	0	0	0	0	0	0	0
O00712	NFIB	420	Nuclear factor 1 B-type	0	0	0	0	0	0	0.3237	0.4473		0	0	0	0	0	0	0	0	0	0	0	0	2	3	0	3	2	0	1	0	0
P08651	NFIC	508	Nuclear factor 1 C-type	0	0	0.376	0.3705	0	0	0	0		0	0	0	0	2	1	0	3	0	0	0	0	0	0	0	0	0	0	1	0	0
Q14938	NFIX	502	Nuclear factor 1 X-type	0	0	0	0	0	0	0.582	0.6053		0	0	0	0	0	0	0	0	0	0	0	0	3	5	0	3	3	0	0	0	0
Q12986	NFX1	1120	Transcriptional repressor NF-X1	0	0.354	0	0	0	0	0	0		1	0	4	0	0	0	0	0	0	0	0	0	0	0	0	0	0	0	0	0	0
Q8NBF2	NHLRC2	726	NHL repeat-containing protein 2	0	0.327	0	0	0	0	0	0		1	0	0	3	0	0	0	0	0	0	0	0	0	0	0	0	0	0	0	0	0
P55769	NHP2L1	128	NHP2-like protein 1	0.001	0.0025	0	0.0005	0.127	0.2005	0.0347	0.0213		4	1	5	4	0	2	3	1	13	11	12	14	9	8	6	3	5	7	0	3	6
P14543	NID1	1247	Nidogen-1	0	0	0.533	0.684	0	0	0	0		0	0	0	0	1	32	2	9	0	0	0	0	0	0	0	0	0	0	0	0	0
Q14112	NID2	1375	Nidogen-2	0	0	0.5	0.0555	0	0	0	0		0	0	0	0	0	20	0	2	0	0	0	0	0	0	0	0	0	0	0	1	0
Q9NQR4	NIT2	276	Omega-amidase NIT2	0	0.4065	0	0	0	0	0	0		0	0	0	3	0	0	0	0	0	0	0	0	0	0	0	0	0	0	0	0	0
Q8N5F7	NKAP	415	NF-kappa-B-activating protein	0	0	0.7615	0	0	0	0	0		0	0	0	0	1	3	0	1	0	0	0	0	0	0	0	0	0	0	0	0	0
Q9NVX2	NLE1	485	Notchless protein homolog 1	0.4615	0.842	0	0	0.7865	0.9065	0	0		3	0	5	2	0	0	0	0	3	1	5	2	0	0	0	0	0	0	0	0	0
P15531	NME1	152	Nucleoside diphosphate kinase A	0.0005	0.0485	0.0005	0	0.007	0.007	0.003	0.004		6	0	0	19	7	3	5	4	14	5	14	4	11	6	6	7	7	6	5	3	4
P22392	NME2	152	Nucleoside diphosphate kinase B	0	0.0125	0	0	0.001	0.001	0.0013	0.0007		5	1	1	14	6	2	0	0	11	6	11	5	12	7	5	7	7	5	6	2	4
Q9HAN9	NMNAT1	279	Nicotinamide mononucleotide adenylyltransferase 1	0.914	0	0	0	0	0	0	0		2	3	1	0	0	0	0	0	0	0	0	0	0	0	0	0	0	0	0	0	0
P30419	NMT1	496	Glycylpeptide N-tetradecanoyltransferase 1	0	0	0	0	0	0.374	0	0		0	0	0	0	0	0	0	0	1	0	3	0	0	0	0	0	0	0	0	0	0
Q13423	NNT	1086	NAD(P) transhydrogenase, mitochondrial	0.268	0.247	0	0	0	0	0	0		2	0	0	3	0	0	0	0	0	0	0	0	0	0	0	0	0	0	0	0	1
Q9ULX3	NOB1	412	RNA-binding protein NOB1	0	0	0	0	0.7025	0	0	0		0	0	0	0	0	0	0	0	2	1	1	1	0	0	0	0	0	0	0	0	0
Q9BVI4	NOC4L	516	Nucleolar complex protein 4 homolog	0	0.8485	0	0	0.893	0.9005	0	0		0	0	2	11	0	0	0	0	24	4	38	4	0	0	0	0	0	0	0	0	0
Q9UGY1	NOL12	213	Nucleolar protein 12	0	0	0	0	0.858	0.89	0	0		0	0	0	0	0	0	0	0	2	2	2	4	0	0	0	0	0	0	0	0	0
Q9UMY1	NOL7	257	Nucleolar protein 7	0	0.3635	0	0	0.439	0.8125	0	0		1	0	0	2	0	0	0	0	3	0	4	1	0	0	0	0	0	0	0	0	0
Q14978	NOLC1	699	Nucleolar and coiled-body phosphoprotein 1	0	0.117	0	0.144	0.299	0.347	0.12	0.0573		1	0	4	5	1	1	2	4	8	7	7	9	7	5	2	3	2	2	0	2	2
Q5C9Z4	NOM1	860	Nucleolar MIF4G domain-containing protein 1	0.4575	0.4625	0	0	0.7135	0.8365	0	0		4	0	5	0	0	0	0	0	3	1	3	3	0	0	0	0	0	0	0	0	0
P69849	NOMO3	1222	Nodal modulator 3	0.3845	0.5055	0	0	0.6995	0.59	0	0		0	2	1	3	0	0	0	0	3	2	2	1	0	0	0	0	0	0	0	0	0
Q15233	NONO	471	Non-POU domain-containing octamer-binding protein	0	0.0835	0.015	0.0005	0.398	0.057	0.2283	0.3607		4	4	11	20	6	8	5	4	22	25	19	9	18	18	16	22	12	16	2	7	2
P55786	NPEPPS	919	Puromycin-sensitive aminopeptidase	0.3685	0.342	0.2125	0.1665	0.3045	0.3785	0.0813	0.2537		3	3	1	12	3	3	2	2	7	3	9	3	4	1	1	2	1	6	0	1	2
P06748	NPM1	294	Nucleophosmin	0.1065	0.103	0	0.0025	0.0555	0.205	0.003	0.0017		15	12	20	28	10	4	11	9	19	20	33	25	4	5	11	7	9	12	1	5	10
O75607	NPM3	178	Nucleoplasmin-3	0.433	0.87	0	0	0.4415	0.871	0	0		2	0	2	3	0	0	0	0	3	0	2	3	0	0	0	0	0	0	0	0	0
P04150	NR3C1	777	Glucocorticoid receptor	0	0	0	0	0	0	0.0007	0		1	0	0	0	1	1	0	0	0	0	0	0	3	2	1	1	0	1	0	4	2
O43847	NRD1	1150	Nardilysin	0	0.4555	0	0	0	0	0	0		0	0	1	3	0	0	0	0	0	0	0	0	0	0	0	0	0	0	0	0	0
Q96L73	NSD1	2696	Histone-lysine N-methyltransferase, H3 lysine-36 and H4 lysine-20 specific	0	0.0755	0.4005	0	0.519	0.2625	0	0		0	0	2	0	3	1	0	0	5	1	0	2	0	0	0	0	0	0	0	0	0
P46459	NSF	744	Vesicle-fusing ATPase	0	0.558	0	0	0.243	0.186	0	0		1	0	2	6	0	0	0	0	3	0	2	0	0	0	0	0	0	0	0	0	1
Q9UNZ2	NSFL1C	370	NSFL1 cofactor p47	0	0.4385	0	0	0	0	0	0		0	0	0	4	0	0	0	0	0	0	0	0	0	0	0	0	0	0	0	0	0
Q5TFE4	NT5DC1	455	5'-nucleotidase domain-containing protein 1	0	0.2995	0	0	0	0	0	0		0	0	0	2	0	0	0	0	0	0	0	0	0	0	0	0	0	0	0	0	0
Q9Y266	NUDC	331	Nuclear migration protein nudC	0.6825	0.6615	0.4065	0.693	0.152	0.31	0.3357	0.4997		5	3	6	8	2	4	5	4	2	1	6	1	1	4	3	4	3	3	0	0	2
Q8WVJ2	NUDCD2	157	NudC domain-containing protein 2	0	0.433	0	0	0	0	0	0		1	0	0	3	0	0	0	0	0	0	0	0	0	0	0	0	0	0	0	0	0
A8MXV4	NUDT19	375	Nucleoside diphosphate-linked moiety X motif 19, mitochondrial	0	0.198	0	0	0.466	0.46	0	0		0	0	0	2	0	0	0	0	2	1	2	1	0	0	0	0	0	0	0	0	1
O43809	NUDT21	227	Cleavage and polyadenylation specificity factor subunit 5	0	0.4405	0	0	0	0	0.3073	0.8213		0	1	0	4	0	0	0	0	0	0	0	0	0	4	0	2	5	1	0	0	0
P57740	NUP107	925	Nuclear pore complex protein Nup107	0	0	0.8105	0.5185	0.2395	0.1625	0.6347	0		0	0	0	0	7	3	3	1	3	0	2	0	7	9	1	1	1	1	0	0	1
Q8WUM0	NUP133	1156	Nuclear pore complex protein Nup133	0	0.1285	0	0	0	0	0.5027	0.3137		1	0	1	3	0	0	0	0	0	0	0	0	4	6	4	1	1	5	0	1	1
O75694	NUP155	1391	Nuclear pore complex protein Nup155	0.3195	0.3835	0.142	0.191	0.176	0.3555	0.596	0.5057		5	0	4	5	2	1	3	0	4	1	9	0	13	17	0	5	5	3	0	1	1
Q12769	NUP160	1436	Nuclear pore complex protein Nup160	0	0	0	0	0	0	0.6053	0		0	0	0	0	0	0	0	0	0	0	0	0	9	10	0	0	0	1	0	1	0
Q5SRE5	NUP188	1749	Nucleoporin NUP188 homolog	0	0	0	0	0	0	0.2503	0.138		0	0	0	0	0	0	0	0	0	0	0	0	2	3	0	0	0	2	0	0	0
Q92621	NUP205	2012	Nuclear pore complex protein Nup205	0.3045	0.362	0	0	0.2935	0.322	0.6017	0.1963		3	0	1	3	0	0	0	0	4	0	5	0	14	12	0	0	1	2	0	0	0
Q8TEM1	NUP210	1887	Nuclear pore membrane glycoprotein 210	0	0	0.0025	0	0	0	0.5083	0.0147		0	0	1	1	3	4	1	1	0	0	2	1	34	23	2	3	5	3	1	3	3
P35658	NUP214	2090	Nuclear pore complex protein Nup214	0	0	0	0.175	0	0	0.461	0		0	0	0	0	1	0	2	0	0	0	0	0	10	5	0	0	0	1	0	0	0
Q8NFH5	NUP35	326	Nucleoporin NUP53	0	0	0	0	0	0	0.6013	0		0	0	0	0	0	0	0	0	0	0	0	0	6	4	0	1	1	0	0	0	0
Q8NFH4	NUP37	326	Nucleoporin Nup37	0	0	0	0	0	0	0.5597	0		0	0	0	0	0	0	0	0	0	0	0	0	3	4	0	0	0	0	0	0	0
Q7Z3B4	NUP54	507	Nucleoporin p54	0	0	0	0	0	0	0.575	0.272		0	0	0	0	0	0	0	0	0	0	0	0	4	4	0	0	2	0	0	0	0
P37198	NUP62	522	Nuclear pore glycoprotein p62	0	0	0	0	0	0	0.51	0		0	0	0	0	0	0	0	0	0	0	0	0	4	3	0	0	1	0	0	0	0
Q9BW27	NUP85	656	Nuclear pore complex protein Nup85	0	0	0	0	0	0.2635	0.4723	0		0	0	0	0	0	0	0	0	1	0	3	0	5	5	0	0	0	1	0	1	0
Q99567	NUP88	741	Nuclear pore complex protein Nup88	0.3495	0.531	0.452	0.5275	0.171	0.3685	0	0		3	0	2	4	1	3	1	3	2	0	2	1	0	0	0	0	0	0	0	0	1
Q8N1F7	NUP93	819	Nuclear pore complex protein Nup93	0.437	0.7675	0.6545	0.483	0.452	0.3575	0.6467	0.6833		5	0	4	7	6	2	3	1	4	1	5	0	14	11	0	2	3	6	0	0	1
P52948	NUP98	1817	Nuclear pore complex protein Nup98-Nup96	0.264	0	0.7665	0.689	0	0	0.597	0		3	0	0	1	2	3	2	1	0	0	0	0	9	12	0	1	0	1	0	0	0
Q9BXS6	NUSAP1	441	Nucleolar and spindle-associated protein 1	0	0	0	0	0.4335	0.451	0	0		0	0	0	0	0	0	0	0	4	0	5	0	0	0	0	0	0	0	0	0	0
Q9UBU9	NXF1	619	Nuclear RNA export factor 1	0	0	0	0	0	0	0.7373	0.4273		0	0	0	0	0	0	0	0	0	0	0	0	5	4	3	1	2	1	1	0	0
P04181	OAT	439	Ornithine aminotransferase, mitochondrial	0.2565	0.2795	0.17	0.395	0.296	0.2585	0.216	0.1377		5	1	1	10	3	3	4	4	9	3	9	2	5	5	3	2	1	4	0	1	2
O15294	OGT	1046	UDP-N-acetylglucosamine--peptide N-acetylglucosaminyltransferase 110 kDa subunit	0	0.841	0.674	0.381	0	0	0.65	0.4737		0	0	4	3	3	1	2	0	0	0	0	0	1	3	6	1	0	6	0	0	0
Q9NTK5	OLA1	396	Obg-like ATPase 1	0	0.316	0.232	0	0.362	0.2885	0.2217	0.1707		1	0	1	7	2	0	0	0	5	2	3	2	3	1	2	0	0	4	0	1	1
O60313	OPA1	960	Dynamin-like 120 kDa protein, mitochondrial	0.119	0.051	0	0	0	0	0	0		2	0	0	2	0	0	0	0	0	0	0	0	0	0	0	0	0	0	0	1	1
Q9BZF1	OSBPL8	889	Oxysterol-binding protein-related protein 8	0	0	0	0	0.193	0	0	0		0	0	0	0	0	0	0	0	2	0	0	0	0	0	0	0	0	0	0	0	0
Q96FW1	OTUB1	271	Ubiquitin thioesterase OTUB1	0	0.462	0	0	0.352	0	0	0		0	0	0	5	0	0	0	0	2	0	1	0	0	0	0	0	0	0	0	0	0
P55809	OXCT1	520	Succinyl-CoA:3-ketoacid-coenzyme A transferase 1, mitochondrial	0.483	0.8655	0.757	0.455	0.3305	0.422	0.4993	0.2663		5	0	2	10	6	1	3	0	2	0	4	0	2	3	0	2	0	0	0	0	0
P07237	P4HB	508	Protein disulfide-isomerase	0.0535	0.059	0.2405	0.352	0	0.003	0.001	0.0253		9	4	10	14	13	9	11	10	9	2	10	2	5	7	4	5	7	1	1	3	5
Q9UQ80	PA2G4	394	Proliferation-associated protein 2G4	0.3365	0.221	0.1915	0.269	0.1	0.089	0.087	0.051		25	2	17	23	16	7	16	5	22	7	21	4	14	13	12	7	11	6	1	3	7
Q86U42	PABPN1	306	Polyadenylate-binding protein 2	0	0	0	0	0	0	0.22	0.5057		0	0	0	0	0	0	0	0	0	0	0	0	5	3	0	3	5	3	1	0	1
Q8N7H5	PAF1	531	RNA polymerase II-associated factor 1 homolog	0	0	0.723	0.4655	0	0	0	0		0	0	0	0	1	3	0	3	0	0	0	0	0	0	0	0	0	0	0	0	0
P43034	PAFAH1B1	410	Platelet-activating factor acetylhydrolase IB subunit alpha	0	0.4155	0	0	0.8045	0.4025	0	0		1	1	0	4	0	0	0	0	4	1	2	0	0	0	0	0	0	0	0	0	0
Q15102	PAFAH1B3	231	Platelet-activating factor acetylhydrolase IB subunit gamma	0	0.436	0	0	0	0	0	0		0	1	0	4	0	0	0	0	0	0	0	0	0	0	0	0	0	0	0	0	0
P22234	PAICS	425	Multifunctional protein ADE2	0.23	0.408	0.0655	0.0905	0.106	0.0945	0.3017	0.3143		8	2	10	13	5	5	6	3	10	4	8	5	12	11	5	8	7	5	2	0	4
Q9H074	PAIP1	479	Polyadenylate-binding protein-interacting protein 1	0	0	0	0	0.7705	0	0	0		0	0	0	0	0	0	0	0	4	1	1	1	0	0	0	0	0	0	0	0	0
Q8TEW0	PARD3	1356	Partitioning defective 3 homolog	0.8295	0	0	0	0	0	0	0		2	5	0	0	0	0	0	0	0	0	0	0	0	0	0	0	0	0	0	0	0
Q99497	PARK7	189	Protein DJ-1	0.288	0.4215	0.3885	0.2885	0.091	0.3075	0.2073	0.466		2	1	1	8	3	2	2	1	2	0	5	1	2	2	1	3	4	1	0	2	0
O95453	PARN	639	Poly(A)-specific ribonuclease PARN	0	0.8675	0	0	0.4155	0.476	0	0		0	0	9	3	0	0	0	0	4	0	8	0	0	0	0	0	0	0	0	0	0
Q6ZW49	PAXIP1	1069	PAX-interacting protein 1	0	0	0	0	0	0	0.3877	0		0	0	0	0	0	0	0	0	0	0	0	0	3	4	0	1	0	0	0	0	0
Q86U86	PBRM1	1689	Protein polybromo-1	0	0.3335	0	0	0.439	0.356	0	0		1	0	5	0	0	0	0	0	11	0	5	0	0	0	0	0	0	0	0	0	0
P61457	PCBD1	104	Pterin-4-alpha-carbinolamine dehydratase	0	0.3985	0	0	0	0	0	0		1	0	0	2	0	0	0	0	0	0	0	0	0	0	0	0	0	0	0	0	0
Q15365	PCBP1	356	Poly(rC)-binding protein 1	0	0	0.0025	0.0115	0	0	0	0		14	7	15	18	20	11	20	13	15	11	12	11	19	11	9	7	13	15	6	12	8
Q15366	PCBP2	365	Poly(rC)-binding protein 2	0	0.004	0.0045	0.023	0.0005	0.0005	0	0		13	8	19	17	18	12	19	12	14	13	14	14	15	11	11	8	11	14	5	9	7
P57721	PCBP3	371	Poly(rC)-binding protein 3	0	0	0	0	0	0	0.6617	0.663		0	0	0	0	0	0	0	0	0	0	0	0	13	0	7	0	8	11	0	0	0
Q5JVF3	PCID2	399	PCI domain-containing protein 2	0	0	0	0	0.101	0.0515	0	0		1	0	0	1	0	0	0	0	1	3	0	2	0	0	0	0	0	0	0	3	0
Q16822	PCK2	640	Phosphoenolpyruvate carboxykinase [GTP], mitochondrial	0	0	0	0	0	0	0.586	0.2697		0	0	0	0	0	0	0	0	0	0	0	0	5	4	0	0	2	0	0	0	0
P22061	PCMT1	227	Protein-L-isoaspartate(D-aspartate) O-methyltransferase	0.092	0.007	0.0615	0.0535	0.036	0.0815	0.0943	0.112		2	3	0	3	1	4	0	3	6	0	7	3	5	6	3	2	4	4	1	3	1
P12004	PCNA	261	Proliferating cell nuclear antigen	0.5175	0.411	0.829	0.675	0.131	0.1945	0.4117	0.4923		11	6	6	24	15	16	9	12	9	6	13	4	17	8	8	9	8	10	0	2	4
Q9BRP1	PDCD2L	358	Programmed cell death protein 2-like	0	0	0	0	0.408	0.418	0	0		0	0	0	0	0	0	0	0	3	0	3	0	0	0	0	0	0	0	0	0	0
Q53EL6	PDCD4	469	Programmed cell death protein 4	0.4705	0.523	0	0.4115	0	0	0	0		6	0	2	1	1	1	3	0	0	0	0	0	0	0	0	0	0	0	0	0	0
O75340	PDCD6	191	Programmed cell death protein 6	0	0	0	0	0	0	0.5133	0		0	0	0	0	0	0	0	0	0	0	0	0	2	2	0	0	0	0	0	0	0
Q8WUM4	PDCD6IP	868	Programmed cell death 6-interacting protein	0.3515	0.181	0.758	0.4455	0	0	0.346	0.5037		2	2	1	4	6	8	3	3	0	0	0	0	4	7	0	5	4	1	1	1	0
P08559	PDHA1	390	Pyruvate dehydrogenase E1 component subunit alpha, somatic form, mitochondrial	0.3575	0.532	0.4935	0.5945	0	0	0.5223	0.2967		3	0	2	3	3	1	2	2	0	0	0	0	4	4	1	0	1	2	0	1	0
P11177	PDHB	359	Pyruvate dehydrogenase E1 component subunit beta, mitochondrial	0	0	0	0	0.037	0.0175	0.1533	0.081		0	0	0	0	0	0	0	0	3	0	2	0	5	5	0	1	2	0	2	0	1
P30101	PDIA3	505	Protein disulfide-isomerase A3	0.1805	0.0795	0.075	0.132	0.013	0.004	0.0013	0.0263		12	6	11	14	11	7	11	6	7	8	9	6	8	7	4	5	3	9	2	2	5
Q15084	PDIA6	440	Protein disulfide-isomerase A6	0.3595	0.1675	0.3505	0.3635	0.052	0.1605	0.0337	0.224		9	2	6	6	11	1	8	3	4	3	10	1	3	4	1	5	4	5	1	1	2
O00151	PDLIM1	329	PDZ and LIM domain protein 1	0	0.421	0	0	0	0	0	0		1	0	0	4	0	0	0	0	0	0	0	0	0	0	0	0	0	0	0	0	0
Q29RF7	PDS5A	1337	Sister chromatid cohesion protein PDS5 homolog A	0	0	0	0	0	0	0	0.2557		0	0	0	0	0	0	0	0	0	0	0	0	0	1	0	2	1	0	0	0	0
P30086	PEBP1	187	Phosphatidylethanolamine-binding protein 1	0.3735	0.8205	0.267	0.497	0.474	0.4785	0.29	0.353		5	0	6	13	4	0	4	2	11	1	11	1	4	3	1	3	2	1	0	1	1
O15067	PFAS	1338	Phosphoribosylformylglycinamidine synthase	0.5695	0.6035	0	0	0.8975	0.621	0	0		4	1	2	12	0	0	0	0	12	5	8	2	0	0	0	0	0	0	0	0	1
P17858	PFKL	780	6-phosphofructokinase, liver type	0	0.311	0	0	0.118	0.148	0.252	0.1327		0	0	3	6	0	0	0	0	3	2	4	2	7	6	0	3	2	0	0	3	0
P08237	PFKM	780	6-phosphofructokinase, muscle type	0	0.404	0	0	0.256	0.257	0	0		1	0	0	5	0	0	0	0	2	0	2	0	0	0	0	0	0	0	0	0	0
Q01813	PFKP	784	6-phosphofructokinase type C	0.3095	0.3565	0.047	0.038	0.221	0.2585	0.224	0.2207		11	0	9	13	8	2	6	2	10	7	12	7	15	10	0	6	8	4	5	0	2
P07737	PFN1	140	Profilin-1	0	0.149	0.0005	0	0.019	0.0105	0.1023	0.073		5	2	3	29	7	2	6	5	19	9	17	7	8	8	15	12	9	14	2	4	7
P35080	PFN2	140	Profilin-2	0.2595	0.056	0	0	0	0	0	0		4	1	1	3	0	0	0	0	0	0	0	0	0	0	0	0	0	0	1	1	1
P18669	PGAM1	254	Phosphoglycerate mutase 1	0.52	0.6495	0.524	0.697	0.5275	0.2695	0.6453	0.3247		8	2	6	15	7	4	8	4	9	6	8	2	12	9	5	2	6	3	1	0	2
Q96HS1	PGAM5	289	Serine/threonine-protein phosphatase PGAM5, mitochondrial	0.094	0.0315	0.032	0.01	0.008	0.01	0.1683	0.0403		5	5	7	4	4	4	2	3	6	4	8	3	15	12	3	6	4	3	1	3	3
P52209	PGD	483	6-phosphogluconate dehydrogenase, decarboxylating	0.0015	0.0055	0.021	0.0225	0	0.0005	0.0003	0.0073		7	2	10	11	11	4	9	6	8	5	11	5	4	5	5	2	3	10	2	3	6
O95336	PGLS	258	6-phosphogluconolactonase	0	0.768	0	0	0	0	0	0		0	0	1	3	0	0	0	0	0	0	0	0	0	0	0	0	0	0	0	0	0
P36871	PGM1	562	Phosphoglucomutase-1	0.45	0.6995	0	0	0.6785	0.4745	0	0		3	0	1	6	0	0	0	0	2	1	6	0	0	0	0	0	0	0	0	0	0
O00264	PGRMC1	195	Membrane-associated progesterone receptor component 1	0.351	0.672	0.6555	0.5935	0	0	0	0		3	0	4	4	4	5	5	2	0	0	0	0	0	0	0	0	0	0	1	0	1
P35232	PHB	272	Prohibitin	0.004	0.0005	0.0015	0.033	0.001	0	0.0277	0.02		5	4	3	7	5	1	7	5	5	4	6	4	10	8	5	5	4	7	3	0	6
Q99623	PHB2	299	Prohibitin-2	0.0405	0.001	0.0075	0.045	0.001	0	0.0033	0.003		14	2	5	12	11	3	12	5	15	5	13	6	13	15	4	10	8	6	6	2	6
Q7RTV0	PHF5A	110	PHD finger-like domain-containing protein 5A	0	0.2795	0	0	0	0	0.2933	0.2927		0	0	1	3	0	0	0	0	0	0	0	0	4	3	0	1	3	0	0	2	0
Q8IWS0	PHF6	365	PHD finger protein 6	0.34	0.301	0	0	0.2445	0.529	0	0		3	0	0	4	0	0	0	0	3	0	6	1	0	0	0	0	0	0	0	1	0
Q9UPP1	PHF8	1060	Histone lysine demethylase PHF8	0	0.205	0	0	0.463	0	0	0		1	0	2	0	0	0	0	0	2	1	0	1	0	0	0	0	0	0	0	0	0
O43175	PHGDH	533	D-3-phosphoglycerate dehydrogenase	0	0	0	0	0	0	0	0		13	9	12	16	16	9	13	10	17	10	15	8	15	20	13	6	12	15	8	7	10
Q9NRX4	PHPT1	125	14 kDa phosphohistidine phosphatase	0	0.822	0	0	0	0	0	0		0	0	1	4	0	0	0	0	0	0	0	0	0	0	0	0	0	0	0	0	0
Q13526	PIN1	163	Peptidyl-prolyl cis-trans isomerase NIMA-interacting 1	0.415	0.449	0	0	0	0	0	0		2	0	0	4	0	0	0	0	0	0	0	0	0	0	0	0	0	0	0	0	0
Q96BK5	PINX1	328	PIN2/TERF1-interacting telomerase inhibitor 1	0	0	0	0	0.753	0	0	0		0	0	0	0	0	0	0	0	3	1	1	1	0	0	0	0	0	0	0	0	0
P12273	PIP	146	Prolactin-inducible protein	0	0	0	0	0	0	0.0023	0		0	0	0	0	0	0	0	0	0	0	0	0	3	1	0	0	1	0	5	0	0
P48739	PITPNB	271	Phosphatidylinositol transfer protein beta isoform	0	0.7735	0	0	0.418	0.381	0	0		1	0	1	5	0	0	0	0	3	0	2	0	0	0	0	0	0	0	0	0	0
Q5JRX3	PITRM1	1037	Presequence protease, mitochondrial	0.245	0.4795	0	0	0	0	0	0		2	0	1	7	0	0	0	0	0	0	0	0	0	0	0	0	0	0	1	0	0
P14618	PKM2	531	Pyruvate kinase isozymes M1/M2	0	0.0055	0	0	0.0105	0.0095	0	0.002		34	22	37	65	37	24	37	26	63	50	61	47	53	43	37	36	26	44	14	12	25
Q99959	PKP2	881	Plakophilin-2	0	0	0	0	0	0	0.27	0		0	0	0	0	0	0	0	0	0	0	0	0	2	3	0	1	1	1	1	0	0
Q15149	PLEC	4684	Plectin	0	0	0.334	0.4425	0	0	0	0		0	0	0	0	0	3	5	0	0	0	0	0	0	0	0	0	0	0	1	0	0
O43660	PLRG1	514	Pleiotropic regulator 1	0	0.4365	0	0	0	0	0.616	0.59		0	0	4	1	0	0	0	0	0	0	0	0	12	8	0	4	4	1	0	1	0
Q10713	PMPCA	525	Mitochondrial-processing peptidase subunit alpha	0	0	0.7035	0.4485	0	0	0	0		0	0	0	0	2	1	3	0	0	0	0	0	0	0	0	0	0	0	0	0	0
O75439	PMPCB	489	Mitochondrial-processing peptidase subunit beta	0.306	0.434	0	0	0	0	0.262	0.4097		2	0	1	3	0	0	0	0	0	0	0	0	2	0	1	0	1	4	0	0	1
Q15126	PMVK	192	Phosphomevalonate kinase	0	0.3655	0	0	0	0	0	0		0	0	0	2	0	0	0	0	0	0	0	0	0	0	0	0	0	0	0	0	0
Q96T60	PNKP	521	Bifunctional polynucleotide phosphatase/kinase	0	0	0.7755	0.767	0	0	0	0		0	0	0	0	1	3	1	2	0	0	0	0	0	0	0	0	0	0	0	0	0
Q9H307	PNN	717	Pinin	0.0745	0.108	0.015	0.053	0.0235	0.007	0.041	0.02		5	0	7	4	1	2	2	2	5	1	3	1	6	3	3	2	3	2	0	1	4
Q7Z3K3	POGZ	1410	Pogo transposable element with ZNF domain	0	0	0.976	0	0	0	0.7787	0.5937		0	0	0	0	5	5	0	1	0	0	0	0	13	12	1	3	4	0	0	0	0
P28340	POLD1	1107	DNA polymerase delta catalytic subunit	0	0	0	0	0	0	0.2727	0		0	0	0	0	0	0	0	0	0	0	0	0	4	1	0	0	0	0	0	0	0
Q9BY77	POLDIP3	421	Polymerase delta-interacting protein 3	0	0	0	0	0	0	0	0.0623		2	0	0	6	1	1	1	1	1	0	0	0	9	8	2	12	8	4	0	8	3
O15160	POLR1C	346	DNA-directed RNA polymerases I and III subunit RPAC1	0	0.722	0	0	0	0	0	0		1	0	1	3	0	0	0	0	0	0	0	0	0	0	0	0	0	0	0	0	0
P24928	POLR2A	1970	DNA-directed RNA polymerase II subunit RPB1	0	0.0045	0.3015	0.318	0	0	0.0053	0.098		1	0	2	1	4	7	1	7	0	0	0	0	2	1	1	1	2	5	0	0	4
P30876	POLR2B	1174	DNA-directed RNA polymerase II subunit RPB2	0	0	0.0005	0.0005	0	0	0	0		1	1	1	2	1	4	0	3	1	0	3	0	5	5	0	3	3	1	0	3	6
P19387	POLR2C	275	DNA-directed RNA polymerase II subunit RPB3	0	0	0	0.467	0	0	0	0		0	0	0	0	0	1	1	2	0	0	0	0	0	0	0	0	0	0	0	0	1
P19388	POLR2E	210	DNA-directed RNA polymerases I, II, and III subunit RPABC1	0	0	0	0	0	0	0.0097	0.028		0	0	0	0	0	0	0	0	0	0	0	0	2	2	0	2	1	0	2	0	2
P52434	POLR2H	150	DNA-directed RNA polymerases I, II, and III subunit RPABC3	0.431	0.8845	0	0	0	0	0.8103	0.7977		2	0	2	3	0	0	0	0	0	0	0	0	2	3	1	3	1	1	0	0	0
O00411	POLRMT	1230	DNA-directed RNA polymerase, mitochondrial	0	0	0	0	0.514	0	0.3413	0		0	0	0	0	0	0	0	0	3	1	0	1	4	2	0	0	0	1	0	0	0
Q15181	PPA1	289	Inorganic pyrophosphatase	0.179	0.5675	0.0435	0	0.2455	0.3245	0.1757	0.0567		2	2	4	17	2	1	1	1	8	2	10	2	2	4	3	2	0	1	1	0	2
Q06203	PPAT	517	Amidophosphoribosyltransferase	0	0.826	0	0	0.331	0.3915	0	0		1	0	2	3	0	0	0	0	2	0	3	0	0	0	0	0	0	0	0	0	0
Q8NEY8	PPHLN1	458	Periphilin-1	0.015	0	0	0	0	0	0.0783	0.0547		2	0	1	0	1	1	0	0	0	0	0	0	7	3	1	3	2	1	0	1	3
P62937	PPIA	165	Peptidyl-prolyl cis-trans isomerase A	0.046	0.405	0.203	0.3735	0.096	0.096	0.1353	0.232		11	4	12	49	11	20	16	18	23	9	23	9	12	14	14	12	6	22	1	6	6
P23284	PPIB	216	Peptidyl-prolyl cis-trans isomerase B	0.0915	0.5265	0.108	0.361	0.313	0.365	0.3007	0.2113		2	1	6	9	4	0	7	2	9	2	10	2	6	3	4	4	2	2	0	1	3
P30405	PPIF	207	Peptidyl-prolyl cis-trans isomerase F, mitochondrial	0.472	0.9235	0	0.936	0	0	0	0		3	0	2	5	0	1	4	2	0	0	0	0	0	0	0	0	0	0	0	0	0
Q13427	PPIG	754	Peptidyl-prolyl cis-trans isomerase G	0	0	0	0	0	0	0.501	0.7597		0	0	0	0	0	0	0	0	0	0	0	0	2	3	0	2	4	1	0	0	0
O43447	PPIH	177	Peptidyl-prolyl cis-trans isomerase H	0	0.4275	0	0	0	0	0	0		0	0	0	3	0	0	0	0	0	0	0	0	0	0	0	0	0	0	0	0	0
Q8WUA2	PPIL4	492	Peptidyl-prolyl cis-trans isomerase-like 4	0	0.2915	0	0	0	0	0.6907	0.8143		1	0	0	2	0	0	0	0	0	0	0	0	1	2	1	2	3	1	0	0	0
P67775	PPP2CA	309	Serine/threonine-protein phosphatase 2A catalytic subunit alpha isoform	0	0	0.4775	0	0	0	0.5167	0.4307		0	0	0	0	3	1	0	1	0	0	0	0	2	5	1	3	2	0	0	1	0
P62714	PPP2CB	309	Serine/threonine-protein phosphatase 2A catalytic subunit beta isoform	0.5155	0.5705	0	0	0.563	0.539	0	0		1	2	1	10	0	0	0	0	4	2	6	1	0	0	0	0	0	0	1	0	0
P30153	PPP2R1A	589	Serine/threonine-protein phosphatase 2A 65 kDa regulatory subunit A alpha isoform	0.2005	0.1255	0.1575	0.0835	0.053	0.0795	0.0187	0.1157		9	3	4	13	9	4	6	3	11	1	12	1	5	6	2	8	2	5	3	0	3
P63151	PPP2R2A	447	Serine/threonine-protein phosphatase 2A 55 kDa regulatory subunit B alpha isoform	0.027	0.013	0.043	0.03	0.035	0.0455	0.0353	0.1027		3	2	2	5	4	3	1	3	5	4	7	3	6	4	3	5	1	6	1	2	2
P53041	PPP5C	499	Serine/threonine-protein phosphatase 5	0	0.33	0	0	0.204	0.402	0	0		1	0	1	2	0	0	0	0	2	0	2	1	0	0	0	0	0	0	0	0	1
O00743	PPP6C	305	Serine/threonine-protein phosphatase 6 catalytic subunit	0	0	0	0	0	0	0.5747	0.5897		0	0	0	0	0	0	0	0	0	0	0	0	3	3	0	2	3	0	0	0	0
Q5H9R7	PPP6R3	873	Serine/threonine-protein phosphatase 6 regulatory subunit 3	0	0	0	0	0.2195	0	0	0		0	0	0	0	0	0	0	0	3	0	0	0	0	0	0	0	0	0	0	0	1
Q06830	PRDX1	199	Peroxiredoxin-1	0	0	0	0	0	0	0.0003	0		15	8	12	22	15	12	14	6	22	11	21	10	14	7	20	11	9	13	10	10	9
P32119	PRDX2	198	Peroxiredoxin-2	0.102	0.0005	0.0115	0.0495	0	0	0.0113	0.013		14	3	6	10	9	7	9	8	7	6	8	5	5	2	9	10	4	3	5	4	3
P30048	PRDX3	256	Thioredoxin-dependent peroxide reductase, mitochondrial	0	0.0045	0	0	0	0	0	0		3	0	3	11	5	3	5	4	4	0	4	2	4	3	2	3	4	3	4	4	4
Q13162	PRDX4	271	Peroxiredoxin-4	0.1345	0.212	0.211	0.0975	0.2635	0.153	0.3357	0.2523		3	3	2	11	3	3	2	1	12	5	10	3	11	6	6	6	4	5	1	4	0
P30044	PRDX5	214	Peroxiredoxin-5, mitochondrial	0	0.2815	0	0	0.256	0	0	0		0	0	0	3	0	0	0	0	3	0	1	0	0	0	0	0	0	0	0	0	1
P30041	PRDX6	224	Peroxiredoxin-6	0.0245	0.1235	0.027	0.031	0.1025	0.0195	0.0053	0.0057		7	2	5	18	8	1	7	3	15	9	7	7	9	7	4	6	4	5	2	2	5
P48147	PREP	710	Prolyl endopeptidase	0	0.312	0	0	0	0	0.2053	0		0	1	0	3	0	0	0	0	0	0	0	0	0	3	0	0	0	1	0	0	0
P54619	PRKAG1	331	5'-AMP-activated protein kinase subunit gamma-1	0	0.7585	0	0	0	0	0	0		0	0	1	4	0	0	0	0	0	0	0	0	0	0	0	0	0	0	0	0	0
P14314	PRKCSH	528	Glucosidase 2 subunit beta	0.353	0.7115	0.376	0.8215	0.2665	0.332	0	0.187		3	0	3	6	1	2	5	3	3	0	4	0	0	0	1	0	0	2	0	1	0
P78527	PRKDC	4128	DNA-dependent protein kinase catalytic subunit	0	0.001	0.1325	0.0315	0	0	0.42	0.179		47	11	60	62	84	97	58	64	38	15	47	16	229	203	49	56	64	132	26	16	24
O75569	PRKRA	313	Interferon-inducible double stranded RNA-dependent protein kinase activator A	0.6305	0.4465	0	0	0.5845	0.776	0.7157	0.731		1	4	4	1	0	0	0	0	2	10	4	12	5	4	3	3	3	3	0	0	1
Q99873	PRMT1	361	Protein arginine N-methyltransferase 1	0	0	0	0	0	0	0.0043	0.015		4	5	6	11	5	4	5	3	8	10	11	7	23	20	7	18	13	13	0	4	16
O14744	PRMT5	637	Protein arginine N-methyltransferase 5	0	0.319	0.405	0.3245	0.2825	0.422	0.436	0.5627		1	1	2	5	4	2	3	1	4	2	6	3	3	5	4	4	4	4	0	1	1
Q9UMS4	PRPF19	504	Pre-mRNA-processing factor 19	0.006	0.1765	0.1345	0.124	0.036	0.071	0.31	0.301		5	2	9	17	7	8	2	7	13	5	15	4	22	15	8	10	9	13	0	3	5
O43395	PRPF3	683	U4/U6 small nuclear ribonucleoprotein Prp3	0	0	0	0	0	0	0.266	0.6723		0	0	0	0	0	0	0	0	0	0	0	0	3	0	0	2	1	1	0	0	0
O43172	PRPF4	522	U4/U6 small nuclear ribonucleoprotein Prp4	0	0	0.2865	0.2715	0	0	0.136	0.153		0	0	0	0	2	2	0	3	0	0	0	0	4	1	0	0	1	2	0	0	2
O75400	PRPF40A	957	Pre-mRNA-processing factor 40 homolog A	0	0.2715	0.3555	0	0	0	0.3793	0.296		0	0	2	1	2	1	1	1	0	0	0	0	4	1	1	1	2	0	0	1	0
Q13523	PRPF4B	1007	Serine/threonine-protein kinase PRP4 homolog	0	0.4915	0	0	0	0	0	0		0	0	1	3	0	0	0	0	0	0	0	0	0	0	0	0	0	0	0	0	0
O94906	PRPF6	941	Pre-mRNA-processing factor 6	0.1305	0.2315	0.261	0.4005	0.001	0.0035	0.2813	0.282		4	0	5	7	6	4	7	4	2	0	2	0	10	8	2	5	6	2	0	3	1
Q6P2Q9	PRPF8	2335	Pre-mRNA-processing-splicing factor 8	0.007	0.085	0.0015	0.0085	0.0115	0.0235	0.2887	0.0613		17	7	14	45	14	17	15	17	35	8	38	9	48	57	29	23	23	24	6	0	15
P60891	PRPS1	318	Ribose-phosphate pyrophosphokinase 1	0.0035	0.092	0.0305	0.0595	0.0115	0.0265	0.0037	0.0063		2	0	5	7	3	1	3	1	5	2	5	3	3	1	1	2	2	1	1	2	2
O60256	PRPSAP2	369	Phosphoribosyl pyrophosphate synthase-associated protein 2	0	0.4255	0	0	0.4415	0.381	0	0		1	0	0	4	0	0	0	0	4	0	2	0	0	0	0	0	0	0	0	0	0
Q9Y617	PSAT1	370	Phosphoserine aminotransferase	0.3405	0.6775	0	0.1805	0.48	0.654	0.6297	0.5413		3	1	4	13	1	0	3	0	6	4	10	5	11	5	4	2	3	9	0	1	1
O75475	PSIP1	530	PC4 and SFRS1-interacting protein	0.254	0.442	0.345	0.4165	0	0	0.1837	0.3727		3	0	7	2	6	0	7	0	0	0	0	0	3	3	0	6	2	0	0	2	0
P25786	PSMA1	263	Proteasome subunit alpha type-1	0.5265	0.56	0.3695	0.4485	0.304	0.103	0.21	0.2667		5	1	4	6	6	0	3	2	5	1	2	0	2	1	1	1	3	0	0	2	0
P25787	PSMA2	234	Proteasome subunit alpha type-2	0.023	0.0095	0.004	0.111	0	0.001	0	0.009		4	0	2	5	1	2	1	4	3	0	2	1	1	1	0	0	3	2	2	3	1
P25788	PSMA3	255	Proteasome subunit alpha type-3	0.0215	0.0535	0.007	0.0365	0.0015	0.0155	0.0043	0.0123		3	1	2	7	2	2	1	3	2	1	5	0	2	2	1	0	2	2	1	2	2
P25789	PSMA4	261	Proteasome subunit alpha type-4	0.2485	0.1155	0.178	0.273	0.036	0.1375	0.251	0.102		1	3	1	5	1	2	0	3	3	0	5	2	4	5	3	2	1	2	1	0	2
P28066	PSMA5	241	Proteasome subunit alpha type-5	0.173	0.167	0	0	0.053	0.1665	0.284	0.1143		1	2	0	6	0	1	1	1	2	0	4	1	5	5	3	2	2	1	0	0	3
P60900	PSMA6	246	Proteasome subunit alpha type-6	0.1565	0.118	0.115	0.0825	0.1245	0.1555	0.1757	0.1757		1	3	4	6	3	3	3	1	7	2	8	1	7	7	2	4	4	2	0	2	2
O14818	PSMA7	248	Proteasome subunit alpha type-7	0.118	0.1325	0.1385	0.1085	0.0975	0.076	0.0967	0.1		3	2	2	7	2	4	3	2	5	3	4	3	3	6	2	4	1	3	0	2	2
P20618	PSMB1	241	Proteasome subunit beta type-1	0.5635	0.3255	0.2355	0.4625	0.2785	0.3265	0.1927	0.1893		4	2	1	6	1	3	2	4	4	2	5	2	1	4	1	0	2	2	1	0	1
P49721	PSMB2	201	Proteasome subunit beta type-2	0.014	0	0	0	0	0	0.0003	0		4	5	1	5	2	1	3	1	2	3	3	2	1	2	2	3	1	3	2	4	3
P49720	PSMB3	205	Proteasome subunit beta type-3	0.4535	0.24	0.556	0.3025	0.254	0.3005	0.168	0.261		3	2	1	5	2	2	2	0	6	0	5	1	2	0	2	3	1	1	1	1	0
P28070	PSMB4	264	Proteasome subunit beta type-4	0.16	0.462	0.2145	0	0.247	0.397	0.138	0.3473		2	0	1	11	1	2	1	1	4	1	6	2	1	2	1	4	2	1	0	0	2
P28074	PSMB5	263	Proteasome subunit beta type-5	0.0355	0.0145	0.104	0.074	0.069	0.0735	0.0607	0.1357		5	3	3	7	7	2	5	3	11	4	9	6	5	10	4	2	9	2	0	3	4
P28072	PSMB6	239	Proteasome subunit beta type-6	0	0.052	0	0	0	0	0	0		1	0	1	3	0	0	0	0	0	0	0	0	0	0	0	0	0	0	1	1	1
Q99436	PSMB7	277	Proteasome subunit beta type-7	0.3395	0.547	0.4025	0.6675	0	0	0	0		3	0	2	4	2	1	3	2	0	0	0	0	0	0	0	0	0	0	0	1	0
P35998	PSMC2	433	26S protease regulatory subunit 7	0	0.0015	0	0	0.0005	0	0.0003	0		1	1	1	8	2	3	5	3	8	1	5	2	7	3	1	2	4	3	1	4	5
P17980	PSMC3	439	26S protease regulatory subunit 6A	0.6665	0.149	0.369	0.71	0.3525	0.159	0.1903	0.104		5	3	1	2	1	2	4	2	2	3	3	0	1	1	2	0	0	2	0	0	2
P43686	PSMC4	418	26S protease regulatory subunit 6B	0.009	0.0465	0.016	0.002	0.002	0	0.006	0.016		2	1	2	7	3	3	2	1	3	1	3	1	4	1	1	1	2	3	0	2	3
P62195	PSMC5	406	26S protease regulatory subunit 8	0.0855	0.0235	0.001	0.0065	0.0005	0.0005	0.0003	0.003		3	5	2	9	3	2	4	2	1	2	4	0	1	1	3	0	3	4	1	1	5
P62333	PSMC6	389	26S protease regulatory subunit 10B	0	0.062	0	0	0	0.0485	0.0577	0.0357		1	0	1	3	0	1	0	1	1	0	3	0	4	2	0	2	0	0	0	2	1
Q99460	PSMD1	953	26S proteasome non-ATPase regulatory subunit 1	0.2275	0.636	0	0.625	0.2435	0.465	0.487	0.5793		2	0	2	14	1	1	3	2	3	0	4	1	5	3	1	3	1	4	0	0	1
O00231	PSMD11	422	26S proteasome non-ATPase regulatory subunit 11	0	0.463	0.5055	0.575	0.2785	0.2215	0.289	0.4207		1	1	1	6	4	1	2	2	3	0	2	0	2	2	0	2	0	3	0	0	1
O00232	PSMD12	456	26S proteasome non-ATPase regulatory subunit 12	0.4065	0.632	0.3695	0.3395	0	0.38	0.3537	0.4533		4	0	2	6	4	0	3	0	0	0	6	0	2	4	0	1	1	2	0	0	1
Q9UNM6	PSMD13	376	26S proteasome non-ATPase regulatory subunit 13	0.1415	0.2005	0	0	0	0	0	0		2	0	0	5	0	0	0	0	0	0	0	0	0	0	0	0	0	0	0	1	1
O00487	PSMD14	310	26S proteasome non-ATPase regulatory subunit 14	0	0.2825	0	0	0	0.476	0	0		0	0	0	3	0	0	0	0	1	1	3	1	0	0	0	0	0	0	1	0	0
Q13200	PSMD2	908	26S proteasome non-ATPase regulatory subunit 2	0	0	0	0.001	0	0	0.0003	0.0107		4	0	4	7	2	1	5	3	9	2	2	1	6	6	2	9	4	3	2	5	3
O43242	PSMD3	534	26S proteasome non-ATPase regulatory subunit 3	0.711	0.454	0.109	0.4375	0.2135	0.2055	0.2287	0.426		6	3	3	6	2	0	6	1	5	0	3	1	4	4	0	2	4	3	1	1	0
P55036	PSMD4	377	26S proteasome non-ATPase regulatory subunit 4	0	0.2055	0	0	0	0	0	0.201		1	0	0	2	0	0	0	0	0	0	0	0	1	0	0	0	2	0	0	1	0
Q15008	PSMD6	389	26S proteasome non-ATPase regulatory subunit 6	0	0.3545	0	0.4615	0.2065	0.3345	0	0		1	0	0	5	1	0	1	2	2	0	4	0	0	0	0	0	0	0	0	0	1
P48556	PSMD8	350	26S proteasome non-ATPase regulatory subunit 8	0	0.0885	0	0	0	0	0	0		0	0	0	2	0	0	0	0	0	0	0	0	0	0	0	0	0	0	0	2	0
P61289	PSME3	254	Proteasome activator complex subunit 3	0	0.8785	0.4345	0.9075	0	0	0	0		0	0	2	4	2	0	2	3	0	0	0	0	0	0	0	0	0	0	0	0	0
Q8WXF1	PSPC1	523	Paraspeckle component 1	0	0.4115	0	0	0	0	0	0.27		0	0	0	4	0	0	0	0	0	0	0	0	0	1	1	3	0	0	0	0	0
P26599	PTBP1	531	Polypyrimidine tract-binding protein 1	0	0.113	0.0005	0	0.0205	0.067	0.0713	0.2757		4	0	7	19	5	1	4	1	14	5	17	6	11	9	9	11	9	15	2	3	4
Q9UKA9	PTBP2	531	Polypyrimidine tract-binding protein 2	0	0.479	0	0	0	0	0	0		0	0	1	5	0	0	0	0	0	0	0	0	0	0	0	0	0	0	0	0	1
Q96EY7	PTCD3	689	Pentatricopeptide repeat-containing protein 3, mitochondrial	0	0.3745	0.7865	0.7575	0	0	0	0		1	1	3	0	4	1	2	1	0	0	0	0	0	0	0	0	0	0	0	0	0
Q15185	PTGES3	160	Prostaglandin E synthase 3	0.3	0.432	0.323	0.191	0.5375	0.3405	0.4417	0.6137		2	1	1	8	2	2	2	0	6	3	5	1	4	3	3	4	2	5	0	0	2
Q13308	PTK7	1070	Tyrosine-protein kinase-like 7	0.3635	0	0	0	0	0	0	0		3	0	0	0	0	0	0	0	0	0	0	0	0	0	0	0	0	0	0	0	0
Q9P035	PTPLAD1	362	3-hydroxyacyl-CoA dehydratase 3	0.0005	0.0015	0.0005	0	0.0065	0.014	0.2513	0.0757		2	2	2	5	2	1	1	0	4	4	8	3	14	16	2	7	5	3	4	2	1
P18031	PTPN1	435	Tyrosine-protein phosphatase non-receptor type 1	0	0	0	0	0.738	0.4495	0	0		0	0	0	0	0	0	0	0	2	1	4	0	0	0	0	0	0	0	0	0	0
Q06124	PTPN11	597	Tyrosine-protein phosphatase non-receptor type 11	0	0.174	0	0	0	0	0	0		0	0	0	2	0	0	0	0	0	0	0	0	0	0	0	0	0	0	0	1	0
Q9UHX1	PUF60	559	Poly(U)-binding-splicing factor PUF60	0	0.019	0.0105	0.03	0	0	0.146	0.2777		0	1	5	7	1	5	0	5	1	1	1	1	14	11	3	10	9	4	0	6	1
Q14671	PUM1	1186	Pumilio homolog 1	0.256	0.443	0	0	0	0	0	0		2	0	3	2	0	0	0	0	0	0	0	0	0	0	0	0	0	0	1	0	0
Q00577	PURA	322	Transcriptional activator protein Pur-alpha	0.5785	0	0	0	0.5135	0.4805	0.6203	0		1	4	0	1	0	0	0	0	1	11	0	8	6	4	1	1	0	1	0	1	0
Q96QR8	PURB	312	Transcriptional activator protein Pur-beta	0	0	0	0	0.713	0	0.536	0.492		0	0	0	0	0	0	0	0	1	5	0	1	3	2	0	1	0	2	0	0	0
Q96PZ0	PUS7	661	Pseudouridylate synthase 7 homolog	0	0.3335	0	0	0	0	0	0		0	0	0	3	0	0	0	0	0	0	0	0	0	0	0	0	0	0	0	0	0
P06737	PYGL	847	Glycogen phosphorylase, liver form	0	0	0	0	0.7195	0.401	0	0		0	0	0	0	0	0	0	0	4	1	3	0	0	0	0	0	0	0	0	0	0
P47897	QARS	775	Glutaminyl-tRNA synthetase	0.073	0.1615	0.1555	0.0875	0.1675	0.0425	0.006	0.0263		5	0	5	11	8	2	5	1	8	7	7	2	4	2	1	2	1	4	0	2	3
P62491	RAB11A	216	Ras-related protein Rab-11A	0.129	0.182	0.0845	0.1925	0.1555	0.2255	0.1827	0.1833		2	1	0	6	1	2	0	3	2	3	3	4	2	3	3	1	4	1	1	2	0
P61106	RAB14	215	Ras-related protein Rab-14	0.447	0.3785	0	0	0	0	0	0		3	0	0	2	0	0	0	0	0	0	0	0	0	0	0	0	0	0	0	0	0
Q9NP72	RAB18	206	Ras-related protein Rab-18	0	0	0	0	0	0	0.3577	0.5887		0	0	0	0	0	0	0	0	0	0	0	0	2	0	2	2	3	1	0	0	1
P62820	RAB1A	205	Ras-related protein Rab-1A	0.879	0.927	0.427	0.678	0	0	0	0		5	1	2	6	2	1	3	2	0	0	0	0	0	0	0	0	0	0	0	0	1
Q9H0U4	RAB1B	201	Ras-related protein Rab-1B	0	0	0	0	0.4155	0.8285	0	0		0	0	0	0	0	0	0	0	2	0	5	1	0	0	0	0	0	0	0	0	0
Q9UL25	RAB21	225	Ras-related protein Rab-21	0.4225	0.7805	0	0	0	0	0	0		2	0	1	3	0	0	0	0	0	0	0	0	0	0	0	0	0	0	0	0	0
P61019	RAB2A	212	Ras-related protein Rab-2A	0	0.7255	0	0	0	0	0	0		0	0	1	2	0	0	0	0	0	0	0	0	0	0	0	0	0	0	0	0	0
Q15286	RAB35	201	Ras-related protein Rab-35	0.4075	0.4395	0	0	0	0	0	0		4	0	1	3	1	1	1	1	0	0	0	0	0	0	0	0	0	0	0	0	1
P51148	RAB5C	216	Ras-related protein Rab-5C	0.6805	0.578	0	0.7655	0.543	0.3375	0.588	0.6207		5	1	2	5	1	1	5	2	4	1	4	0	6	3	1	3	2	2	0	1	0
P51149	RAB7A	207	Ras-related protein Rab-7a	0	0.4155	0	0	0.5015	0.673	0.4237	0.3627		1	1	1	3	0	0	0	0	2	2	6	2	2	2	1	0	3	1	0	0	1
P63000	RAC1	192	Ras-related C3 botulinum toxin substrate 1	0.065	0.0375	0	0	0.1485	0.161	0	0		2	0	1	2	0	0	0	0	4	1	5	0	0	0	0	0	0	0	0	3	0
P60763	RAC3	192	Ras-related C3 botulinum toxin substrate 3	0	0	0.0705	0.175	0	0	0	0		0	0	0	0	2	1	3	0	0	0	0	0	0	0	0	0	0	0	3	0	0
Q9H0H5	RACGAP1	632	Rac GTPase-activating protein 1	0	0.617	0	0	0	0	0	0		0	1	4	1	0	0	0	0	0	0	0	0	0	0	0	0	0	0	0	0	0
P78406	RAE1	368	mRNA export factor	0.1335	0.162	0	0	0.071	0.1495	0.299	0.1993		2	0	2	2	0	0	0	0	2	0	4	0	4	7	0	2	2	0	0	1	1
Q9UKM9	RALY	306	RNA-binding protein Raly	0.0045	0.0545	0.0005	0.0035	0.0035	0.008	0.31	0.385		7	3	12	11	5	7	6	7	9	7	10	8	19	19	13	13	19	12	3	0	9
P62826	RAN	216	GTP-binding nuclear protein Ran	0	0.0005	0	0	0	0	0	0		10	4	9	14	6	8	5	5	7	7	10	4	6	11	8	5	3	8	8	3	7
P49792	RANBP2	3224	E3 SUMO-protein ligase RanBP2	0.2785	0.27	0.2055	0.1425	0.03	0.072	0.404	0.0757		9	0	7	9	7	3	5	2	4	2	7	0	16	14	1	1	4	3	0	1	3
P46060	RANGAP1	587	Ran GTPase-activating protein 1	0	0.0055	0.0005	0.0055	0	0	0.003	0.014		3	2	3	8	3	2	5	1	4	1	5	0	3	7	2	1	2	7	0	5	3
P61224	RAP1B	184	Ras-related protein Rap-1b	0	0.0975	0.0605	0.123	0.072	0.077	0.1063	0.1247		1	0	3	4	3	1	3	2	5	0	5	0	1	1	3	3	2	1	3	0	1
P54136	RARS	660	Arginyl-tRNA synthetase, cytoplasmic	0.001	0.0005	0.0025	0.001	0.0005	0.0005	0	0.0007		6	5	5	10	6	2	5	3	7	3	8	4	6	7	2	2	5	6	2	3	5
Q09028	RBBP4	425	Histone-binding protein RBBP4	0.042	0.153	0.119	0.1385	0.048	0.1	0.2763	0.153		3	2	5	8	8	5	6	5	6	3	8	4	11	9	13	5	8	8	1	1	5
P98175	RBM10	930	RNA-binding protein 10	0	0	0	0	0	0	0.4413	0.4943		0	0	0	0	0	0	0	0	0	0	0	0	2	3	2	2	2	2	1	0	0
Q96PK6	RBM14	669	RNA-binding protein 14	0	0	0	0	0.038	0.01	0.1913	0.248		4	4	9	6	4	4	3	4	21	16	21	11	28	27	14	17	20	17	0	7	7
Q96T37	RBM15	977	Putative RNA-binding protein 15	0.231	0.4175	0.377	0.4445	0.089	0.083	0.5203	0.6113		3	0	6	2	6	0	5	1	2	0	2	0	7	5	3	6	6	2	0	2	0
Q96I25	RBM17	401	Splicing factor 45	0	0	0	0	0	0	0.018	0.0993		0	0	1	0	0	0	0	0	1	0	0	0	4	5	1	5	4	2	0	2	3
Q9NW64	RBM22	420	Pre-mRNA-splicing factor RBM22	0	0.3105	0.5955	0.593	0	0	0.4153	0.4523		0	0	3	0	3	2	2	2	0	0	0	0	3	1	1	2	1	1	0	0	1
P49756	RBM25	843	RNA-binding protein 25	0	0	0.819	0.7605	0	0	0	0		0	0	0	0	2	2	1	2	0	0	0	0	0	0	0	0	0	0	0	0	0
Q14498	RBM39	530	RNA-binding protein 39	0.1085	0.0015	0.0005	0.0005	0.043	0.024	0.0533	0.1613		6	6	5	7	3	3	3	3	2	9	6	8	12	12	4	10	7	9	2	2	4
Q9BWF3	RBM4	364	RNA-binding protein 4	0.4685	0.9015	0	0	0.884	0.787	0.595	0.5197		3	0	2	5	0	0	0	0	3	2	1	3	4	3	0	1	3	0	0	0	0
P78332	RBM6	1123	RNA-binding protein 6	0	0.371	0	0	0	0	0	0		0	0	2	1	0	0	0	0	0	0	0	0	0	0	0	0	0	0	0	0	0
Q9Y5S9	RBM8A	174	RNA-binding protein 8A	0	0.3095	0.5595	0.4765	0.53	0.452	0.7147	0.6647		1	0	4	2	3	4	2	3	7	4	5	4	7	7	4	6	4	3	0	1	1
P38159	RBMX	391	Heterogeneous nuclear ribonucleoprotein G	0.0895	0.045	0.0585	0.111	0	0	0.189	0.143		25	4	24	30	27	7	27	9	11	9	14	9	33	33	29	20	25	26	9	0	12
Q93062	RBPMS	196	RNA-binding protein with multiple splicing	0	0	0.398	0	0	0	0	0		0	0	0	0	0	2	0	0	0	0	0	0	0	0	0	0	0	0	0	0	0
P18754	RCC1	421	Regulator of chromosome condensation	0.363	0.7505	0	0	0.3625	0.3645	0.4933	0.576		3	0	3	7	0	0	0	0	5	0	5	0	4	2	1	2	2	2	0	0	1
Q9Y2P8	RCL1	373	RNA 3'-terminal phosphate cyclase-like protein	0.375	0.6545	0	0	0.789	0.87	0	0		1	3	5	10	0	0	0	0	13	6	12	10	0	0	0	0	0	0	0	0	2
Q9UKL0	RCOR1	482	REST corepressor 1	0	0.3095	0.473	0.5315	0	0	0.4617	0.6137		0	0	3	0	3	1	3	1	0	0	0	0	5	4	0	3	2	2	0	0	1
Q8TC12	RDH11	318	Retinol dehydrogenase 11	0	0	0	0	0	0	0.2037	0		0	0	0	0	0	0	0	0	0	0	0	0	2	0	0	1	0	0	0	0	0
P46063	RECQL	649	ATP-dependent DNA helicase Q1	0	0.39	0	0	0.1805	0.2665	0.4	0.5933		1	0	1	3	0	0	0	0	2	0	3	0	4	3	0	3	3	1	0	0	1
P35251	RFC1	1148	Replication factor C subunit 1	0	0	0	0	0	0	0.4637	0		0	0	0	0	0	0	0	0	0	0	0	0	3	5	0	1	0	1	0	0	0
P35250	RFC2	354	Replication factor C subunit 2	0	0	0	0	0	0	0.8067	0.305		0	0	0	0	0	0	0	0	0	0	0	0	2	2	2	0	0	3	0	0	0
P40938	RFC3	356	Replication factor C subunit 3	0	0	0	0	0.405	0.364	0.526	0		0	0	0	0	0	0	0	0	3	0	2	0	4	2	0	1	1	1	0	0	0
P35249	RFC4	363	Replication factor C subunit 4	0	0	0	0	0.426	0.4165	0.3833	0		0	0	0	0	0	0	0	0	2	1	2	1	5	2	0	1	0	0	1	0	0
P48380	RFX3	749	Transcription factor RFX3	0	0	0	0	0	0	0.6567	0.2497		0	0	0	0	0	0	0	0	0	0	0	0	2	2	1	2	0	0	0	0	0
Q7L0Y3	RG9MTD1	403	Mitochondrial ribonuclease P protein 1	0	0.4845	0	0	0.3895	0.278	0.254	0.3833		0	0	3	2	0	0	0	0	6	0	3	0	1	3	0	2	2	0	0	0	1
P61586	RHOA	193	Transforming protein RhoA	0.27	0.432	0.4505	0.4595	0.4235	0.385	0.1613	0.3907		3	0	2	5	6	1	5	1	4	3	3	3	1	2	1	2	2	3	0	2	0
Q5UIP0	RIF1	2472	Telomere-associated protein RIF1	0.394	0.599	0.8965	0.927	0	0	0.0977	0		4	0	3	2	6	2	6	2	0	0	0	0	0	2	1	0	0	1	0	0	0
Q99496	RNF2	336	E3 ubiquitin-protein ligase RING2	0	0	0	0.7695	0.792	0.439	0	0		0	0	0	0	0	1	1	3	8	1	3	0	0	0	0	0	0	0	0	0	0
O60942	RNGTT	597	mRNA-capping enzyme	0	0	0	0	0	0	0.4743	0		0	0	0	0	0	0	0	0	0	0	0	0	2	4	0	0	0	0	0	0	0
Q9H4A4	RNPEP	650	Aminopeptidase B	0	0.6145	0	0	0.277	0.326	0	0		1	1	2	6	0	0	0	0	3	0	4	0	0	0	0	0	0	0	0	0	1
Q15287	RNPS1	305	RNA-binding protein with serine-rich domain 1	0	0	0	0	0.2205	0.148	0.374	0.2863		0	0	0	0	0	0	0	0	2	2	2	1	5	3	3	2	2	2	1	0	1
P27694	RPA1	616	Replication protein A 70 kDa DNA-binding subunit	0	0.4955	0	0	0.1975	0.2695	0.6543	0		1	0	1	6	0	0	0	0	2	0	3	0	9	5	1	1	0	1	0	1	0
P15927	RPA2	270	Replication protein A 32 kDa subunit	0	0	0	0	0	0	0.221	0		0	0	0	0	0	0	0	0	0	0	0	0	2	1	0	0	0	0	1	0	0
P35244	RPA3	121	Replication protein A 14 kDa subunit	0	0.426	0	0	0	0	0	0		0	0	0	3	0	0	0	0	0	0	0	0	0	0	0	0	0	0	0	0	0
P04843	RPN1	607	Dolichyl-diphosphooligosaccharide--protein glycosyltransferase subunit 1	0.0095	0	0	0.0005	0	0	0	0.0003		8	2	3	8	3	5	6	3	9	5	8	5	11	7	5	4	2	7	4	4	3
P04844	RPN2	631	Dolichyl-diphosphooligosaccharide--protein glycosyltransferase subunit 2	0.1595	0.177	0.3345	0.5595	0.319	0.5905	0.4333	0.59		2	0	2	2	2	3	3	4	3	3	7	5	3	4	6	5	4	5	1	1	0
Q86WX3	RPS19BP1	136	Active regulator of SIRT1	0	0	0	0	0.848	0.872	0	0		0	0	0	0	0	0	0	0	3	1	3	1	0	0	0	0	0	0	0	0	0
P23921	RRM1	792	Ribonucleoside-diphosphate reductase large subunit	0.287	0.6945	0.425	0.549	0.5265	0.775	0	0.194		4	0	5	10	6	1	5	2	5	4	10	6	0	0	0	0	0	4	0	0	2
P31350	RRM2	389	Ribonucleoside-diphosphate reductase subunit M2	0	0.3225	0	0	0	0	0	0		1	0	0	2	0	0	0	0	0	0	0	0	0	0	0	0	0	0	0	0	0
O43818	RRP9	475	U3 small nucleolar RNA-interacting protein 2	0	0.956	0	0	0.714	0.7125	0	0		1	0	5	5	0	0	0	0	9	1	12	1	0	0	0	0	0	0	0	0	0
Q5VWQ0	RSBN1	802	Round spermatid basic protein 1	0	0	0	0	0.269	0.333	0	0		0	0	0	0	0	0	0	0	2	0	3	0	0	0	0	0	0	0	0	0	0
Q01196	RUNX1	453	Runt-related transcription factor 1	0	0	0	0	0	0	0.489	0.2653		0	0	0	0	0	0	0	0	0	0	0	0	2	3	0	2	0	0	0	0	0
Q9Y265	RUVBL1	456	RuvB-like 1	0.4155	0.486	0.3335	0.7095	0.4275	0.527	0.335	0.42		7	5	9	16	7	5	8	9	16	8	13	13	10	10	7	9	7	7	0	0	5
Q9Y230	RUVBL2	463	RuvB-like 2	0.3705	0.188	0.1435	0.1365	0.214	0.281	0.4043	0.4153		7	7	6	14	8	4	6	4	13	8	14	9	17	13	7	9	9	9	0	1	5
A8MWD9	RUXGL	76	Small nuclear ribonucleoprotein G-like protein	0	0	0	0	0	0	0.1993	0.0593		0	0	0	0	0	0	0	0	0	0	0	0	2	2	3	0	0	2	2	0	1
P06703	S100A6	90	Protein S100-A6	0	0	0	0	0	0	0	0		0	0	0	0	0	0	0	0	0	0	0	0	0	0	0	0	0	0	0	0	0
P31151	S100A7	101	Protein S100-A7	0.9195	0	0.4535	0	0	0	0	0		2	5	0	0	0	4	1	0	0	0	0	0	0	0	0	0	0	0	0	0	0
Q9UBE0	SAE1	346	SUMO-activating enzyme subunit 1	0.307	0.2055	0.3305	0.411	0.057	0.063	0.1747	0.1263		6	0	2	6	4	3	4	3	3	0	2	1	2	3	2	3	1	0	0	3	0
O00422	SAP18	153	Histone deacetylase complex subunit SAP18	0	0.022	0.283	0.4035	0.0015	0	0.3683	0.2947		0	0	3	2	2	2	2	2	2	1	1	1	7	9	7	9	4	3	0	4	1
Q9NR31	SAR1A	198	GTP-binding protein SAR1a	0.4335	0.7935	0.419	0.7985	0	0	0	0		2	0	1	3	2	0	2	1	0	0	0	0	0	0	0	0	0	0	0	0	0
P82979	SARNP	210	SAP domain-containing ribonucleoprotein	0	0	0	0	0	0	0.07	0.1077		0	0	0	0	0	0	0	0	0	0	0	0	4	4	1	4	1	1	2	0	2
P49591	SARS	514	Seryl-tRNA synthetase, cytoplasmic	0.4265	0.8575	0	0	0	0	0	0		2	0	2	5	0	0	0	0	0	0	0	0	0	0	0	0	0	0	0	0	0
O43290	SART1	800	U4/U6.U5 tri-snRNP-associated protein 1	0	0	0	0	0	0	0.542	0.2463		0	0	0	0	0	0	0	0	0	0	0	0	2	1	1	0	2	0	0	0	0
Q15020	SART3	963	Squamous cell carcinoma antigen recognized by T-cells 3	0	0.2605	0	0	0.209	0.258	0	0		0	0	0	3	0	0	0	0	2	0	3	0	0	0	0	0	0	0	0	0	0
Q9UN30	SCML1	329	Sex comb on midleg-like protein 1	0	0	0	0	0.444	0.3515	0	0		0	0	0	0	0	0	0	0	4	0	2	0	0	0	0	0	0	0	0	0	0
Q9NVU7	SDAD1	687	Protein SDA1 homolog	0	0	0	0	0.8735	0.7685	0	0		0	0	0	0	0	0	0	0	3	4	4	1	0	0	0	0	0	0	0	0	0
P31431	SDC4	198	Syndecan-4	0	0	0.765	0.7935	0	0	0	0		0	0	0	0	1	9	1	5	0	0	0	0	0	0	0	0	0	0	0	0	0
Q9BRK5	SDF4	362	45 kDa calcium-binding protein	0	0	0.339	0.3065	0	0	0	0		0	0	0	0	0	3	0	2	0	0	0	0	0	0	0	0	0	0	1	0	0
P31040	SDHA	664	Succinate dehydrogenase [ubiquinone] flavoprotein subunit, mitochondrial	0.0675	0.016	0.0095	0.0695	0.0065	0.0105	0.0033	0.008		3	3	3	4	3	1	4	3	3	1	4	1	2	3	1	2	0	3	2	2	1
P21912	SDHB	280	Succinate dehydrogenase [ubiquinone] iron-sulfur subunit, mitochondrial	0.3855	0.26	0	0	0.3125	0	0.332	0.1893		4	0	0	3	0	0	0	0	4	0	0	1	2	3	0	2	0	0	0	1	0
P55735	SEC13	322	Protein SEC13 homolog	0.1865	0.138	0.0875	0.1185	0.0615	0.0385	0.288	0.1163		2	2	1	6	3	0	3	0	4	0	3	0	7	8	0	1	3	1	0	1	2
O15027	SEC16A	2179	Protein transport protein Sec16A	0.419	0	0	0	0	0	0	0		2	1	1	0	0	0	0	0	0	0	0	0	0	0	0	0	0	0	0	0	1
O75396	SEC22B	215	Vesicle-trafficking protein SEC22b	0.4045	0.295	0.408	0.3565	0	0	0.2327	0.2953		6	0	2	3	5	1	3	1	0	0	0	0	4	3	0	1	3	1	0	2	0
Q15436	SEC23A	765	Protein transport protein Sec23A	0	0.77	0	0	0.284	0.423	0	0		1	1	2	3	0	0	0	0	2	0	5	0	0	0	0	0	0	0	0	0	0
Q15437	SEC23B	767	Protein transport protein Sec23B	0.403	0.642	0	0	0.34	0.269	0.45	0		2	0	1	3	0	0	0	0	3	0	2	0	3	3	0	1	0	0	0	0	0
Q9Y6Y8	SEC23IP	1000	SEC23-interacting protein	0	0.252	0	0	0	0	0	0		0	0	0	3	0	0	0	0	0	0	0	0	0	0	0	0	0	0	0	0	0
P53992	SEC24C	1094	Protein transport protein Sec24C	0.8125	0.7985	0	0	0	0	0	0		3	1	4	2	0	0	0	0	0	0	0	0	0	0	0	0	0	0	0	0	0
P61619	SEC61A1	476	Protein transport protein Sec61 subunit alpha isoform 1	0	0	0	0	0	0	0	0		0	0	0	1	0	1	0	1	1	0	1	0	0	0	0	0	0	0	1	3	0
P60468	SEC61B	96	Protein transport protein Sec61 subunit beta	0.6245	0.546	0	0	0	0	0	0		2	1	2	2	0	0	0	0	0	0	0	0	0	0	0	0	0	0	0	0	1
Q99442	SEC62	399	Translocation protein SEC62	0.3835	0	0	0	0	0	0	0		2	0	1	0	0	0	0	0	0	0	0	0	0	0	0	0	0	0	0	0	0
Q9UGP8	SEC63	760	Translocation protein SEC63 homolog	0	0	0	0	0	0.3445	0	0		0	0	0	0	0	0	0	0	1	0	4	0	0	0	0	0	0	0	0	0	0
Q96EE3	SEH1L	360	Nucleoporin SEH1	0	0	0	0	0	0	0.266	0.1333		0	0	0	0	0	0	0	0	0	0	0	0	6	3	0	0	0	3	1	0	1
Q96HI0	SENP5	755	Sentrin-specific protease 5	0	0	0	0	0.209	0	0	0		0	0	0	0	0	0	0	0	2	0	1	0	0	0	0	0	0	0	0	0	0
Q15019	SEPT2	361	Septin-2	0.187	0.271	0	0	0.329	0.274	0.1793	0.253		2	0	2	2	0	0	0	0	3	2	2	2	2	3	0	1	2	1	2	0	0
Q15019	SEPT2	361	Septin-2	0.187	0.271	0	0	0.329	0.274	0.1793	0.253		2	0	2	2	0	0	0	0	3	2	2	2	2	3	0	1	2	1	2	0	0
Q16181	SEPT7	437	Septin-7	0	0	0	0	0.7655	0	0	0		0	0	0	0	0	0	0	0	3	1	1	1	0	0	0	0	0	0	0	0	0
Q9UHD8	SEPT9	586	Septin-9	0	0.637	0	0	0	0	0	0		1	0	1	3	0	0	0	0	0	0	0	0	0	0	0	0	0	0	0	0	0
P29508	SERPINB3	390	Serpin B3	0.6825	0.2435	0	0	0	0	0	0		2	22	0	4	0	0	0	0	0	0	0	0	0	0	0	0	0	0	0	0	0
P35237	SERPINB6	376	Serpin B6	0.351	0.2665	0	0	0.207	0.213	0	0		3	0	0	3	0	0	0	0	2	0	2	0	0	0	0	0	0	0	0	1	0
P01008	SERPINC1	464	Antithrombin-III	0.0005	0	0.0385	0.0815	0	0	0	0		3	0	1	2	2	5	3	5	0	0	1	0	2	2	0	2	1	2	7	1	0
P50454	SERPINH1	418	Serpin H1	0.093	0.102	0	0	0.0895	0.057	0.0293	0.1763		2	1	1	5	0	0	0	0	3	2	3	1	2	1	1	2	1	5	1	0	2
Q01105	SET	290	Protein SET	0.466	0.444	0.89	0	0	0	0.8117	0.8223		0	4	0	4	2	4	1	1	0	0	0	0	2	3	1	2	3	1	0	0	0
Q15637	SF1	639	Splicing factor 1	0	0	0	0	0	0	0.0007	0		1	0	0	0	0	3	1	1	2	0	2	0	4	4	2	2	2	1	3	2	2
Q15459	SF3A1	793	Splicing factor 3A subunit 1	0.0065	0.1455	0.197	0.2085	0	0	0.153	0.3593		2	0	8	6	7	6	5	6	0	0	1	1	11	8	3	13	7	4	0	3	2
Q15428	SF3A2	464	Splicing factor 3A subunit 2	0	0	0	0	0	0	0.5923	0		0	0	0	0	0	0	0	0	0	0	0	0	5	4	0	0	0	0	0	0	0
Q12874	SF3A3	501	Splicing factor 3A subunit 3	0	0.082	0	0.418	0.004	0.015	0.0713	0.0517		0	0	3	5	1	1	2	3	2	0	3	1	6	4	1	3	2	1	0	2	2
O75533	SF3B1	1304	Splicing factor 3B subunit 1	0	0	0.0015	0	0	0	0.011	0.03		9	1	11	11	18	9	11	7	19	9	18	12	30	32	15	24	16	22	0	13	9
Q9Y3B4	SF3B14	125	Pre-mRNA branch site protein p14	0	0	0	0	0	0	0.4513	0.3387		0	0	0	0	0	0	0	0	0	0	0	0	3	5	2	1	2	2	1	0	1
Q13435	SF3B2	895	Splicing factor 3B subunit 2	0.003	0.0025	0.0005	0	0.0005	0.0005	0.0117	0.013		4	7	11	7	5	7	4	5	7	7	10	6	18	13	4	7	10	4	0	7	5
Q15393	SF3B3	1217	Splicing factor 3B subunit 3	0	0.0025	0.007	0.008	0.0005	0.003	0.093	0.1043		11	7	17	16	15	12	13	5	15	11	22	11	31	30	18	16	22	19	0	6	11
Q15427	SF3B4	424	Splicing factor 3B subunit 4	0	0	0	0	0	0	0.3583	0.407		0	0	0	0	0	0	0	0	0	0	0	0	3	5	3	6	2	2	1	0	1
Q9BWJ5	SF3B5	86	Splicing factor 3B subunit 5	0	0	0	0	0.349	0.28	0.4513	0.3583		0	0	0	0	0	0	0	0	4	1	3	1	5	4	1	3	1	1	1	0	1
P23246	SFPQ	707	Splicing factor, proline- and glutamine-rich	0.0205	0.0515	0.006	0.0295	0.089	0.021	0.25	0.3597		8	3	7	16	7	5	6	7	11	13	9	9	11	14	16	15	13	13	0	5	4
Q9H9B4	SFXN1	322	Sideroflexin-1	0	0	0	0	0	0	0	0		4	1	2	4	3	0	2	1	2	2	6	0	5	2	0	2	3	2	4	4	6
O43765	SGTA	313	Small glutamine-rich tetratricopeptide repeat-containing protein alpha	0.4195	0.872	0	0	0	0	0	0		2	0	2	4	0	0	0	0	0	0	0	0	0	0	0	0	0	0	0	0	0
Q9NR46	SH3GLB2	395	Endophilin-B2	0.0005	0	0	0	0	0	0	0		2	0	0	0	1	0	1	0	0	0	0	0	0	1	0	0	0	0	4	3	0
P34896	SHMT1	483	Serine hydroxymethyltransferase, cytosolic	0	0	0	0	0.42	0.3885	0	0		0	0	0	0	0	0	0	0	4	0	3	0	0	0	0	0	0	0	0	0	0
P34897	SHMT2	504	Serine hydroxymethyltransferase, mitochondrial	0.0265	0.0015	0	0.0005	0	0	0.0167	0.011		15	2	5	18	8	5	11	6	17	6	15	7	24	19	11	14	11	10	2	6	8
Q15477	SKIV2L	1246	Helicase SKI2W	0.4595	0	0	0	0.59	0.8435	0	0		0	6	1	0	0	0	0	0	1	2	4	4	0	0	0	0	0	0	0	0	0
P63208	SKP1	163	S-phase kinase-associated protein 1	0.149	0.021	0.546	0.2945	0	0.0145	0.0397	0.3113		4	1	1	3	4	6	2	3	0	1	1	2	2	2	1	3	5	2	3	0	1
P53985	SLC16A1	500	Monocarboxylate transporter 1	0	0	0	0	0	0	0.045	0		0	0	0	0	0	0	0	0	0	0	0	0	2	0	0	0	0	1	0	1	1
Q15758	SLC1A5	541	Neutral amino acid transporter B(0)	0.1255	0	0.149	0.5915	0	0	0.009	0		5	0	1	0	3	5	8	7	1	1	0	1	0	2	1	0	1	1	2	0	2
P53007	SLC25A1	311	Tricarboxylate transport protein, mitochondrial	0	0	0	0	0	0	0	0.0043		2	0	0	5	0	0	1	0	5	2	4	1	4	3	2	3	5	3	3	2	4
Q9UBX3	SLC25A10	287	Mitochondrial dicarboxylate carrier	0	0.0155	0	0	0.023	0.0425	0.144	0.0897		0	0	0	2	0	0	0	0	2	0	3	0	4	5	1	3	1	0	1	1	1
Q02978	SLC25A11	314	Mitochondrial 2-oxoglutarate/malate carrier protein	0	0	0	0	0.0005	0	0.0007	0		4	0	0	7	3	1	1	0	10	4	7	3	9	6	2	4	5	4	4	7	2
Q9UJS0	SLC25A13	675	Calcium-binding mitochondrial carrier protein Aralar2	0	0.0005	0	0	0	0	0.0017	0		2	1	0	6	0	0	0	0	5	0	4	1	6	6	2	1	2	3	5	2	2
Q00325	SLC25A3	362	Phosphate carrier protein, mitochondrial	0	0	0	0	0	0	0	0		6	2	3	2	5	4	3	3	8	4	6	5	11	13	3	8	6	9	5	10	10
P05141	SLC25A5	298	ADP/ATP translocase 2	0	0	0	0	0	0	0	0		7	7	5	15	9	8	9	6	17	10	19	11	24	21	8	12	12	13	19	12	15
P12236	SLC25A6	298	ADP/ATP translocase 3	0	0	0	0	0	0	0	0		3	5	3	10	0	4	0	0	14	9	17	9	20	15	8	9	9	10	16	10	14
P08195	SLC3A2	630	4F2 cell-surface antigen heavy chain	0	0	0	0	0	0	0.105	0.0577		0	0	0	0	0	0	0	0	0	0	0	0	2	4	1	2	1	0	1	2	0
Q7Z7L1	SLFN11	901	Schlafen family member 11	0.554	0.213	0	0	0	0	0	0		1	3	0	3	0	0	0	0	0	0	0	0	0	0	0	0	0	0	0	1	0
Q9GZT3	SLIRP	109	SRA stem-loop-interacting RNA-binding protein, mitochondrial	0	0	0	0	0	0	0.2477	0.5257		0	0	0	0	0	0	0	0	0	0	0	0	2	1	0	2	1	1	0	0	1
P51532	SMARCA4	1647	Transcription activator BRG1	0	0.357	0	0	0.177	0	0	0		1	0	5	0	0	0	0	0	3	0	1	0	0	0	0	0	0	0	0	0	0
Q8TAQ2	SMARCC2	1214	SWI/SNF complex subunit SMARCC2	0	0.502	0	0	0.4035	0.406	0.3057	0.381		0	0	2	2	0	0	0	0	6	0	6	0	3	1	0	3	0	1	0	0	0
Q14683	SMC1A	1233	Structural maintenance of chromosomes protein 1A	0.031	0.0375	0.008	0.02	0	0.001	0.0037	0.0177		6	0	7	9	5	2	5	2	3	0	5	1	6	1	3	2	5	2	1	1	5
O95347	SMC2	1197	Structural maintenance of chromosomes protein 2	0.3295	0.2075	0.21	0.271	0.216	0.145	0	0		5	0	1	5	2	2	3	1	3	2	4	0	0	0	0	0	0	0	0	1	1
Q9UQE7	SMC3	1217	Structural maintenance of chromosomes protein 3	0.172	0.2335	0.161	0.0805	0.077	0.0475	0.0857	0.323		5	1	5	8	5	3	3	2	6	1	4	2	5	4	2	5	7	2	0	2	2
Q9NTJ3	SMC4	1288	Structural maintenance of chromosomes protein 4	0	0.2925	0.578	0.684	0	0.121	0.1407	0.265		1	1	2	4	7	3	8	3	1	0	3	0	1	4	0	2	3	0	0	2	0
Q96SB8	SMC6	1091	Structural maintenance of chromosomes protein 6	0	0	0	0	0	0	0.1857	0.2573		0	0	0	0	0	0	0	0	0	0	0	0	2	1	0	0	4	0	0	0	0
A6NHR9	SMCHD1	2005	Structural maintenance of chromosomes flexible hinge domain-containing protein 1	0	0.8675	0.9465	0	0	0	0.6173	0.4043		0	0	5	5	5	5	1	0	0	0	0	0	3	1	4	3	0	1	0	0	0
Q16637	SMN1	294	Survival motor neuron protein	0	0.1135	0	0	0.0185	0	0.0797	0.129		1	0	0	5	0	0	0	0	2	0	0	0	4	3	0	1	3	2	0	2	1
Q2TAY7	SMU1	513	WD40 repeat-containing protein SMU1	0.417	0.245	0.525	0.499	0.0925	0.2235	0.8413	0.8343		4	1	2	3	5	3	3	3	2	0	3	1	11	13	6	6	9	7	0	0	2
Q7KZF4	SND1	910	Staphylococcal nuclease domain-containing protein 1	0.8375	0.813	0.522	0.681	0.775	0.7215	0.1723	0.3003		15	8	15	24	11	6	17	5	19	14	20	11	5	9	2	1	5	9	0	1	3
O75643	SNRNP200	2136	U5 small nuclear ribonucleoprotein 200 kDa helicase	0	0	0.0005	0.048	0	0.0065	0.05	0.148		14	8	20	25	18	18	13	22	27	12	37	15	42	40	23	33	28	33	1	7	15
Q96DI7	SNRNP40	357	U5 small nuclear ribonucleoprotein 40 kDa protein	0	0.61	0	0	0.3735	0.5505	0.7993	0.5447		0	0	2	5	0	0	0	0	6	0	7	1	10	9	2	5	0	4	0	0	1
P09012	SNRPA	282	U1 small nuclear ribonucleoprotein A	0.0225	0	0	0	0.009	0.0155	0.1387	0.063		1	2	1	1	0	0	0	0	1	2	4	2	7	9	1	4	3	3	1	2	2
P09661	SNRPA1	255	U2 small nuclear ribonucleoprotein A'	0	0.0595	0.017	0.0495	0.103	0.045	0.3453	0.3183		1	0	3	7	3	2	2	3	8	3	5	3	8	10	5	6	5	5	0	1	4
P14678	SNRPB	240	Small nuclear ribonucleoprotein-associated proteins B and B'	0.0045	0.0195	0.225	0.1105	0.011	0.009	0.2127	0.333		2	0	2	5	6	2	1	3	3	2	2	2	7	5	6	8	4	6	0	3	2
P08579	SNRPB2	225	U2 small nuclear ribonucleoprotein B''	0	0	0.221	0.1555	0	0	0.6073	0.2883		0	0	0	0	2	4	2	2	0	0	0	0	3	6	0	0	2	0	1	0	2
P62314	SNRPD1	119	Small nuclear ribonucleoprotein Sm D1	0.0095	0.07	0.041	0.027	0.051	0.105	0.0383	0.0107		3	1	3	8	4	2	2	3	5	3	4	5	5	6	2	3	1	2	2	0	4
P62316	SNRPD2	118	Small nuclear ribonucleoprotein Sm D2	0.0635	0.0325	0.105	0.317	0.004	0.016	0.041	0.0913		7	3	4	10	9	8	10	10	7	2	5	6	9	9	5	6	8	3	4	0	5
P62318	SNRPD3	126	Small nuclear ribonucleoprotein Sm D3	0.2255	0.2945	0.252	0	0.0645	0.17	0.4637	0.4397		1	2	3	5	3	2	1	0	2	1	3	2	7	8	2	3	7	2	0	2	1
P62304	SNRPE	92	Small nuclear ribonucleoprotein E	0	0	0	0	0	0	0.2313	0.178		0	0	0	0	0	0	0	0	0	0	0	0	6	5	3	3	3	3	1	1	2
P62306	SNRPF	86	Small nuclear ribonucleoprotein F	0	0	0	0	0	0	0.3443	0.3963		0	0	0	0	0	0	0	0	0	0	0	0	4	3	1	2	3	1	1	0	1
Q13573	SNW1	536	SNW domain-containing protein 1	0.018	0.003	0	0	0	0.003	0.1317	0.307		2	1	2	0	1	1	1	1	1	0	2	0	4	5	4	7	6	3	0	2	2
O60749	SNX2	519	Sorting nexin-2	0	0.36	0	0	0	0	0	0		0	0	0	3	0	0	0	0	0	0	0	0	0	0	0	0	0	0	0	0	0
P00441	SOD1	154	Superoxide dismutase [Cu-Zn]	0.46	0.815	0	0	0.846	0.8665	0	0		3	0	1	5	1	1	1	0	3	1	5	1	0	0	0	0	0	0	0	0	0
P18583	SON	2426	Protein SON	0.69	0.4845	0.058	0.1665	0.15	0.2115	0.0727	0.1623		5	4	7	4	1	2	2	3	4	1	5	1	2	1	1	0	2	3	0	0	3
Q00796	SORD	357	Sorbitol dehydrogenase	0.289	0.494	0	0	0	0	0	0		2	0	1	5	0	0	0	0	0	0	0	0	0	0	0	0	0	0	0	1	0
P08047	SP1	785	Transcription factor Sp1	0	0	0	0	0	0	0.5523	0.634		0	0	0	0	0	0	0	0	0	0	0	0	3	4	0	5	4	0	0	0	0
Q02447	SP3	781	Transcription factor Sp3	0	0	0	0	0	0	0.3557	0.767		0	0	0	0	0	0	0	0	0	0	0	0	1	2	0	3	3	1	0	0	0
Q86XZ4	SPATS2	545	Spermatogenesis-associated serine-rich protein 2	0	0	0	0	0	0.3315	0	0		0	0	0	0	0	0	0	0	0	0	3	0	0	0	0	0	0	0	0	0	0
Q15005	SPCS2	226	Signal peptidase complex subunit 2	0	0	0	0	0	0	0.289	0		0	0	0	0	0	0	0	0	0	0	0	0	0	4	0	0	0	0	0	0	0
Q96T58	SPEN	3664	Msx2-interacting protein	0	0.4245	0.385	0.211	0	0	0.4583	0.2773		0	0	17	0	4	1	2	0	0	0	0	0	1	3	5	0	1	2	0	0	0
Q9Y657	SPIN1	262	Spindlin-1	0	0	0	0	0	0	0.8253	0.7687		0	0	0	0	0	0	0	0	0	0	0	0	3	2	1	2	1	1	0	0	0
P22528	SPRR1B	89	Cornifin-B	0.796	0	0	0	0	0	0	0		1	5	0	0	0	0	0	0	0	0	0	0	0	0	0	0	0	0	0	0	0
P22531	SPRR2E	72	Small proline-rich protein 2E	0.4325	0.4515	0	0	0	0	0	0		0	2	3	0	0	0	0	0	0	0	0	0	0	0	0	0	0	0	0	0	0
Q13813	SPTAN1	2472	Spectrin alpha chain, brain	0.655	0.1805	0.519	0.654	0	0	0.2583	0.2477		6	1	1	2	6	1	4	2	0	0	0	0	5	2	0	0	0	5	0	0	1
Q01082	SPTBN1	2364	Spectrin beta chain, brain 1	0.391	0.1875	0.386	0.2955	0	0	0.2233	0.321		7	0	1	5	5	3	2	3	0	0	0	0	5	4	1	1	1	8	0	1	1
Q68D10	SPTY2D1	685	Protein SPT2 homolog	0	0	0	0	0.6705	0.403	0	0		0	0	0	0	0	0	0	0	1	7	0	2	0	0	0	0	0	0	0	0	0
Q13501	SQSTM1	440	Sequestosome-1	0	0	0.733	0.4595	0	0	0	0		0	0	0	0	1	2	0	3	0	0	0	0	0	0	0	0	0	0	0	0	0
O15042	SR140	1029	U2-associated protein SR140	0.246	0.217	0.3615	0.54	0	0	0.6283	0.6827		2	0	2	0	4	0	4	1	0	0	0	0	9	5	1	4	2	4	0	1	0
Q8NEF9	SRFBP1	429	Serum response factor-binding protein 1	0	0	0	0	0.457	0.438	0	0		0	0	0	0	0	0	0	0	5	0	4	0	0	0	0	0	0	0	0	0	0
P30626	SRI	198	Sorcin	0	0.439	0	0	0	0	0	0		0	0	0	3	0	0	0	0	0	0	0	0	0	0	0	0	0	0	0	0	0
P19623	SRM	302	Spermidine synthase	0	0.423	0	0	0.5535	0.486	0	0		1	0	0	7	0	0	0	0	2	3	3	1	0	0	0	0	0	0	0	0	1
P37108	SRP14	136	Signal recognition particle 14 kDa protein	0.2925	0.4125	0.341	0.5295	0.3255	0.2255	0.3387	0.4567		3	0	3	3	3	1	2	3	4	1	2	1	5	2	1	3	3	1	0	2	0
P61011	SRP54	504	Signal recognition particle 54 kDa protein	0	0.2815	0	0	0	0	0	0		0	0	0	2	0	0	0	0	0	0	0	0	0	0	0	0	0	0	0	0	0
Q9UHB9	SRP68	627	Signal recognition particle 68 kDa protein	0.3585	0.3635	0	0	0.3535	0.3855	0	0		3	0	0	5	0	0	0	0	5	0	6	0	0	0	0	0	0	0	0	1	0
O76094	SRP72	671	Signal recognition particle 72 kDa protein	0.402	0.669	0	0	0.4685	0.4415	0	0		2	0	4	1	0	0	0	0	8	0	5	0	0	0	0	0	0	0	0	0	0
P49458	SRP9	86	Signal recognition particle 9 kDa protein	0	0	0	0	0.581	0.653	0	0		0	0	0	0	0	0	0	0	2	2	3	2	0	0	0	0	0	0	1	0	0
Q96SB4	SRPK1	655	Serine/threonine-protein kinase SRPK1	0.756	0.7065	0	0	0.483	0.429	0	0		1	2	1	3	0	0	0	0	6	5	7	3	0	0	0	0	0	0	1	0	1
P78362	SRPK2	688	Serine/threonine-protein kinase SRPK2	0.269	0.1605	0	0	0.9045	0.9345	0	0		2	1	2	2	0	0	0	0	3	4	4	4	0	0	0	0	0	0	0	1	1
Q9Y5M8	SRPRB	271	Signal recognition particle receptor subunit beta	0.2175	0.032	0.1895	0.1265	0.032	0.0155	0	0.021		5	2	1	4	6	2	4	1	4	1	3	0	1	1	0	0	2	2	1	1	2
Q9BXP5	SRRT	876	Serrate RNA effector molecule homolog	0.013	0.051	0.14	0.2685	0	0.004	0.1543	0.305		2	0	1	5	3	2	4	2	1	0	2	1	9	4	2	8	4	3	0	3	1
Q07955	SRSF1	248	Serine/arginine-rich splicing factor 1	0.0005	0.021	0.0475	0.01	0	0	0.0193	0.0413		10	8	17	15	18	7	12	9	8	7	11	6	19	10	13	10	16	11	0	5	12
O75494	SRSF10	262	Serine/arginine-rich splicing factor 10	0.351	0.2875	0.398	0	0.3125	0.3625	0.7817	0.6433		0	3	1	5	4	2	1	1	4	2	3	3	8	11	5	6	7	2	0	0	2
Q01130	SRSF2	221	Serine/arginine-rich splicing factor 2	0.6045	0.4645	0.2065	0.482	0.3	0.3645	0.608	0.7677		2	4	4	4	2	1	2	3	4	2	4	3	8	4	3	6	4	5	0	2	0
Q99590	SRSF2IP	1463	SRSF2-interacting protein	0	0	0	0.003	0	0	0.0327	0.0013		0	0	0	2	1	1	3	0	0	0	0	0	9	4	0	1	2	2	0	3	3
P84103	SRSF3	164	Serine/arginine-rich splicing factor 3	0.0595	0.002	0.143	0.297	0	0	0.0183	0.168		9	8	8	7	11	4	10	8	8	4	7	6	16	14	6	15	14	4	0	4	8
Q08170	SRSF4	494	Serine/arginine-rich splicing factor 4	0.267	0.0615	0.198	0.0785	0	0	0.0593	0.05		5	8	9	5	9	0	5	0	0	0	0	0	7	6	6	4	6	4	0	2	5
Q13243	SRSF5	272	Serine/arginine-rich splicing factor 5	0	0	0	0	0.0015	0.016	0.031	0.0237		0	0	0	0	0	0	0	0	4	3	4	5	9	5	3	3	5	2	3	0	4
Q13247	SRSF6	344	Serine/arginine-rich splicing factor 6	0.0695	0.003	0.048	0.148	0	0.0005	0.0533	0.0507		4	7	7	6	9	5	6	9	6	3	3	6	8	8	9	7	9	7	0	4	6
Q16629	SRSF7	238	Serine/arginine-rich splicing factor 7	0	0	0.0005	0.001	0	0	0	0.0237		2	7	8	8	9	7	2	8	8	6	7	9	14	12	9	9	14	8	0	6	10
Q13242	SRSF9	221	Serine/arginine-rich splicing factor 9	0.0865	0.0405	0	0.0025	0.006	0.0025	0.2307	0.1633		10	2	8	10	4	2	5	5	11	4	10	3	15	14	16	12	12	9	0	2	8
P05455	SSB	408	Lupus La protein	0.6125	0.76	0.5535	0.559	0.707	0.73	0.339	0.4873		3	1	3	8	3	2	2	2	4	4	5	4	1	1	2	2	0	5	0	0	1
Q04837	SSBP1	148	Single-stranded DNA-binding protein, mitochondrial	0.0045	0.005	0.4715	0.601	0	0	0.681	0.2973		6	1	7	7	12	19	13	17	2	1	5	3	33	38	14	5	7	27	0	6	4
P43307	SSR1	286	Translocon-associated protein subunit alpha	0	0	0	0	0	0	0	0.014		0	0	0	0	0	0	0	0	0	0	0	0	1	0	1	0	0	3	1	2	2
P51571	SSR4	173	Translocon-associated protein subunit delta	0	0.444	0.614	0.3695	0.665	0.532	0.5957	0.6337		1	0	2	2	3	2	3	0	3	3	2	2	2	3	3	1	5	2	0	1	0
Q08945	SSRP1	709	FACT complex subunit SSRP1	0.0135	0.1865	0.3785	0.3085	0.4575	0.55	0.4663	0.3583		3	2	7	11	7	15	9	8	12	19	13	24	18	14	10	3	8	15	0	0	7
P50502	ST13	369	Hsc70-interacting protein	0.3725	0.319	0.0135	0.1185	0	0	0	0.33		2	2	1	7	2	1	4	2	0	0	0	0	0	1	1	3	3	1	1	0	3
P31948	STIP1	543	Stress-induced-phosphoprotein 1	0	0.4155	0	0	0	0	0	0		1	0	0	4	0	0	0	0	0	0	0	0	0	0	0	0	0	0	0	0	0
Q9UJZ1	STOML2	356	Stomatin-like protein 2	0.3825	0.0575	0	0	0.0085	0.0395	0.0243	0.073		6	4	2	6	0	0	0	0	2	1	5	0	3	3	1	4	0	2	1	2	1
Q9Y3F4	STRAP	350	Serine-threonine kinase receptor-associated protein	0.06	0.0155	0.014	0.001	0.06	0.031	0.0257	0.045		6	6	3	11	7	3	4	2	14	8	11	7	9	12	4	4	4	10	0	4	5
P46977	STT3A	705	Dolichyl-diphosphooligosaccharide--protein glycosyltransferase subunit STT3A	0.643	0.615	0	0	0.4475	0.5	0	0		4	1	3	4	0	0	0	0	4	1	3	2	0	0	0	0	0	0	0	0	1
Q8TCJ2	STT3B	826	Dolichyl-diphosphooligosaccharide--protein glycosyltransferase subunit STT3B	0	0	0	0	0.7175	0.4345	0	0		0	0	0	0	0	0	0	0	3	1	4	0	0	0	0	0	0	0	0	0	0
Q9UNE7	STUB1	303	E3 ubiquitin-protein ligase CHIP	0.56	0.4865	0	0	0.2125	0.286	0	0.186		2	1	1	4	0	0	0	0	2	0	3	0	0	1	0	2	0	0	0	0	1
P53999	SUB1	127	Activated RNA polymerase II transcriptional coactivator p15	0	0	0	0	0	0	0.0033	0		1	1	0	3	0	3	1	4	2	0	3	1	11	9	1	5	5	5	0	11	3
Q9P2R7	SUCLA2	463	Succinyl-CoA ligase [ADP-forming] subunit beta, mitochondrial	0	0	0	0.4175	0	0	0	0		0	0	0	0	1	0	3	0	0	0	0	0	0	0	0	0	0	0	0	0	0
P53597	SUCLG1	346	Succinyl-CoA ligase [GDP-forming] subunit alpha, mitochondrial	0	0.3285	0	0	0	0	0	0		1	0	0	4	0	0	0	0	0	0	0	0	0	0	0	0	0	0	0	1	0
Q9Y2Z0	SUGT1	365	Suppressor of G2 allele of SKP1 homolog	0	0	0	0	0	0	0	0.291		0	0	0	0	0	0	0	0	0	0	0	0	0	0	0	0	0	4	0	0	0
P50225	SULT1A1	295	Sulfotransferase 1A1	0	0.443	0	0.488	0.216	0	0	0.495		1	0	1	4	1	0	2	1	2	0	1	0	0	1	1	1	1	3	0	1	0
P63165	SUMO1	101	Small ubiquitin-related modifier 1	0	0.4565	0	0	0	0	0	0		0	0	0	4	0	0	0	0	0	0	0	0	0	0	0	0	0	0	0	0	0
P61956	SUMO2	95	Small ubiquitin-related modifier 2	0	0	0.6025	0.7835	0	0	0	0		0	0	0	0	4	1	2	5	0	0	0	0	0	0	0	0	0	0	0	0	1
Q7KZ85	SUPT6H	1726	Transcription elongation factor SPT6	0	0	0	0	0	0	0.5047	0		0	0	0	0	0	0	0	0	0	0	0	0	2	4	1	0	1	0	0	0	0
O15260	SURF4	269	Surfeit locus protein 4	0	0.104	0	0	0	0	0	0.1563		0	0	0	2	0	0	0	0	0	0	1	0	1	1	0	0	1	2	2	0	0
Q15022	SUZ12	739	Polycomb protein SUZ12	0	0	0	0	0.447	0.37	0	0		0	0	0	0	0	0	0	0	6	0	3	0	0	0	0	0	0	0	0	0	0
O60506	SYNCRIP	623	Heterogeneous nuclear ribonucleoprotein Q	0.0165	0.108	0.0015	0.002	0.172	0.2045	0.5777	0.4463		8	5	9	20	7	6	4	3	19	15	14	18	36	28	14	18	15	16	0	3	7
Q92804	TAF15	592	TATA-binding protein-associated factor 2N	0.107	0.244	0	0	0	0	0.3227	0.467		6	1	5	14	0	0	0	0	0	0	0	0	16	13	3	9	16	3	0	3	2
P37802	TAGLN2	199	Transgelin-2	0.383	0.4915	0.7645	0.867	0.454	0.4855	0	0.829		2	0	0	13	1	2	2	2	4	0	7	0	1	1	1	1	2	4	0	0	0
P37837	TALDO1	337	Transaldolase	0.2095	0.536	0.115	0	0	0	0	0		3	0	4	8	2	0	1	0	0	0	0	0	0	0	0	0	0	0	0	1	1
Q13148	TARDBP	414	TAR DNA-binding protein 43	0.4055	0.1145	0.368	0.693	0.125	0.0945	0.4183	0.6227		6	3	3	5	4	2	7	3	4	2	3	2	6	9	4	8	7	5	1	1	1
P26639	TARS	723	Threonyl-tRNA synthetase, cytoplasmic	0.369	0.7445	0.328	0.276	0.6225	0.583	0.4443	0.5927		8	1	9	19	8	0	5	1	14	6	14	5	10	12	2	10	6	5	1	1	1
Q92609	TBC1D5	795	TBC1 domain family member 5	0	0	0	0	0	0	0	0		2	0	0	0	1	0	1	0	0	1	0	2	10	12	2	4	8	10	12	0	18
Q15813	TBCE	527	Tubulin-specific chaperone E	0	0.3575	0	0	0	0	0	0		0	0	0	3	0	0	0	0	0	0	0	0	0	0	0	0	0	0	0	0	0
Q9BZK7	TBL1XR1	514	F-box-like/WD repeat-containing protein TBL1XR1	0	0	0	0	0	0	0.2057	0.248		0	0	0	0	0	0	0	0	0	0	0	0	0	2	0	0	2	0	0	0	0
Q9Y4P3	TBL2	447	Transducin beta-like protein 2	0	0	0	0	0.4395	0	0	0		0	0	0	0	0	0	0	0	5	0	0	1	0	0	0	0	0	0	0	0	0
O15119	TBX3	743	T-box transcription factor TBX3	0	0	0.9035	0.7305	0	0	0	0		0	0	0	0	2	7	1	2	0	0	0	0	0	0	0	0	0	0	0	0	0
Q15369	TCEB1	112	Transcription elongation factor B polypeptide 1	0	0.7705	0	0	0.8075	0.841	0	0		0	0	1	9	0	0	0	0	2	1	3	1	0	0	0	0	0	0	0	0	0
Q15370	TCEB2	118	Transcription elongation factor B polypeptide 2	0	0.3045	0	0	0	0	0	0		0	0	0	3	0	0	0	0	0	0	0	0	0	0	0	0	0	0	0	0	1
Q13428	TCOF1	1488	Treacle protein	0.119	0.393	0.179	0.2865	0.0265	0	0.1337	0.2087		4	0	13	1	5	4	4	5	4	1	0	0	8	4	0	7	2	0	0	4	0
P17987	TCP1	556	T-complex protein 1 subunit alpha	0	0.0075	0	0	0.0025	0.008	0.006	0.0047		11	7	6	26	8	5	11	7	24	11	27	13	15	14	14	11	14	13	7	5	7
Q9NUW8	TDP1	608	Tyrosyl-DNA phosphodiesterase 1	0	0	0	0	0	0	0.4923	0		0	0	0	0	0	0	0	0	0	0	0	0	3	3	0	0	0	0	0	0	0
Q9NZ01	TECR	308	Trans-2,3-enoyl-CoA reductase	0.0005	0.0005	0	0	0.0025	0.004	0.0077	0.0003		3	0	0	4	1	0	2	0	4	4	6	2	4	6	0	2	1	2	2	2	3
Q9Y4R8	TELO2	837	Telomere length regulation protein TEL2 homolog	0	0	0	0	0	0	0	0		0	0	0	0	0	0	0	0	0	1	0	0	0	0	0	0	0	0	3	0	0
P54274	TERF1	439	Telomeric repeat-binding factor 1	0	0	0	0	0	0	0	0.75		0	0	0	0	0	0	0	0	0	0	0	0	1	1	0	2	2	1	0	0	0
Q15554	TERF2	500	Telomeric repeat-binding factor 2	0.3245	0	0.0255	0.021	0	0	0.0217	0.251		3	8	3	0	2	5	0	4	0	0	0	0	6	7	3	9	6	8	0	2	4
Q9NYB0	TERF2IP	399	Telomeric repeat-binding factor 2-interacting protein 1	0.3635	0.104	0.174	0.2545	0	0	0.264	0.607		3	7	7	1	3	7	0	7	0	0	0	0	7	11	6	10	8	12	0	2	3
Q9UGI8	TES	421	Testin	0.3455	0.635	0.408	0.498	0	0.2665	0	0.4417		3	0	4	3	2	1	3	1	1	0	3	0	0	1	0	2	3	0	0	1	0
P19484	TFEB	476	Transcription factor EB	0	0	0	0	0	0	0.4143	0		0	0	0	0	0	0	0	0	0	0	0	0	4	1	0	0	0	0	0	0	0
Q9UBB9	TFIP11	837	Tuftelin-interacting protein 11	0	0	0	0	0	0	0.1133	0.1067		0	0	0	0	0	0	0	0	0	0	0	0	2	2	0	2	0	0	2	0	0
P02786	TFRC	760	Transferrin receptor protein 1	0.228	0.2005	0.401	0.2425	0.2465	0.354	0.1723	0.2443		3	0	1	4	2	4	2	1	4	1	6	1	1	3	1	1	1	3	0	0	2
P22735	TGM1	817	Protein-glutamine gamma-glutamyltransferase K	0.4715	0	0.3625	0.441	0	0	0	0		0	5	0	0	0	2	0	3	0	0	0	0	0	0	0	0	0	0	0	0	0
Q08188	TGM3	693	Protein-glutamine gamma-glutamyltransferase E	0	0	0	0.4315	0	0	0	0		0	0	0	0	0	1	0	3	0	0	0	0	0	0	0	0	0	0	0	0	0
Q8NI27	THOC2	1593	THO complex subunit 2	0	0	0	0	0	0	0.207	0.1553		0	0	0	0	0	0	0	0	0	0	0	0	5	0	0	2	0	0	0	0	0
Q86V81	THOC4	257	THO complex subunit 4	0.0065	0.001	0.0005	0.0175	0	0	0.014	0.16		2	4	4	7	4	1	2	6	5	1	1	1	9	9	4	10	11	3	1	3	5
P52888	THOP1	689	Thimet oligopeptidase	0.2525	0	0.383	0.345	0	0	0	0		2	0	1	1	1	2	3	0	0	0	0	0	0	0	0	0	0	0	0	1	0
Q9Y2W1	THRAP3	955	Thyroid hormone receptor-associated protein 3	0	0	0	0	0	0	0	0		9	9	23	54	16	12	10	11	11	22	11	37	111	97	37	70	77	45	0	85	92
Q01085	TIAL1	375	Nucleolysin TIAR	0.221	0.002	0.0085	0.0065	0.004	0	0.0047	0.014		1	5	0	3	2	2	1	2	3	1	1	0	3	2	2	2	3	1	1	3	1
O43615	TIMM44	452	Mitochondrial import inner membrane translocase subunit TIM44	0.3475	0	0	0	0	0	0.2423	0.3913		3	0	0	0	0	0	0	0	0	0	0	0	3	1	0	2	2	0	0	1	0
Q3ZCQ8	TIMM50	353	Mitochondrial import inner membrane translocase subunit TIM50	0	0	0	0	0.009	0.0005	0	0		5	6	3	3	2	7	7	2	9	13	9	10	11	5	4	4	4	10	4	4	7
Q9BSI4	TINF2	451	TERF1-interacting nuclear factor 2	0	0	0	0	0	0	0.757	0.3007		0	0	0	0	0	0	0	0	0	0	0	0	5	1	2	3	0	0	0	0	0
P29401	TKT	623	Transketolase	0.298	0.316	0.4575	0.332	0.042	0.064	0.1327	0.019		7	6	8	18	7	8	8	2	8	5	10	5	9	12	4	4	3	3	2	4	0
Q9Y490	TLN1	2541	Talin-1	0.4655	0.843	0.383	0.567	0	0	0	0		6	0	3	6	5	0	3	1	0	0	0	0	0	0	0	0	0	0	0	0	0
P49755	TMED10	219	Transmembrane emp24 domain-containing protein 10	0	0.42	0	0	0	0.427	0	0		0	0	0	3	0	0	0	0	1	0	3	0	0	0	0	0	0	0	0	0	0
Q5SNT2	TMEM201	666	Transmembrane protein 201	0	0	0	0	0	0	0.2153	0		0	0	0	0	0	0	0	0	0	0	0	0	0	3	0	0	0	0	0	0	0
Q96SK2	TMEM209	561	Transmembrane protein 209	0	0	0	0	0	0	0.438	0		0	0	0	0	0	0	0	0	0	0	0	0	3	2	0	0	0	0	0	0	0
Q9BTX1	TMEM48	674	Nucleoporin NDC1	0	0	0	0	0	0	0.2293	0		0	0	0	0	0	0	0	0	0	0	0	0	0	4	0	0	0	0	0	0	1
Q9H3N1	TMX1	280	Thioredoxin-related transmembrane protein 1	0	0.169	0	0	0	0	0	0		0	0	1	3	0	0	0	0	0	0	0	0	0	0	0	0	0	0	1	0	1
Q92973	TNPO1	898	Transportin-1	0.4535	0.539	0.4035	0.603	0	0	0.147	0.45		6	0	2	5	5	0	3	2	0	0	0	0	1	2	0	4	2	0	1	0	0
Q9Y5L0	TNPO3	923	Transportin-3	0	0	0	0	0	0	0	0		0	0	0	0	0	0	1	0	0	0	0	0	1	0	0	0	0	1	2	0	0
Q96GM8	TOE1	510	Target of EGR1 protein 1	0	0.44	0	0	0.909	0.775	0	0		0	0	4	0	0	0	0	0	3	3	1	3	0	0	0	0	0	0	0	0	0
Q9NS69	TOMM22	142	Mitochondrial import receptor subunit TOM22 homolog	0	0	0.411	0.47	0	0	0	0		0	0	0	0	2	0	5	0	0	0	0	0	0	0	0	0	0	0	0	0	0
O96008	TOMM40	361	Mitochondrial import receptor subunit TOM40 homolog	0.618	0.454	0.445	0.809	0.277	0.324	0.2567	0.3827		3	1	1	4	3	1	5	3	3	0	4	0	2	2	0	0	4	1	0	1	0
P11387	TOP1	765	DNA topoisomerase 1	0	0	0	0	0	0	0.0017	0.0647		4	3	5	5	11	6	7	8	12	4	13	6	21	21	6	23	11	3	12	0	7
P11388	TOP2A	1531	DNA topoisomerase 2-alpha	0.2145	0.0925	0.4835	0.1565	0.0265	0.0915	0.1933	0.003		23	6	21	13	25	27	15	15	24	4	30	10	25	23	19	6	4	10	0	0	13
Q02880	TOP2B	1626	DNA topoisomerase 2-beta	0.4165	0.3025	0.5035	0.58	0.1695	0.3745	0.46	0.0163		7	3	9	4	6	9	9	5	8	2	9	6	11	9	6	0	2	1	0	0	4
Q13472	TOP3A	1001	DNA topoisomerase 3-alpha	0	0	0.3245	0	0	0	0.635	0.49		0	0	0	0	3	0	0	0	0	0	0	0	11	8	0	2	2	0	0	0	0
O95985	TOP3B	862	DNA topoisomerase 3-beta-1	0	0	0	0	0	0	0	0		0	0	0	0	0	0	0	0	0	0	0	0	0	0	0	0	0	0	0	0	0
P04637	TP53	393	Cellular tumor antigen p53	0.1835	0.023	0.187	0.091	0	0	0.1593	0.0463		6	3	3	5	8	3	3	4	1	0	1	1	12	7	3	1	3	5	1	3	1
Q12888	TP53BP1	1972	Tumor suppressor p53-binding protein 1	0.2085	0.247	0	0	0	0	0	0.556		2	0	1	2	0	0	0	0	0	0	0	0	1	0	0	3	2	1	0	0	0
P60174	TPI1	286	Triosephosphate isomerase	0.021	0.09	0.0125	0.082	0.009	0.033	0.0037	0.0137		14	5	9	32	14	3	17	7	19	11	26	11	9	11	11	14	12	9	3	6	7
P29144	TPP2	1249	Tripeptidyl-peptidase 2	0	0.559	0	0	0.7435	0.426	0	0		1	0	1	11	0	0	0	0	3	2	5	0	0	0	0	0	0	0	0	0	0
P12270	TPR	2363	Nucleoprotein TPR	0.2655	0.234	0.6945	0.8185	0	0	0.614	0.6457		3	0	1	2	1	3	2	2	0	0	0	0	17	8	0	3	1	3	0	0	0
P13693	TPT1	172	Translationally-controlled tumor protein	0	0.405	0	0	0	0	0	0		1	0	0	6	0	0	0	0	0	0	0	0	0	0	0	0	0	0	0	0	1
Q13595	TRA2A	282	Transformer-2 protein homolog alpha	0.3485	0.1345	0.236	0.2635	0.187	0.219	0.3343	0.207		4	4	5	4	5	3	4	3	4	5	5	5	5	7	6	5	2	4	0	0	4
P62995	TRA2B	288	Transformer-2 protein homolog beta	0.3195	0.15	0.134	0.3105	0.078	0.0385	0.2343	0.0947		6	12	15	10	10	8	7	13	11	11	10	9	16	11	17	8	10	10	0	1	9
Q12931	TRAP1	704	Heat shock protein 75 kDa, mitochondrial	0.0215	0.106	0.018	0.0745	0.032	0.002	0.039	0.133		9	3	9	21	10	6	11	6	18	5	12	6	13	13	9	7	5	17	2	2	6
Q96F44	TRIM11	468	E3 ubiquitin-protein ligase TRIM11	0.9065	0	0	0	0	0	0	0		3	2	0	0	0	0	0	0	0	0	0	0	0	0	0	0	0	0	0	0	0
P19474	TRIM21	475	E3 ubiquitin-protein ligase TRIM21	0	0	0	0	0	0	0	0		48	133	45	15	53	103	55	87	24	52	31	64	73	76	86	49	46	106	97	57	122
Q12899	TRIM26	539	Tripartite motif-containing protein 26	0	0	0.83	0.6655	0.645	0.431	0	0		0	0	0	0	2	13	1	4	1	2	0	3	0	0	0	0	0	0	0	0	0
Q13263	TRIM28	835	Transcription intermediary factor 1-beta	0.363	0.308	0.4055	0.2635	0.8225	0.605	0.1917	0.3927		19	10	26	20	24	16	14	13	46	40	34	32	26	24	7	16	19	18	0	6	5
Q15645	TRIP13	432	Thyroid receptor-interacting protein 13	0	0.326	0	0	0	0	0	0		0	0	0	4	0	0	0	0	0	0	0	0	0	0	0	0	0	0	0	1	0
Q9NXH9	TRMT1	659	N(2),N(2)-dimethylguanosine tRNA methyltransferase	0.8085	0	0	0.7585	0	0.3145	0	0		3	1	1	1	1	1	3	1	1	0	3	0	0	0	0	0	0	0	0	0	0
Q8IZ69	TRMT2A	625	tRNA (uracil-5-)-methyltransferase homolog A	0	0	0	0	0.3315	0	0	0		0	0	0	0	0	0	0	0	3	0	1	0	0	0	0	0	0	0	0	0	0
Q9UJA5	TRMT6	497	tRNA (adenine-N(1)-)-methyltransferase non-catalytic subunit TRM6	0	0	0	0	0	0	0	0		0	0	0	0	0	0	0	0	12	0	11	0	0	0	0	0	0	0	13	0	0
Q96FX7	TRMT61A	289	tRNA (adenine-N(1)-)-methyltransferase catalytic subunit TRMT61A	0	0	0	0	0.007	0.013	0	0		0	0	0	0	0	0	0	0	4	0	5	0	0	0	0	0	0	0	6	0	0
P10155	TROVE2	538	60 kDa SS-A/Ro ribonucleoprotein	0	0	0	0	0.6765	0.6875	0	0		0	0	0	0	0	0	0	0	2	1	2	1	0	0	0	0	0	0	0	0	0
P43897	TSFM	325	Elongation factor Ts, mitochondrial	0	0.401	0	0	0	0	0	0		1	0	0	3	0	0	0	0	0	0	0	0	0	0	0	0	0	0	0	0	0
Q9H0U9	TSPYL1	437	Testis-specific Y-encoded-like protein 1	0	0.469	0	0	0.9205	0.936	0	0		1	0	6	0	0	0	0	0	6	2	3	6	0	0	0	0	0	0	0	0	0
Q6PGP7	TTC37	1564	Tetratricopeptide repeat protein 37	0.4435	0.47	0	0	0	0	0	0		0	4	2	2	0	0	0	0	0	0	0	0	0	0	0	0	0	0	0	0	0
Q15361	TTF1	905	Transcription termination factor 1	0	0.232	0	0	0.8625	0.626	0	0		0	0	2	0	0	0	0	0	3	5	1	2	0	0	0	0	0	0	0	0	0
Q14166	TTLL12	644	Tubulin--tyrosine ligase-like protein 12	0.376	0.427	0	0	0.7935	0.8725	0	0		2	0	0	5	0	0	0	0	2	2	3	3	0	0	0	0	0	0	0	0	0
Q8WZ42	TTN	34350	Titin	0	0	0	0	0	0	0	0.1563		0	0	0	1	0	0	0	0	0	0	0	0	0	1	1	5	1	0	2	0	0
Q71U36	TUBA1A	451	Tubulin alpha-1A chain	0	0	0	0	0	0	0.0003	0.001		0	0	0	0	37	23	33	19	98	65	87	54	144	113	50	96	55	71	15	36	65
P68363	TUBA1B	451	Tubulin alpha-1B chain	0	0	0	0	0	0	0.001	0.0017		33	43	34	71	38	24	33	19	103	71	95	57	150	115	54	98	56	74	38	17	67
Q9BQE3	TUBA1C	449	Tubulin alpha-1C chain	0	0	0	0	0	0	0.0007	0		0	0	0	0	0	0	0	0	87	55	72	52	128	98	45	78	52	64	14	34	59
P07437	TUBB	444	Tubulin beta chain	0	0	0	0	0	0	0.0033	0		60	37	70	107	52	38	54	28	110	92	105	80	182	162	76	129	101	114	52	58	89
Q13885	TUBB2A	445	Tubulin beta-2A chain	0	0	0	0	0	0	0.001	0		0	0	0	0	0	0	0	0	0	0	0	0	149	141	52	106	90	84	46	40	57
Q9BVA1	TUBB2B	445	Tubulin beta-2B chain	0	0	0	0	0	0	0.0007	0		55	30	61	86	46	29	50	21	89	63	78	60	152	141	52	106	94	84	40	47	57
P68371	TUBB2C	445	Tubulin beta-2C chain	0	0	0	0	0	0	0.0017	0.0003		56	33	68	99	47	34	52	25	97	69	93	71	169	157	63	126	101	105	43	56	76
Q13509	TUBB3	450	Tubulin beta-3 chain	0	0	0	0	0	0	0.001	0		35	25	36	61	25	18	30	15	0	0	0	0	119	120	46	80	63	71	23	27	50
P04350	TUBB4	444	Tubulin beta-4 chain	0	0	0	0	0	0	0.0017	0.0033		0	0	0	0	0	0	0	0	0	0	0	0	145	136	54	108	75	92	35	33	62
Q9BUF5	TUBB6	446	Tubulin beta-6 chain	0.0775	0.12	0	0	0.001	0	0.0943	0.187		22	10	26	34	0	0	0	0	34	29	33	26	71	63	0	53	44	37	18	0	20
P49411	TUFM	452	Elongation factor Tu, mitochondrial	0.3735	0.533	0.383	0.7145	0.2045	0.352	0.594	0.6463		12	2	10	18	9	7	10	10	13	5	19	5	20	17	6	11	12	9	0	1	4
P10599	TXN	105	Thioredoxin	0.663	0.3515	0.4795	0.325	0	0	0.318	0.41		4	2	1	5	2	3	2	1	0	0	0	0	1	3	2	2	3	1	1	1	0
Q8NBS9	TXNDC5	432	Thioredoxin domain-containing protein 5	0.8595	0.8845	0.895	0.8345	0	0.761	0.1993	0		3	1	2	4	3	2	5	1	1	0	3	1	0	2	0	1	1	0	0	0	0
O43396	TXNL1	289	Thioredoxin-like protein 1	0.4505	0.8515	0	0	0	0	0	0		3	0	2	3	0	0	0	0	0	0	0	0	0	0	0	0	0	0	0	0	0
Q16881	TXNRD1	649	Thioredoxin reductase 1, cytoplasmic	0	0.308	0	0	0.248	0	0	0		1	0	0	3	0	0	0	0	2	0	1	0	0	0	0	0	0	0	0	0	0
P04818	TYMS	313	Thymidylate synthase	0.645	0.3505	0	0	0	0.604	0	0		4	1	0	5	0	0	0	0	1	0	4	2	0	0	0	0	0	0	0	0	1
P26368	U2AF2	475	Splicing factor U2AF 65 kDa subunit	0.3015	0.3985	0.2565	0.401	0.1705	0.2455	0.616	0.6217		1	2	2	7	1	3	1	4	1	2	1	3	9	10	4	9	6	3	0	1	1
P22314	UBA1	1058	Ubiquitin-like modifier-activating enzyme 1	0.2485	0.2265	0.0695	0.279	0.0605	0.079	0.0073	0.1037		16	15	19	39	19	12	25	11	31	13	31	16	18	16	10	9	10	23	3	4	7
Q9UBT2	UBA2	640	SUMO-activating enzyme subunit 2	0	0.926	0.32	0	0.3985	0.3	0.8257	0.2803		1	0	3	12	2	0	0	1	4	0	2	0	5	4	1	2	0	0	0	0	0
A0AVT1	UBA6	1052	Ubiquitin-like modifier-activating enzyme 6	0	0.1675	0	0	0	0	0	0		1	0	0	2	0	0	0	0	0	0	0	0	0	0	0	0	0	0	0	0	0
Q14157	UBAP2L	1087	Ubiquitin-associated protein 2-like	0.2965	0.0015	0.0045	0	0.012	0.0015	0	0		1	8	3	2	0	3	1	1	3	4	1	2	0	1	0	1	1	1	2	4	0
P61086	UBE2K	200	Ubiquitin-conjugating enzyme E2 K	0	0.4405	0	0	0	0	0	0		0	0	0	4	0	0	0	0	0	0	0	0	0	0	0	0	0	0	0	0	0
P68036	UBE2L3	154	Ubiquitin-conjugating enzyme E2 L3	0	0.7975	0	0	0	0	0	0		0	0	1	4	0	0	0	0	0	0	0	0	0	0	0	0	0	0	0	0	0
P61081	UBE2M	183	NEDD8-conjugating enzyme Ubc12	0.296	0.516	0.282	0.5055	0.222	0.2815	0.2073	0.5007		2	0	1	5	0	2	1	2	2	0	3	0	0	0	2	3	1	1	0	1	0
P61088	UBE2N	152	Ubiquitin-conjugating enzyme E2 N	0	0.3725	0	0	0	0	0	0		1	0	1	2	0	0	0	0	0	0	0	0	0	0	0	0	0	0	0	0	1
Q13404	UBE2V1	147	Ubiquitin-conjugating enzyme E2 variant 1	0.3085	0.3755	0	0	0.205	0.2185	0	0		2	0	0	5	0	0	0	0	2	0	2	0	0	0	0	0	0	0	0	1	0
Q15819	UBE2V2	145	Ubiquitin-conjugating enzyme E2 variant 2	0	0	0	0.707	0	0	0	0		0	0	0	0	1	0	3	2	0	0	0	0	0	0	0	0	0	0	1	0	0
Q9NZI7	UBP1	540	Upstream-binding protein 1	0	0	0	0	0	0	0.895	0.2853		0	0	0	0	0	0	0	0	0	0	0	0	3	5	2	0	0	2	0	0	0
O95071	UBR5	2799	E3 ubiquitin-protein ligase UBR5	0	0	0.32	0.6335	0	0	0.332	0		0	0	0	0	0	2	5	1	0	0	0	0	4	5	0	1	0	1	0	0	0
P17480	UBTF	764	Nucleolar transcription factor 1	0	0.4805	0.6235	0.4795	0.4185	0.896	0.3003	0		0	0	10	0	2	1	6	0	3	0	6	2	1	3	0	1	1	0	0	0	0
O94888	UBXN7	489	UBX domain-containing protein 7	0	0	0	0.437	0	0	0	0		0	0	0	0	0	0	0	3	0	0	0	0	0	0	0	0	0	0	0	0	0
P15374	UCHL3	230	Ubiquitin carboxyl-terminal hydrolase isozyme L3	0	0.452	0	0	0	0	0	0		1	0	0	4	0	0	0	0	0	0	0	0	0	0	0	0	0	0	0	0	0
Q9Y5K5	UCHL5	329	Ubiquitin carboxyl-terminal hydrolase isozyme L5	0	0.3465	0	0	0	0	0	0		0	0	0	2	0	0	0	0	0	0	0	0	0	0	0	0	0	0	0	0	0
Q92890	UFD1L	307	Ubiquitin fusion degradation protein 1 homolog	0	0.4035	0	0	0	0	0	0		0	0	0	3	0	0	0	0	0	0	0	0	0	0	0	0	0	0	0	0	0
Q96T88	UHRF1	793	E3 ubiquitin-protein ligase UHRF1	0.3365	0.751	0.3485	0.3365	0.416	0.367	0	0		3	0	10	4	4	0	3	0	3	1	5	0	0	0	0	0	0	0	0	0	1
P11172	UMPS	480	Uridine 5'-monophosphate synthase	0	0.178	0	0	0	0	0	0		0	0	0	2	0	0	0	0	0	0	0	0	0	0	0	0	0	0	0	0	1
P31930	UQCRC1	480	Cytochrome b-c1 complex subunit 1, mitochondrial	0.449	0.5965	0.759	0.805	0	0	0.3117	0		4	0	1	2	5	1	5	1	0	0	0	0	1	2	0	1	0	1	0	0	0
P22695	UQCRC2	453	Cytochrome b-c1 complex subunit 2, mitochondrial	0.072	0.01	0.0195	0.0035	0.0065	0.0375	0.0163	0.0293		5	1	3	3	4	0	2	1	4	0	7	0	2	5	1	2	3	3	1	3	1
P47985	UQCRFS1	274	Cytochrome b-c1 complex subunit Rieske, mitochondrial	0	0	0	0	0	0	0	0		0	0	0	0	0	0	1	0	0	0	0	0	0	0	0	0	0	0	0	0	0
P22415	USF1	310	Upstream stimulatory factor 1	0	0	0	0	0	0	0.2363	0		0	0	0	0	0	0	0	0	0	0	0	0	0	2	0	1	0	0	0	0	0
Q15853	USF2	346	Upstream stimulatory factor 2	0	0	0.463	0	0	0	0	0		0	0	0	0	0	4	0	0	0	0	0	0	0	0	0	0	0	0	0	0	0
O60763	USO1	962	General vesicular transport factor p115	0	0	0.6375	0	0	0	0	0		0	0	0	0	3	1	1	1	0	0	0	0	0	0	0	0	0	0	0	0	0
P54578	USP14	494	Ubiquitin carboxyl-terminal hydrolase 14	0.3325	0.711	0	0	0	0	0	0		3	0	4	6	0	0	0	0	0	0	0	0	0	0	0	0	0	0	1	0	0
Q53GS9	USP39	565	U4/U6.U5 tri-snRNP-associated protein 2	0	0	0	0	0	0	0.2863	0		0	0	0	0	0	0	0	0	0	0	0	0	1	2	0	0	0	1	0	0	0
P45974	USP5	858	Ubiquitin carboxyl-terminal hydrolase 5	0.3395	0.5995	0.4745	0.6105	0.444	0.3	0.1847	0.4163		3	0	2	7	4	1	7	1	4	1	4	0	2	1	0	1	2	1	0	1	0
Q93008	USP9X	2570	Probable ubiquitin carboxyl-terminal hydrolase FAF-X	0.469	0.6895	0.447	0.319	0.342	0.1215	0.0373	0.1753		6	1	5	13	7	0	3	0	3	5	3	1	2	0	0	2	1	1	0	2	0
Q9Y3A2	UTP11L	253	Probable U3 small nucleolar RNA-associated protein 11	0	0	0	0	0	0.937	0	0		0	0	0	0	0	0	0	0	1	0	5	3	0	0	0	0	0	0	0	0	0
Q9BRU9	UTP23	249	rRNA-processing protein UTP23 homolog	0	0	0	0	0.8215	0.7885	0	0		0	0	0	0	0	0	0	0	3	1	2	1	0	0	0	0	0	0	0	0	0
Q9NQZ2	UTP3	479	Something about silencing protein 10	0.4635	0.8395	0	0	0.4655	0.886	0	0		3	0	5	2	0	0	0	0	5	0	15	2	0	0	0	0	0	0	0	0	0
Q9P0L0	VAPA	249	Vesicle-associated membrane protein-associated protein A	0	0.432	0	0	0	0	0.288	0.7723		0	0	0	3	0	0	0	0	0	0	0	0	3	0	0	2	1	1	0	0	0
Q99536	VAT1	393	Synaptic vesicle membrane protein VAT-1 homolog	0.3625	0.373	0	0	0	0	0	0		3	0	0	5	0	0	0	0	0	0	0	0	0	0	0	0	0	0	0	0	1
P13611	VCAN	3396	Versican core protein	0	0	0.3325	0.1895	0	0.336	0	0		0	0	0	0	0	7	0	2	0	0	0	7	0	0	0	0	0	0	0	0	0
P18206	VCL	1134	Vinculin	0	0.578	0	0	0	0.1465	0	0		1	0	1	11	0	0	0	0	1	0	2	0	0	0	0	0	0	0	0	0	0
P55072	VCP	806	Transitional endoplasmic reticulum ATPase	0.6485	0.5655	0.351	0.6425	0.2935	0.342	0.271	0.342		18	9	19	23	16	8	20	10	24	7	23	10	16	13	11	9	9	16	1	1	5
P21796	VDAC1	283	Voltage-dependent anion-selective channel protein 1	0.2015	0.4495	0.4285	0.423	0.1705	0.0495	0.094	0.0953		12	0	14	24	20	7	13	8	17	8	13	4	9	13	6	5	9	6	2	3	3
P45880	VDAC2	294	Voltage-dependent anion-selective channel protein 2	0.038	0	0.0165	0.027	0	0	0.0003	0.013		15	2	8	10	14	4	13	6	10	5	11	6	15	11	5	2	12	7	5	4	6
Q9Y277	VDAC3	283	Voltage-dependent anion-selective channel protein 3	0.1065	0.2975	0.0055	0.064	0.1085	0.1435	0.1097	0.175		5	0	3	15	2	0	4	0	9	4	9	5	7	7	3	3	7	3	1	2	2
Q14119	VEZF1	521	Vascular endothelial zinc finger 1	0	0.305	0.415	0	0	0	0.6077	0.271		0	0	3	0	5	0	1	0	0	0	0	0	5	5	0	2	0	0	0	1	0
P08670	VIM	466	Vimentin	0	0	0	0	0	0	0	0		68	56	46	50	42	21	49	41	27	45	39	60	85	68	32	35	44	58	55	48	35
Q96QK1	VPS35	796	Vacuolar protein sorting-associated protein 35	0.148	0.172	0.1175	0	0.104	0.0745	0.0507	0.1987		3	1	3	5	1	3	0	0	5	0	4	0	4	1	0	2	2	4	0	1	2
Q99986	VRK1	396	Serine/threonine-protein kinase VRK1	0	0	0	0	0.339	0.424	0	0		0	0	0	0	0	0	0	0	2	0	4	0	0	0	0	0	0	0	0	0	0
P23381	WARS	471	Tryptophanyl-tRNA synthetase, cytoplasmic	0.757	0.6545	0.3035	0.339	0.8265	0.6715	0.5843	0.6733		3	3	2	11	3	0	3	0	8	4	4	3	5	3	1	4	2	2	0	0	1
O75083	WDR1	606	WD repeat-containing protein 1	0	0.369	0	0	0.457	0.192	0.6673	0.4933		1	0	1	3	0	0	0	0	2	2	2	0	5	6	1	1	2	2	0	1	0
Q9BV38	WDR18	432	WD repeat-containing protein 18	0.003	0.0535	0.577	0.407	0.3735	0.247	0.0117	0.0047		2	2	7	5	8	18	9	7	14	12	10	11	6	4	3	2	3	2	0	3	3
Q9C0J8	WDR33	1336	WD repeat-containing protein 33	0	0	0	0	0	0	0.183	0.1757		0	0	0	0	0	0	0	0	0	0	0	0	7	4	0	4	2	0	2	0	1
P61964	WDR5	334	WD repeat-containing protein 5	0	0	0.46	0.343	0	0	0.215	0.2517		0	0	0	0	5	2	2	2	0	0	0	0	3	4	0	0	4	1	2	0	0
Q9GZS3	WDR61	305	WD repeat-containing protein 61	0	0	0	0	0.5375	0.527	0	0		0	0	0	0	0	0	0	0	2	3	2	3	0	0	0	0	0	0	0	1	0
Q6RFH5	WDR74	385	WD repeat-containing protein 74	0	0.7305	0	0	0.7525	0.9255	0	0		1	0	1	6	0	0	0	0	10	1	10	2	0	0	0	0	0	0	0	0	0
Q9BQA1	WDR77	342	Methylosome protein 50	0	0.6405	0.686	0.6015	0.2845	0.2625	0.3703	0.5173		0	1	3	4	3	3	2	2	4	0	0	2	3	3	0	1	4	1	1	0	0
Q6UXN9	WDR82	313	WD repeat-containing protein 82	0	0	0	0	0	0	0.7033	0		0	0	0	0	0	0	0	0	0	0	0	0	3	1	1	1	1	0	0	0	0
Q96S55	WRNIP1	665	ATPase WRNIP1	0	0	0	0	0	0	0.17	0.3667		0	0	0	0	0	0	0	0	0	0	0	0	3	0	0	4	0	1	1	0	0
Q15007	WTAP	396	Pre-mRNA-splicing regulator WTAP	0	0	0	0	0	0	0.8117	0.6263		0	0	0	0	0	0	0	0	0	0	0	0	3	3	1	3	4	0	0	0	0
Q9HCS7	XAB2	855	Pre-mRNA-splicing factor SYF1	0	0	0.6455	0.283	0.1705	0.1725	0.5767	0.5907		0	0	0	0	3	3	0	2	2	0	2	0	7	8	0	5	5	0	1	0	0
Q01831	XPC	940	DNA repair protein complementing XP-C cells	0	0	0	0	0	0	0.596	0		0	0	0	0	0	0	0	0	0	0	0	0	8	6	0	0	0	0	0	0	0
O14980	XPO1	1071	Exportin-1	0	0	0	0	0	0	0	0		7	0	4	12	8	1	0	2	6	1	5	1	6	3	2	7	4	5	10	2	4
Q9HAV4	XPO5	1204	Exportin-5	0.1305	0.355	0.4575	0.222	0	0.1115	0	0		2	0	2	6	4	3	2	1	1	0	2	1	0	0	0	1	0	0	2	0	0
Q9UIA9	XPO7	1087	Exportin-7	0	0.0285	0.004	0.0525	0	0	0	0		1	0	1	6	2	2	4	2	2	0	1	0	2	0	0	1	0	0	1	1	3
O43592	XPOT	962	Exportin-T	0	0.006	0	0	0.002	0	0.002	0.003		0	0	0	4	0	0	1	0	3	0	0	0	0	3	0	2	2	0	1	1	3
P54577	YARS	528	Tyrosyl-tRNA synthetase, cytoplasmic	0.1525	0.1095	0.0245	0.297	0.0095	0.0145	0.0067	0.033		7	0	1	10	4	1	9	3	4	1	5	0	2	3	1	4	2	0	0	3	2
P67809	YBX1	324	Nuclease-sensitive element-binding protein 1	0.2075	0.3265	0	0	0.0735	0.0145	0.049	0.0727		32	41	60	117	21	11	14	4	48	53	35	40	49	39	43	48	42	31	0	26	17
P49750	YLPM1	1951	YLP motif-containing protein 1	0	0.419	0	0	0.4215	0.637	0.8073	0.663		0	0	6	1	0	0	0	0	2	3	6	3	8	8	5	11	8	1	1	0	0
Q96MU7	YTHDC1	727	YTH domain-containing protein 1	0	0.853	0.332	0.3565	0	0.2825	0.738	0.71		0	1	4	3	2	0	2	0	0	0	3	0	1	4	2	2	1	1	0	0	0
Q9BYJ9	YTHDF1	559	YTH domain family protein 1	0.4735	0	0	0	0.9005	0.9205	0	0		0	4	0	0	0	0	0	0	4	2	3	4	0	0	0	0	0	0	0	0	0
Q9Y5A9	YTHDF2	579	YTH domain family protein 2	0.248	0.0205	0.01	0.0025	0.2465	0.056	0.0007	0.0247		4	8	7	8	2	4	2	2	16	11	10	7	6	4	2	2	6	4	1	4	2
Q7Z739	YTHDF3	585	YTH domain family protein 3	0.3735	0.44	0	0	0	0	0	0		0	2	2	2	0	0	0	0	0	0	0	0	0	0	0	0	0	0	0	1	0
P31946	YWHAB	246	14-3-3 protein beta/alpha	0.29	0.186	0.038	0.2985	0.1295	0.0295	0.0353	0.1603		12	0	5	14	6	3	6	8	14	1	9	3	5	4	5	7	7	2	0	6	1
P62258	YWHAE	255	14-3-3 protein epsilon	0.2515	0.086	0.0485	0.396	0.0025	0.001	0.0077	0.0047		26	4	12	27	17	11	22	19	15	7	13	10	19	10	10	11	10	9	7	3	5
P27348	YWHAQ	245	14-3-3 protein theta	0.3405	0.3435	0.242	0.358	0.142	0.065	0.053	0.2833		13	2	7	17	10	2	10	4	12	2	8	4	5	3	4	8	7	4	1	4	1
P63104	YWHAZ	245	14-3-3 protein zeta/delta	0.337	0.2465	0.2725	0.3695	0.0225	0.048	0.0077	0.007		15	2	9	15	15	4	12	7	9	2	9	5	1	2	4	4	3	4	4	3	1
Q96DT7	ZBTB10	871	Zinc finger and BTB domain-containing protein 10	0	0.4455	0	0	0	0	0.4943	0.408		0	0	2	1	0	0	0	0	0	0	0	0	0	2	3	2	0	1	0	0	0
O95625	ZBTB11	1053	Zinc finger and BTB domain-containing protein 11	0	0.4145	0	0	0.734	0.778	0	0		0	0	5	0	0	0	0	0	2	2	2	3	0	0	0	0	0	0	0	0	0
Q9P1Z0	ZBTB4	1013	Zinc finger and BTB domain-containing protein 4	0	0	0	0	0	0	0.7193	0.4613		0	0	0	0	0	0	0	0	0	0	0	0	2	5	1	2	1	0	0	0	0
P10074	ZBTB48	688	Zinc finger and BTB domain-containing protein 48	0	0	0.4505	0	0	0	0	0		0	0	0	0	5	0	0	0	0	0	0	0	0	0	0	0	0	0	0	0	0
O75152	ZC3H11A	810	Zinc finger CCCH domain-containing protein 11A	0.228	0.178	0	0	0	0	0.1227	0.5893		3	0	3	0	0	0	0	0	0	0	0	0	2	3	0	6	7	1	0	0	2
Q5T200	ZC3H13	1668	Zinc finger CCCH domain-containing protein 13	0.271	0.3735	0	0	0	0	0	0		2	0	5	0	0	0	0	0	0	0	0	0	0	0	0	0	0	0	0	0	0
Q6PJT7	ZC3H14	736	Zinc finger CCCH domain-containing protein 14	0	0	0.382	0.5025	0	0	0.1673	0.311		0	0	0	0	2	1	3	1	0	0	0	0	0	5	0	4	2	0	0	0	2
Q86VM9	ZC3H18	953	Zinc finger CCCH domain-containing protein 18	0.452	0.802	0.8995	0.4855	0	0	0.4963	0.4143		3	0	6	2	4	2	5	0	0	0	0	0	3	4	0	2	0	1	0	0	0
Q8IWR0	ZC3H7A	971	Zinc finger CCCH domain-containing protein 7A	0.852	0	0	0	0	0.317	0	0		2	5	1	1	0	0	0	0	0	1	0	3	0	0	0	0	0	0	0	0	0
Q9NP64	ZCCHC17	241	Nucleolar protein of 40 kDa	0	0	0	0	0	0	0.501	0.5763		0	0	0	0	0	0	0	0	0	0	0	0	4	1	0	2	2	0	0	0	0
Q86UP3	ZFHX4	3567	Zinc finger homeobox protein 4	0	0	0.8225	0.3725	0	0	0	0		0	0	0	0	3	3	2	0	0	0	0	0	0	0	0	0	0	0	0	0	0
Q9H2Y7	ZFP106	1883	Zinc finger protein 106 homolog	0	0	0	0	0.6615	0.6145	0	0		0	0	0	0	0	0	0	0	3	2	4	1	0	0	0	0	0	0	0	0	0
Q9Y2G7	ZFP30	519	Zinc finger protein 30 homolog	0	0	0	0	0	0	0	0		0	0	0	0	0	0	0	0	0	0	0	0	0	0	0	0	0	0	0	0	0
Q8NB50	ZFP62	900	Zinc finger protein 62 homolog	0	0	0	0	0.811	0	0	0		0	0	0	0	0	0	0	0	3	3	1	1	0	0	0	0	0	0	0	0	0
Q8N141	ZFP82	532	Zinc finger protein 82 homolog	0	0	0	0	0.7445	0.614	0	0		0	0	0	0	0	0	0	0	6	3	4	2	0	0	0	0	0	0	1	0	0
Q96KR1	ZFR	1074	Zinc finger RNA-binding protein	0.4565	0.4195	0.151	0.1105	0.7485	0.589	0.478	0.3047		11	1	13	3	4	2	3	1	16	8	8	9	12	12	2	4	3	5	1	1	1
P17010	ZFX	805	Zinc finger X-chromosomal protein	0	0	0	0	0	0	0.5203	0.2673		0	0	0	0	0	0	0	0	0	0	0	0	1	2	1	3	0	0	0	0	0
O95409	ZIC2	532	Zinc finger protein ZIC 2	0	0	0	0	0	0	0.6313	0.4883		0	0	0	0	0	0	0	0	0	0	0	0	1	1	3	1	2	0	0	0	0
Q14202	ZMYM3	1370	Zinc finger MYM-type protein 3	0	0	0.5195	0.5165	0	0	0.689	0.4697		0	0	0	0	1	6	1	4	0	0	0	0	11	7	1	2	2	2	1	0	0
Q9ULU4	ZMYND8	1186	Protein kinase C-binding protein 1	0	0	0	0	0	0	0	0.341		0	0	0	0	0	0	0	0	0	0	0	0	1	1	0	3	1	0	0	0	0
Q8IYN0	ZNF100	542	Zinc finger protein 100	0	0	0	0	0.393	0	0	0		0	0	0	0	0	0	0	0	4	0	0	0	0	0	0	0	0	0	0	0	0
Q15776	ZNF192	578	Zinc finger protein 192	0	0	0	0	0.3365	0	0	0		1	0	0	0	0	0	0	0	3	0	0	0	0	0	0	0	0	0	0	0	0
Q9NYT6	ZNF226	803	Zinc finger protein 226	0	0	0	0	0.4135	0.358	0	0		0	0	0	0	0	0	0	0	0	3	0	2	0	0	0	0	0	0	0	0	0
Q9Y2X9	ZNF281	895	Zinc finger protein 281	0	0.3285	0.773	0.769	0	0	0.697	0.2833		1	0	3	0	5	1	1	3	0	0	0	0	1	3	4	0	0	3	0	0	0
O60281	ZNF292	2723	Zinc finger protein 292	0	0.1645	0.8325	0	0	0	0	0		1	0	4	0	7	2	0	1	0	0	0	0	0	0	0	0	0	0	0	0	0
Q9P2F9	ZNF319	582	Zinc finger protein 319	0	0	0	0	0	0	0.7873	0		0	0	0	0	0	0	0	0	0	0	0	0	3	2	2	0	1	0	0	0	0
Q5BKZ1	ZNF326	582	Zinc finger protein 326	0.246	0.6955	0.6645	0.485	0.2	0.3025	0.6447	0.6053		5	3	23	12	15	7	2	13	10	3	11	5	13	17	9	9	12	7	0	1	3
Q9UL40	ZNF346	294	Zinc finger protein 346	0	0	0	0	0.431	0.785	0	0.2933		0	0	0	0	0	0	0	0	3	0	3	1	1	1	0	0	3	0	0	0	0
Q8TAQ5	ZNF420	688	Zinc finger protein 420	0	0	0	0	0	0	0	0		0	0	0	0	0	0	0	0	0	0	0	0	0	0	0	0	0	0	0	1	0
Q8TF39	ZNF483	744	Zinc finger protein 483	0	0	0	0	0	0.3665	0	0		0	0	0	0	0	0	0	0	1	1	0	3	0	0	0	0	0	0	0	0	0
Q96ME7	ZNF512	567	Zinc finger protein 512	0.0125	0.1195	0	0	0.456	0.325	0.1173	0.003		4	2	10	4	2	1	1	0	17	14	8	15	13	10	0	1	2	3	0	1	5
Q96KM6	ZNF512B	892	Zinc finger protein 512B	0	0.286	0	0	0	0	0	0		1	0	3	0	0	0	0	0	0	0	0	0	0	0	0	0	0	0	0	1	0
Q6ZN55	ZNF574	896	Zinc finger protein 574	0	0	0	0	0.292	0.3645	0	0		0	0	0	0	0	0	0	0	1	2	0	4	0	0	0	0	0	0	1	0	0
O00488	ZNF593	134	Zinc finger protein 593	0	0	0	0	0.4295	0.4335	0	0		0	0	0	0	0	0	0	0	3	0	3	0	0	0	0	0	0	0	0	0	0
O15014	ZNF609	1411	Zinc finger protein 609	0	0	0	0	0	0	0	0		0	0	0	0	0	0	0	0	0	0	0	0	0	0	0	0	0	0	2	0	0
Q08AN1	ZNF616	781	Zinc finger protein 616	0	0	0	0	0.5785	0.4475	0	0		0	0	0	0	0	0	0	0	1	2	0	4	0	0	0	0	0	0	0	0	0
Q9UEG4	ZNF629	869	Zinc finger protein 629	0	0.266	0	0	0	0	0	0.6137		0	0	2	0	0	0	0	0	0	0	0	0	1	1	0	7	4	0	0	0	0
Q14966	ZNF638	1978	Zinc finger protein 638	0.3285	0.683	0.787	0.3825	0	0	0.793	0.5863		2	0	7	2	3	2	2	0	0	0	0	0	6	7	1	3	4	0	0	0	0
Q96K58	ZNF668	619	Zinc finger protein 668	0	0	0	0	0.891	0.47	0	0		0	0	0	0	0	0	0	0	5	2	0	4	0	0	0	0	0	0	0	0	0
Q8N1G0	ZNF687	1237	Zinc finger protein 687	0	0	0	0	0	0	0	0.209		0	0	0	0	0	0	0	0	0	0	0	0	0	0	0	3	0	0	0	0	0
Q9H5H4	ZNF768	540	Zinc finger protein 768	0	0.439	0	0	0	0	0	0		0	0	4	0	0	0	0	0	0	0	0	0	0	0	0	0	0	0	0	0	0
Q7L3S4	ZNF771	317	Zinc finger protein 771	0	0.2385	0	0	0	0	0	0		0	0	2	0	0	0	0	0	0	0	0	0	0	0	0	0	0	0	0	1	0
Q6DD87	ZNF787	383	Zinc finger protein 787	0	0	0	0	0	0	0.4253	0.616		0	0	0	0	0	0	0	0	0	0	0	0	2	2	0	3	6	0	0	0	0
Q96JM3	ZNF828	812	Zinc finger protein 828	0	0	0.32	0	0	0	0.7187	0.7057		0	0	0	0	0	2	0	0	0	0	0	0	2	3	1	3	1	1	0	0	0
Q96IR2	ZNF845	970	Zinc finger protein 845	0	0.3165	0	0	0	0	0	0		1	0	3	0	0	0	0	0	0	0	0	0	0	0	0	0	0	0	0	0	0
A8MQ14	ZNF850	1090	Putative zinc finger protein ENSP00000330994	0	0	0	0	0.878	0.667	0	0		0	0	0	0	0	0	0	0	3	5	1	4	0	0	0	0	0	0	0	0	0
