# Supplementary material for: The functional interactome of PYHIN immune regulators reveals IFIX is a sensor of viral DNA
Source: Mol Syst Biol. 2015 Feb 9;11(2):787. doi: 10.15252/msb.20145808 (PMC4358659; doi:10.15252/msb.20145808)
Supplement: Supplementary file 6 [file msb0011-0787-sd6.xlsx]

## Sheet: Sheet1
Nuclear IFI16 Interactions in Differentiated THP-1 Monocotyes
Uniprot Accession No.	Gene Symbol	Protein Length (AA)	Description	IFI16 Prob		IFI16_1 SC	IFI16_2 SC	THP-1_IgG_1 SC	THP-1_IgG_2 SC	HEK293_EGFP_1 SC	HEK293_EGFP_2 SC	HEK293_EGFP_3 SC
Q16666	IFI16	785	Gamma-interferon-inducible protein 16	1		941	1217	44	0	0	0	0
Q96BY6	DOCK10	2186	Dedicator of cytokinesis protein 10	1		168	300	27	0	0	0	0
Q02880	TOP2B	1626	DNA topoisomerase 2-beta	1		143	213	5	0	0	0	5
P16104	H2AFX	143	Histone H2A.x	1		111	158	0	0	0	0	0
Q9NU22	MDN1	5596	Midasin	1		111	89	0	0	0	0	0
Q8IZL8	PELP1	1130	Proline-, glutamic acid- and leucine-rich protein 1	1		105	53	0	0	0	0	2
Q9H0A0	NAT10	1025	N-acetyltransferase 10	1		94	94	0	0	0	0	0
P55265	ADAR	1226	Double-stranded RNA-specific adenosine deaminase	1		91	106	8	0	0	0	3
P36578	RPL4	427	60S ribosomal protein L4	1		86	91	0	0	0	0	3
Q99575	POP1	1024	Ribonucleases P/MRP protein subunit POP1	1		81	78	0	0	0	0	0
P12270	TPR	2363	Nucleoprotein TPR	1		80	176	11	0	0	0	0
O95602	POLR1A	1720	DNA-directed RNA polymerase I subunit RPA1	1		75	93	0	0	0	0	0
P13010	XRCC5	732	X-ray repair cross-complementing protein 5	1		70	93	8	0	0	0	0
O60264	SMARCA5	1052	SWI/SNF-related matrix-associated actin-dependent regulator of chromatin subfamily A member 5	1		68	87	0	0	0	0	2
P39023	RPL3	403	60S ribosomal protein L3	1		67	46	0	0	0	0	0
Q9UKN8	GTF3C4	822	General transcription factor 3C polypeptide 4	1		62	33	0	0	0	0	0
Q9NVP1	DDX18	670	ATP-dependent RNA helicase DDX18	1		59	67	0	0	0	0	0
Q14690	PDCD11	1871	Protein RRP5 homolog	1		59	96	0	0	0	0	3
Q9NXF1	TEX10	929	Testis-expressed sequence 10 protein	1		57	38	0	0	0	0	0
Q9BQG0	MYBBP1A	1328	Myb-binding protein 1A	1		55	47	0	0	0	2	0
Q02878	RPL6	288	60S ribosomal protein L6	1		54	59	0	0	0	0	0
Q15424	SAFB	915	Scaffold attachment factor B1	1		53	47	0	0	0	0	0
Q7Z2T5	TRMT1L	733	TRMT1-like protein	1		52	24	0	0	0	0	0
Q15397	KIAA0020	648	Pumilio domain-containing protein KIAA0020	1		51	68	0	0	0	0	0
Q9NX58	LYAR	379	Cell growth-regulating nucleolar protein	1		50	34	0	0	0	0	0
Q12789	GTF3C1	2109	General transcription factor 3C polypeptide 1	1		48	36	0	0	0	0	0
Q92922	SMARCC1	1105	SWI/SNF complex subunit SMARCC1	1		48	38	0	0	0	0	0
O00567	NOP56	594	Nucleolar protein 56	1		48	69	0	0	2	0	5
Q5JTH9	RRP12	1297	RRP12-like protein	1		47	47	0	0	0	0	0
P49711	CTCF	727	Transcriptional repressor CTCF	1		44	38	0	0	0	0	0
Q01780	EXOSC10	885	Exosome component 10	1		44	51	0	0	0	0	0
P46087	NOP2	812	Putative ribosomal RNA methyltransferase NOP2	1		44	62	0	0	0	0	6
Q9NWH9	SLTM	1034	SAFB-like transcription modulator	1		44	33	2	0	0	0	0
Q9Y2X3	NOP58	529	Nucleolar protein 58	1		43	60	0	0	0	0	3
Q9BVP2	GNL3	549	Guanine nucleotide-binding protein-like 3	1		42	58	0	0	0	0	2
Q86U86	PBRM1	1689	Protein polybromo-1	1		42	41	0	0	0	0	0
Q49A26	GLYR1	553	Putative oxidoreductase GLYR1	1		40	25	0	0	0	0	0
P51531	SMARCA2	1590	Probable global transcription activator SNF2L2	1		40	51	0	0	0	0	0
Q9UIG0	BAZ1B	1483	Tyrosine-protein kinase BAZ1B	1		39	37	0	0	0	0	0
Q5SSJ5	HP1BP3	553	Heterochromatin protein 1-binding protein 3	1		39	69	0	0	0	0	0
Q9Y512	SAMM50	469	Sorting and assembly machinery component 50 homolog	1		39	60	4	0	0	0	0
Q8NI36	WDR36	951	WD repeat-containing protein 36	1		39	36	0	0	0	0	0
Q9Y4W2	LAS1L	734	Ribosomal biogenesis protein LAS1L	1		38	27	0	0	0	0	0
Q14669	TRIP12	1992	E3 ubiquitin-protein ligase TRIP12	1		38	33	0	0	0	0	0
P41218	MNDA	407	Myeloid cell nuclear differentiation antigen	1		38	37	3	0	0	0	0
P57740	NUP107	925	Nuclear pore complex protein Nup107	1		37	28	2	0	0	0	0
P32969	RPL9	192	60S ribosomal protein L9	1		36	44	2	0	0	0	0
O76021	RSL1D1	490	Ribosomal L1 domain-containing protein 1	1		36	51	0	0	0	0	0
Q12788	TBL3	808	Transducin beta-like protein 3	1		36	31	0	0	0	0	0
O60832	DKC1	514	H/ACA ribonucleoprotein complex subunit 4	1		35	52	0	2	0	0	0
Q9BZE4	GTPBP4	634	Nucleolar GTP-binding protein 1	1		35	40	0	0	0	0	0
O15226	NKRF	690	NF-kappa-B-repressing factor	1		35	31	0	0	0	0	0
Q9NW13	RBM28	759	RNA-binding protein 28	1		35	50	0	0	0	0	0
Q8NI27	THOC2	1593	THO complex subunit 2	1		35	38	2	0	0	0	0
Q9GZR7	DDX24	859	ATP-dependent RNA helicase DDX24	1		34	46	0	0	0	0	0
P49756	RBM25	843	RNA-binding protein 25	1		34	41	0	0	0	0	0
Q8TAQ2	SMARCC2	1214	SWI/SNF complex subunit SMARCC2	1		34	53	4	0	0	0	0
P83111	LACTB	547	Serine beta-lactamase-like protein LACTB, mitochondrial	1		32	43	0	0	0	0	0
Q8IXT5	RBM12B	1001	RNA-binding protein 12B	1		32	17	0	0	0	0	0
Q15050	RRS1	365	Ribosome biogenesis regulatory protein homolog	1		32	32	0	0	0	0	0
Q9NRL2	BAZ1A	1556	Bromodomain adjacent to zinc finger domain protein 1A	1		31	45	0	0	0	0	0
P42696	RBM34	430	RNA-binding protein 34	1		31	47	0	0	0	0	0
Q9H7B2	RPF2	306	Ribosome production factor 2 homolog	1		31	42	0	0	0	0	0
Q9BSC4	NOL10	688	Nucleolar protein 10	1		30	23	0	0	0	0	0
P51532	SMARCA4	1647	Transcription activator BRG1	1		30	41	0	0	0	0	0
Q9H0D6	XRN2	950	5'-3' exoribonuclease 2	1		30	39	0	0	0	0	0
O15381	NVL	856	Nuclear valosin-containing protein-like	1		29	23	0	0	0	0	0
O75400	PRPF40A	957	Pre-mRNA-processing factor 40 homolog A	1		29	17	0	0	0	0	0
Q6UXV4	APOOL	268	Apolipoprotein O-like	1		28	38	0	0	0	0	0
O60306	AQR	1485	Intron-binding protein aquarius	1		28	26	0	0	0	0	0
Q9H9Y6	POLR1B	1135	DNA-directed RNA polymerase I subunit RPA2	1		28	34	0	0	0	0	0
Q69YN4	KIAA1429	1812	Protein virilizer homolog	1		27	25	0	0	0	0	0
Q9H6W3	NO66	641	Bifunctional lysine-specific demethylase and histidyl-hydroxylase NO66	1		27	25	0	0	0	0	0
A6NHR9	SMCHD1	2005	Structural maintenance of chromosomes flexible hinge domain-containing protein 1	1		27	41	0	0	0	0	0
Q96KR1	ZFR	1074	Zinc finger RNA-binding protein	1		27	18	0	0	0	0	0
Q96GQ7	DDX27	796	Probable ATP-dependent RNA helicase DDX27	1		26	29	0	0	0	0	0
Q8WUA4	GTF3C2	911	General transcription factor 3C polypeptide 2	1		26	21	0	0	0	0	0
Q9UPN3	MACF1	7388	Microtubule-actin cross-linking factor 1, isoforms 1/2/3/5	1		25	62	0	0	0	0	0
P62424	RPL7A	266	60S ribosomal protein L7a	1		24	47	0	0	0	0	0
Q9UNX4	WDR3	943	WD repeat-containing protein 3	1		24	32	0	0	0	0	0
Q8IWA0	WDR75	830	WD repeat-containing protein 75	1		24	24	0	0	0	0	0
Q6PD62	CTR9	1173	RNA polymerase-associated protein CTR9 homolog	1		23	21	0	0	0	0	0
Q96FV9	THOC1	657	THO complex subunit 1	1		23	15	0	0	0	0	0
Q03701	CEBPZ	1054	CCAAT/enhancer-binding protein zeta	1		22	18	0	0	0	0	0
Q5H9U9	DDX60L	1706	Probable ATP-dependent RNA helicase DDX60-like	1		22	26	0	0	0	0	0
O00541	PES1	588	Pescadillo homolog	1		22	29	0	0	0	0	0
Q8TDN6	BRIX1	353	Ribosome biogenesis protein BRX1 homolog	1		21	30	0	0	0	0	0
P10412	HIST1H1E	219	Histone H1.4	1		20	32	0	0	0	0	0
Q9H6R4	NOL6	1146	Nucleolar protein 6	1		20	30	0	0	0	0	0
Q8WWQ0	PHIP	1821	PH-interacting protein	1		20	48	0	0	0	0	0
P18754	RCC1	421	Regulator of chromosome condensation	1		20	25	0	0	0	0	0
Q96TC7	RMDN3	470	Regulator of microtubule dynamics protein 3	1		20	20	0	0	0	0	0
Q99848	EBNA1BP2	306	Probable rRNA-processing protein EBP2	1		19	36	0	0	0	0	0
Q15269	PWP2	919	Periodic tryptophan protein 2 homolog	1		19	23	0	0	0	0	0
O43159	RRP8	456	Ribosomal RNA-processing protein 8	1		19	21	0	0	0	0	0
Q13610	PWP1	501	Periodic tryptophan protein 1 homolog	1		19	13	0	0	0	0	0
Q15061	WDR43	677	WD repeat-containing protein 43	1		19	21	0	0	0	0	0
Q15428	SF3A2	464	Splicing factor 3A subunit 2	1		19	13	0	0	0	0	0
O96019	ACTL6A	429	Actin-like protein 6A	1		18	21	0	0	0	0	0
Q14839	CHD4	1912	Chromodomain-helicase-DNA-binding protein 4	1		18	37	0	0	0	0	0
P46778	RPL21	160	60S ribosomal protein L21	1		18	19	0	0	0	0	0
Q9UQ35	SRRM2	2752	Serine/arginine repetitive matrix protein 2	1		18	23	0	0	0	0	0
Q9NY61	AATF	560	Protein AATF	1		17	21	0	0	0	0	0
Q9BQ39	DDX50	737	ATP-dependent RNA helicase DDX50	1		17	22	0	0	0	0	0
P22090	RPS4Y1	263	40S ribosomal protein S4, Y isoform 1	1		17	25	0	0	0	0	0
Q7KZ85	SUPT6H	1726	Transcription elongation factor SPT6	1		17	41	0	0	0	0	0
Q9Y4A5	TRRAP	3859	Transformation/transcription domain-associated protein	1		17	28	0	0	0	0	0
Q71DI3	HIST2H3A	136	Histone H3.2	1		17	64	0	0	0	0	0
Q8IY81	FTSJ3	847	pre-rRNA processing protein FTSJ3	1		17	38	0	0	0	0	0
Q8TED0	UTP15	518	U3 small nucleolar RNA-associated protein 15 homolog	1		17	17	0	0	0	0	0
O43823	AKAP8	692	A-kinase anchor protein 8	1		16	15	0	0	0	0	0
Q6P1J9	CDC73	531	Parafibromin	1		16	21	0	0	0	0	0
Q8N9T8	KRI1	703	Protein KRI1 homolog	1		16	19	0	0	0	0	0
P50914	RPL14	215	60S ribosomal protein L14	1		16	24	0	0	0	0	0
Q13601	KRR1	381	KRR1 small subunit processome component homolog	1		16	18	0	0	0	0	0
O60216	RAD21	631	Double-strand-break repair protein rad21 homolog	1		15	24	0	0	0	0	0
O95365	ZBTB7A	584	Zinc finger and BTB domain-containing protein 7A	1		15	26	0	0	0	0	0
P83731	RPL24	157	60S ribosomal protein L24	1		15	20	0	0	0	0	0
Q2TB10	ZNF800	664	Zinc finger protein 800	1		15	13	0	0	0	0	0
Q9Y4C8	RBM19	960	Probable RNA-binding protein 19	1		15	16	0	0	0	0	0
Q8N3U4	STAG2	1231	Cohesin subunit SA-2	1		14	26	0	0	0	0	0
P05386	RPLP1	114	60S acidic ribosomal protein P1	1		14	13	0	0	0	0	0
O75431	MTX2	263	Metaxin-2	1		14	25	0	0	0	0	0
Q9H8H0	NOL11	719	Nucleolar protein 11	1		13	17	0	0	0	0	0
P36873	PPP1CC	323	Serine/threonine-protein phosphatase PP1-gamma catalytic subunit	1		13	16	0	0	0	0	0
Q9Y3C1	NOP16	178	Nucleolar protein 16	1		12	24	0	0	0	0	0
Q9GZL7	WDR12	423	Ribosome biogenesis protein WDR12	1		12	14	0	0	0	0	0
Q8N7H5	PAF1	531	RNA polymerase II-associated factor 1 homolog	1		12	14	0	0	0	0	0
Q13206	DDX10	875	Probable ATP-dependent RNA helicase DDX10	1		12	19	0	0	0	0	0
P78346	RPP30	268	Ribonuclease P protein subunit p30	1		11	13	0	0	0	0	0
Q14202	ZMYM3	1370	Zinc finger MYM-type protein 3	1		11	25	0	0	0	0	0
P56182	RRP1	461	Ribosomal RNA processing protein 1 homolog A	1		10	14	0	0	0	0	0
Q14966	ZNF638	1978	Zinc finger protein 638	1		10	15	0	0	0	0	0
Q8N201	INTS1	2190	Integrator complex subunit 1	1		10	25	0	0	0	0	0
Q9NPD3	EXOSC4	245	Exosome complex component RRP41	1		9	13	0	0	0	0	0
Q9UQE7	SMC3	1217	Structural maintenance of chromosomes protein 3	0.9995		51	72	3	0	2	0	3
P46777	RPL5	297	60S ribosomal protein L5	0.9995		43	49	0	0	0	0	6
P62906	RPL10A	217	60S ribosomal protein L10a	0.9995		25	43	0	0	2	2	0
Q14980	NUMA1	2115	Nuclear mitotic apparatus protein 1	0.9995		24	52	0	0	2	0	0
Q15022	SUZ12	739	Polycomb protein SUZ12	0.9995		22	13	0	0	0	0	0
Q9NQ29	LUC7L	371	Putative RNA-binding protein Luc7-like 1	0.9995		20	15	0	0	0	0	0
P62888	RPL30	115	60S ribosomal protein L30	0.9995		19	29	0	0	0	0	0
Q96DI7	SNRNP40	357	U5 small nuclear ribonucleoprotein 40 kDa protein	0.9995		19	20	0	0	0	0	0
O15042	U2SURP	1029	U2 snRNP-associated SURP motif-containing protein	0.9995		19	13	0	0	0	0	0
Q86VM9	ZC3H18	953	Zinc finger CCCH domain-containing protein 18	0.9995		18	19	0	0	0	0	0
O94776	MTA2	668	Metastasis-associated protein MTA2	0.9995		17	13	0	0	0	0	0
Q7LGA3	HS2ST1	356	Heparan sulfate 2-O-sulfotransferase 1	0.9995		16	19	0	0	0	0	0
O43719	HTATSF1	755	HIV Tat-specific factor 1	0.9995		16	18	0	0	0	0	0
Q9H8H2	DDX31	851	Probable ATP-dependent RNA helicase DDX31	0.9995		15	13	0	0	0	0	0
Q9UIF9	BAZ2A	1905	Bromodomain adjacent to zinc finger domain protein 2A	0.9995		15	17	0	0	0	0	0
Q8WYP5	AHCTF1	2266	Protein ELYS	0.9995		14	31	0	0	0	0	0
Q9H1A4	ANAPC1	1944	Anaphase-promoting complex subunit 1	0.9995		14	17	0	0	0	0	0
Q8TDD1	DDX54	881	ATP-dependent RNA helicase DDX54	0.9995		14	15	0	0	0	0	0
Q9H0S4	DDX47	455	Probable ATP-dependent RNA helicase DDX47	0.9995		13	16	0	0	0	0	0
P17480	UBTF	764	Nucleolar transcription factor 1	0.9995		13	41	0	0	0	0	0
Q9NUQ2	AGPAT5	364	1-acyl-sn-glycerol-3-phosphate acyltransferase epsilon	0.9995		13	11	0	0	0	0	0
Q9Y3B2	EXOSC1	195	Exosome complex component CSL4	0.9995		11	12	0	0	0	0	0
Q5VZL5	ZMYM4	1548	Zinc finger MYM-type protein 4	0.9995		11	28	0	0	0	0	0
Q9Y2R4	DDX52	599	Probable ATP-dependent RNA helicase DDX52	0.9995		10	16	0	0	0	0	0
Q9NQT5	EXOSC3	275	Exosome complex component RRP40	0.9995		9	11	0	0	0	0	0
Q14683	SMC1A	1233	Structural maintenance of chromosomes protein 1A	0.999		46	93	2	0	0	0	6
Q9Y5Q9	GTF3C3	886	General transcription factor 3C polypeptide 3	0.999		26	15	0	0	0	0	0
Q92769	HDAC2	488	Histone deacetylase 2	0.999		24	10	0	0	0	0	0
Q96T37	RBM15	977	Putative RNA-binding protein 15	0.999		20	26	0	0	2	0	0
Q92522	H1FX	213	Histone H1x	0.999		18	17	0	0	0	0	0
P61254	RPL26	145	60S ribosomal protein L26	0.999		17	20	0	0	0	0	2
Q15287	RNPS1	305	RNA-binding protein with serine-rich domain 1	0.999		13	12	0	0	0	0	0
O60287	URB1	2271	Nucleolar pre-ribosomal-associated protein 1	0.999		12	19	0	0	0	0	0
Q9NTI5	PDS5B	1447	Sister chromatid cohesion protein PDS5 homolog B	0.999		12	18	0	0	0	0	0
P78332	RBM6	1123	RNA-binding protein 6	0.999		12	12	0	0	0	0	0
Q9NWT1	PAK1IP1	392	p21-activated protein kinase-interacting protein 1	0.999		11	12	0	0	0	0	0
Q9NQ55	PPAN	473	Suppressor of SWI4 1 homolog	0.999		11	11	0	0	0	0	0
Q6KC79	NIPBL	2804	Nipped-B-like protein	0.999		10	21	0	0	0	0	0
Q9Y221	NIP7	180	60S ribosome subunit biogenesis protein NIP7 homolog	0.999		9	18	0	0	0	0	0
Q9NZJ7	MTCH1	389	Mitochondrial carrier homolog 1	0.999		8	10	0	0	0	0	0
P83916	CBX1	185	Chromobox protein homolog 1	0.999		7	16	0	0	0	0	0
Q15024	EXOSC7	291	Exosome complex component RRP42	0.9985		12	10	0	0	0	0	0
Q13868	EXOSC2	293	Exosome complex component RRP4	0.9985		9	11	0	0	0	0	0
Q9NY12	GAR1	217	H/ACA ribonucleoprotein complex subunit 1	0.9985		8	10	0	0	0	0	0
Q5RKV6	EXOSC6	272	Exosome complex component MTR3	0.9985		7	13	0	0	0	0	0
Q9UKV3	ACIN1	1341	Apoptotic chromatin condensation inducer in the nucleus	0.998		46	43	0	0	0	0	6
P52948	NUP98	1817	Nuclear pore complex protein Nup98-Nup96	0.998		38	43	4	0	0	0	0
O43660	PLRG1	514	Pleiotropic regulator 1	0.998		20	14	0	0	0	0	0
Q9Y5J1	UTP18	556	U3 small nucleolar RNA-associated protein 18 homolog	0.998		16	11	0	0	0	0	0
Q92925	SMARCD2	531	SWI/SNF-related matrix-associated actin-dependent regulator of chromatin subfamily D member 2	0.998		12	15	0	0	0	0	0
Q86W42	THOC6	341	THO complex subunit 6 homolog	0.998		12	11	0	0	0	0	0
O15160	POLR1C	346	DNA-directed RNA polymerases I and III subunit RPAC1	0.998		12	13	0	0	0	0	0
Q53GS9	USP39	565	U4/U6.U5 tri-snRNP-associated protein 2	0.998		9	16	0	0	0	0	0
O60508	CDC40	579	Pre-mRNA-processing factor 17	0.998		9	14	0	0	0	0	0
Q9UK61	FAM208A	1670	Protein FAM208A	0.998		8	19	0	0	0	0	0
Q13619	CUL4A	759	Cullin-4A	0.998		7	14	0	0	0	0	0
Q5SY16	NOL9	702	Polynucleotide 5'-hydroxyl-kinase NOL9	0.9975		41	16	0	0	0	0	0
Q96ST2	IWS1	819	Protein IWS1 homolog	0.9975		20	9	0	0	0	0	0
Q6ZMZ3	SYNE3	975	Nesprin-3	0.9975		18	11	0	0	0	0	0
O00267	SUPT5H	1087	Transcription elongation factor SPT5	0.997		8	11	0	0	0	0	0
Q8NFW8	CMAS	434	N-acylneuraminate cytidylyltransferase	0.9965		21	38	3	0	0	0	0
Q6PJT7	ZC3H14	736	Zinc finger CCCH domain-containing protein 14	0.9965		10	10	0	0	0	0	0
Q5VWQ0	RSBN1	802	Round spermatid basic protein 1	0.9965		9	10	0	0	0	0	0
O00566	MPHOSPH10	681	U3 small nucleolar ribonucleoprotein protein MPP10	0.9965		9	15	0	0	0	0	0
Q15007	WTAP	396	Pre-mRNA-splicing regulator WTAP	0.9965		9	10	0	0	0	0	0
O75367	H2AFY	372	Core histone macro-H2A.1	0.996		68	88	0	2	2	0	9
P18124	RPL7	248	60S ribosomal protein L7	0.996		42	53	4	0	0	0	4
Q9H6F5	CCDC86	360	Coiled-coil domain-containing protein 86	0.996		8	9	0	0	0	0	0
P62847	RPS24	133	40S ribosomal protein S24	0.996		8	11	0	0	0	0	0
Q13315	ATM	3056	Serine-protein kinase ATM	0.996		7	15	0	0	0	0	0
Q16576	RBBP7	425	Histone-binding protein RBBP7	0.996		7	8	0	0	0	0	0
Q12824	SMARCB1	385	SWI/SNF-related matrix-associated actin-dependent regulator of chromatin subfamily B member 1	0.996		6	11	0	0	0	0	0
Q05519	SRSF11	484	Serine/arginine-rich splicing factor 11	0.9955		10	8	0	0	0	0	0
Q7Z7K6	CENPV	275	Centromere protein V	0.9955		7	12	0	0	0	0	0
Q92621	NUP205	2012	Nuclear pore complex protein Nup205	0.995		58	80	13	0	0	0	0
Q8IX12	CCAR1	1150	Cell division cycle and apoptosis regulator protein 1	0.995		25	24	2	0	0	0	0
Q8IYB3	SRRM1	904	Serine/arginine repetitive matrix protein 1	0.995		15	9	0	0	0	0	0
Q9HCS7	XAB2	855	Pre-mRNA-splicing factor SYF1	0.995		14	8	0	0	0	0	0
O15213	WDR46	610	WD repeat-containing protein 46	0.995		11	8	0	0	0	0	0
O75530	EED	441	Polycomb protein EED	0.995		7	11	0	0	0	0	0
O60318	MCM3AP	1980	80 kDa MCM3-associated protein	0.995		5	12	0	0	0	0	0
Q9ULU4	ZMYND8	1186	Protein kinase C-binding protein 1	0.9945		13	10	0	0	0	0	0
P51608	MECP2	486	Methyl-CpG-binding protein 2	0.9945		9	7	0	0	0	0	0
Q6UXN9	WDR82	313	WD repeat-containing protein 82	0.9945		9	8	0	0	0	0	0
Q9BVJ6	UTP14A	771	U3 small nucleolar RNA-associated protein 14 homolog A	0.9945		8	13	0	0	0	0	0
P37198	NUP62	522	Nuclear pore glycoprotein p62	0.9945		6	11	0	0	0	0	0
P08708	RPS17	135	40S ribosomal protein S17	0.994		17	21	0	0	0	0	3
P30260	CDC27	824	Cell division cycle protein 27 homolog	0.994		13	8	0	0	0	0	0
Q9Y6K1	DNMT3A	912	DNA (cytosine-5)-methyltransferase 3A	0.994		10	9	0	0	0	0	0
Q06265	EXOSC9	439	Exosome complex component RRP45	0.994		10	9	0	0	0	0	0
Q969X6	CIRH1A	686	Cirhin	0.994		7	20	0	0	0	0	0
Q9BRU9	UTP23	249	rRNA-processing protein UTP23 homolog	0.994		6	10	0	0	0	0	0
Q9BXY0	MAK16	300	Protein MAK16 homolog	0.994		6	12	0	0	0	0	0
Q6PJG2	ELMSAN1	1045	ELM2 and SANT domain-containing protein 1	0.9935		21	10	0	0	0	0	0
Q92610	ZNF592	1267	Zinc finger protein 592	0.9935		19	8	0	0	0	0	0
Q9BVI4	NOC4L	516	Nucleolar complex protein 4 homolog	0.9935		13	8	0	0	0	0	0
Q96EY4	TMA16	203	Translation machinery-associated protein 16	0.9935		8	7	0	0	0	0	0
Q7Z3K3	POGZ	1410	Pogo transposable element with ZNF domain	0.9935		7	16	0	0	0	0	0
Q12888	TP53BP1	1972	Tumor suppressor p53-binding protein 1	0.9935		6	19	0	0	0	0	0
O75934	BCAS2	225	Pre-mRNA-splicing factor SPF27	0.9935		6	11	0	0	0	0	0
Q9BRT6	LLPH	129	Protein LLP homolog	0.9935		6	9	0	0	0	0	0
Q92878	RAD50	1312	DNA repair protein RAD50	0.9935		5	17	0	0	0	0	0
Q93074	MED12	2177	Mediator of RNA polymerase II transcription subunit 12	0.9935		5	13	0	0	0	0	0
O75475	PSIP1	530	PC4 and SFRS1-interacting protein	0.993		20	21	0	0	2	0	0
Q86XP3	DDX42	938	ATP-dependent RNA helicase DDX42	0.993		15	8	0	0	0	0	0
Q06330	RBPJ	500	Recombining binding protein suppressor of hairless	0.993		9	8	0	0	0	0	0
O95478	NSA2	260	Ribosome biogenesis protein NSA2 homolog	0.993		7	10	0	0	0	0	0
Q8NBU5	ATAD1	361	ATPase family AAA domain-containing protein 1	0.993		6	8	0	0	0	0	0
O60568	PLOD3	738	Procollagen-lysine,2-oxoglutarate 5-dioxygenase 3	0.9925		16	34	2	0	0	0	0
P60953	CDC42	191	Cell division control protein 42 homolog	0.9925		7	8	0	0	0	0	0
Q9HBL7	PLGRKT	147	Plasminogen receptor (KT)	0.9925		6	7	0	0	0	0	0
O00159	MYO1C	1063	Unconventional myosin-Ic	0.9925		5	12	0	0	0	0	0
O96008	TOMM40	361	Mitochondrial import receptor subunit TOM40 homolog	0.992		17	8	0	0	0	0	0
Q8WWY3	PRPF31	499	U4/U6 small nuclear ribonucleoprotein Prp31	0.992		13	7	0	0	0	0	0
P26358	DNMT1	1616	DNA (cytosine-5)-methyltransferase 1	0.992		7	9	0	0	0	0	0
Q9NSD9	FARSB	589	Phenylalanine--tRNA ligase beta subunit	0.992		7	8	0	0	0	0	0
Q9BWF3	RBM4	364	RNA-binding protein 4	0.992		6	8	0	0	0	0	0
P17947	SPI1	270	Transcription factor PU.1	0.992		6	7	0	0	0	0	0
Q8WUM0	NUP133	1156	Nuclear pore complex protein Nup133	0.9915		36	36	5	0	0	0	0
Q8WVM7	STAG1	1258	Cohesin subunit SA-1	0.9915		8	10	0	0	0	0	0
Q5T200	ZC3H13	1668	Zinc finger CCCH domain-containing protein 13	0.9915		8	10	0	0	0	0	0
P35658	NUP214	2090	Nuclear pore complex protein Nup214	0.9915		5	10	0	0	0	0	0
Q9H583	HEATR1	2144	HEAT repeat-containing protein 1	0.991		41	55	3	0	0	0	5
P22087	FBL	321	rRNA 2'-O-methyltransferase fibrillarin	0.991		35	51	0	0	0	2	5
P24928	POLR2A	1970	DNA-directed RNA polymerase II subunit RPB1	0.991		23	54	0	0	0	0	4
Q9Y3T9	NOC2L	749	Nucleolar complex protein 2 homolog	0.991		15	20	0	0	0	0	2
P48651	PTDSS1	473	Phosphatidylserine synthase 1	0.991		12	7	0	0	0	0	0
Q9Y3U8	RPL36	105	60S ribosomal protein L36	0.991		5	8	0	0	0	0	0
O15446	CD3EAP	510	DNA-directed RNA polymerase I subunit RPA34	0.9905		11	8	0	0	0	0	0
Q96B26	EXOSC8	276	Exosome complex component RRP43	0.9905		8	6	0	0	0	0	0
P78406	RAE1	368	mRNA export factor	0.9905		7	16	0	0	0	0	0
Q6I9Y2	THOC7	204	THO complex subunit 7 homolog	0.99		10	7	0	0	0	0	0
P62910	RPL32	135	60S ribosomal protein L32	0.99		6	7	0	0	0	0	0
Q9Y3A4	RRP7A	280	Ribosomal RNA-processing protein 7 homolog A	0.99		6	6	0	0	0	0	0
P42766	RPL35	123	60S ribosomal protein L35	0.99		5	10	0	0	0	0	0
Q96LW7	C9orf89	228	Bcl10-interacting CARD protein	0.99		5	14	0	0	0	0	0
Q9UHR5	SAP30BP	308	SAP30-binding protein	0.99		5	6	0	0	0	0	0
Q6DKI1	RPL7L1	246	60S ribosomal protein L7-like 1	0.9895		5	12	0	0	0	0	0
Q96T23	RSF1	1441	Remodeling and spacing factor 1	0.9895		5	13	0	0	0	0	0
Q9H9L3	ISG20L2	353	Interferon-stimulated 20 kDa exonuclease-like 2	0.9895		5	10	0	0	0	0	0
Q9P258	RCC2	522	Protein RCC2	0.989		20	19	0	0	0	0	2
Q14562	DHX8	1220	ATP-dependent RNA helicase DHX8	0.989		14	7	0	0	0	0	0
P49916	LIG3	1009	DNA ligase 3	0.9885		21	8	0	0	0	0	0
Q9UJX2	CDC23	597	Cell division cycle protein 23 homolog	0.9885		15	8	0	0	0	0	0
Q14137	BOP1	746	Ribosome biogenesis protein BOP1	0.988		19	17	0	0	0	0	2
Q9NVU7	SDAD1	687	Protein SDA1 homolog	0.988		17	8	0	0	0	0	0
Q7Z3B4	NUP54	507	Nucleoporin p54	0.988		7	8	0	0	0	0	0
Q969Q0	RPL36AL	106	60S ribosomal protein L36a-like	0.988		5	7	0	0	0	0	0
P05387	RPLP2	115	60S acidic ribosomal protein P2	0.9875		27	38	2	0	0	0	4
Q13769	THOC5	683	THO complex subunit 5 homolog	0.9875		26	19	2	0	0	0	0
O95104	SCAF4	1147	Splicing factor, arginine/serine-rich 15	0.9875		13	7	0	0	0	0	0
P61353	RPL27	136	60S ribosomal protein L27	0.9875		13	20	0	0	0	0	2
Q8WVC0	LEO1	666	RNA polymerase-associated protein LEO1	0.9875		9	7	0	0	0	0	0
Q8N8A6	DDX51	666	ATP-dependent RNA helicase DDX51	0.9875		6	8	0	0	0	0	0
P49790	NUP153	1475	Nuclear pore complex protein Nup153	0.9875		6	29	0	0	0	0	0
Q8N1G0	ZNF687	1237	Zinc finger protein 687	0.9875		6	9	0	0	0	0	0
Q9NPE3	NOP10	64	H/ACA ribonucleoprotein complex subunit 3	0.9875		4	13	0	0	0	0	0
Q9Y5B6	PAXBP1	917	PAX3- and PAX7-binding protein 1	0.987		11	6	0	0	0	0	0
Q14684	RRP1B	758	Ribosomal RNA processing protein 1 homolog B	0.9865		25	20	0	0	0	0	2
Q96EE3	SEH1L	360	Nucleoporin SEH1	0.9865		6	10	0	0	0	0	0
O95251	KAT7	611	Histone acetyltransferase KAT7	0.9865		5	12	0	0	0	0	0
P52434	POLR2H	150	DNA-directed RNA polymerases I, II, and III subunit RPABC3	0.9865		5	9	0	0	0	0	0
Q9BRJ6	C7orf50	194	Uncharacterized protein C7orf50	0.986		5	9	0	0	0	0	0
Q9H4L4	SENP3	574	Sentrin-specific protease 3	0.9855		11	7	0	0	0	0	0
Q7Z2W4	ZC3HAV1	902	Zinc finger CCCH-type antiviral protein 1	0.9855		9	6	0	0	0	0	0
P29372	MPG	298	DNA-3-methyladenine glycosylase	0.9855		5	6	0	0	0	0	0
O43290	SART1	800	U4/U6.U5 tri-snRNP-associated protein 1	0.985		31	36	2	3	0	0	0
Q9BUQ8	DDX23	820	Probable ATP-dependent RNA helicase DDX23	0.985		26	24	0	0	0	0	3
Q9Y2W2	WBP11	641	WW domain-binding protein 11	0.985		7	6	0	0	0	0	0
Q8IY37	DHX37	1157	Probable ATP-dependent RNA helicase DHX37	0.985		6	8	0	0	0	0	0
Q8IXI1	RHOT2	618	Mitochondrial Rho GTPase 2	0.985		6	7	0	0	0	0	0
Q5C9Z4	NOM1	860	Nucleolar MIF4G domain-containing protein 1	0.9845		7	7	0	0	0	0	0
Q13951	CBFB	182	Core-binding factor subunit beta	0.9845		5	7	0	0	0	0	0
P62266	RPS23	143	40S ribosomal protein S23	0.9835		5	10	0	0	0	0	0
O43143	DHX15	795	Putative pre-mRNA-splicing factor ATP-dependent RNA helicase DHX15	0.9825		69	71	6	0	2	0	6
Q7RTV0	PHF5A	110	PHD finger-like domain-containing protein 5A	0.9825		4	8	0	0	0	0	0
Q13547	HDAC1	482	Histone deacetylase 1	0.9815		21	18	2	0	0	0	0
Q9ULG1	INO80	1556	DNA helicase INO80	0.9815		5	8	0	0	0	0	0
Q96GM8	TOE1	510	Target of EGR1 protein 1	0.981		8	5	0	0	0	0	0
Q8NEJ9	NGDN	315	Neuroguidin	0.9805		8	6	0	0	0	0	0
Q86U42	PABPN1	306	Polyadenylate-binding protein 2	0.9805		5	6	0	0	0	0	0
O14647	CHD2	1828	Chromodomain-helicase-DNA-binding protein 2	0.9805		4	10	0	0	0	0	0
Q9BW27	NUP85	656	Nuclear pore complex protein Nup85	0.9795		12	28	2	0	0	0	0
Q96MU7	YTHDC1	727	YTH domain-containing protein 1	0.9795		8	7	0	0	0	0	0
P21127	CDK11B	795	Cyclin-dependent kinase 11B	0.9785		16	17	0	0	0	0	2
O14880	MGST3	152	Microsomal glutathione S-transferase 3	0.9785		11	26	2	0	0	0	0
Q8NFH4	NUP37	326	Nucleoporin Nup37	0.9785		4	7	0	0	0	0	0
Q96C57	C12orf43	262	Uncharacterized protein C12orf43	0.978		4	8	0	0	0	0	0
P13995	MTHFD2	350	Bifunctional methylenetetrahydrofolate dehydrogenase/cyclohydrolase, mitochondrial	0.9775		4	6	0	0	0	0	0
Q5SRE5	NUP188	1749	Nucleoporin NUP188 homolog	0.9765		14	45	2	0	0	0	0
Q96PU4	UHRF2	802	E3 ubiquitin-protein ligase UHRF2	0.9765		6	6	0	0	0	0	0
Q9HB58	SP110	689	Sp110 nuclear body protein	0.9755		7	6	0	0	0	0	0
Q53GL0	PLEKHO1	409	Pleckstrin homology domain-containing family O member 1	0.9755		4	5	0	0	0	0	0
O60293	ZFC3H1	1989	Zinc finger C3H1 domain-containing protein	0.975		5	5	0	0	0	0	0
Q99549	MPHOSPH8	860	M-phase phosphoprotein 8	0.9745		8	5	0	0	0	0	0
Q14146	URB2	1524	Unhealthy ribosome biogenesis protein 2 homolog	0.9745		7	5	0	0	0	0	0
O75531	BANF1	89	Barrier-to-autointegration factor	0.9745		3	8	0	0	0	0	0
Q5VT52	RPRD2	1461	Regulation of nuclear pre-mRNA domain-containing protein 2	0.974		5	5	0	0	0	0	0
Q9UJX3	ANAPC7	599	Anaphase-promoting complex subunit 7	0.9735		20	6	0	0	0	0	0
Q9NVN8	GNL3L	582	Guanine nucleotide-binding protein-like 3-like protein	0.9735		18	6	0	0	0	0	0
Q9NQG5	RPRD1B	326	Regulation of nuclear pre-mRNA domain-containing protein 1B	0.972		4	7	0	0	0	0	0
Q9GZS1	POLR1E	481	DNA-directed RNA polymerase I subunit RPA49	0.9715		4	7	0	0	0	0	0
Q9NR30	DDX21	783	Nucleolar RNA helicase 2	0.9705		74	111	0	0	0	2	18
P62241	RPS8	208	40S ribosomal protein S8	0.9705		20	28	0	0	0	0	5
P16401	HIST1H1B	226	Histone H1.5	0.9695		18	59	0	5	0	0	0
O43818	RRP9	475	U3 small nucleolar RNA-interacting protein 2	0.9695		9	5	0	0	0	0	0
P54198	HIRA	1017	Protein HIRA	0.9695		5	5	0	0	0	0	0
P27635	RPL10	214	60S ribosomal protein L10	0.969		24	25	0	0	2	0	3
Q9NY93	DDX56	547	Probable ATP-dependent RNA helicase DDX56	0.9685		5	5	0	0	0	0	0
Q96H55	MYO19	970	Unconventional myosin-XIX	0.9685		5	6	0	0	0	0	0
Q6PCB5	RSBN1L	846	Round spermatid basic protein 1-like protein	0.968		6	6	0	0	0	0	0
Q9UJX5	ANAPC4	808	Anaphase-promoting complex subunit 4	0.966		10	5	0	0	0	0	0
Q13823	GNL2	731	Nucleolar GTP-binding protein 2	0.9655		10	4	0	0	0	0	0
Q9Y483	MTF2	593	Metal-response element-binding transcription factor 2	0.9655		4	8	0	0	0	0	0
P35251	RFC1	1148	Replication factor C subunit 1	0.9655		3	8	0	0	0	0	0
Q13042	CDC16	620	Cell division cycle protein 16 homolog	0.9645		6	6	0	0	0	0	0
O76094	SRP72	671	Signal recognition particle subunit SRP72	0.9645		6	4	0	0	0	0	0
P62306	SNRPF	86	Small nuclear ribonucleoprotein F	0.963		8	18	0	0	0	0	2
O15479	MAGEB2	319	Melanoma-associated antigen B2	0.963		4	8	0	0	0	0	0
P05114	HMGN1	100	Non-histone chromosomal protein HMG-14	0.962		3	11	0	0	0	0	0
Q96P11	NSUN5	429	Putative methyltransferase NSUN5	0.9615		5	5	0	0	0	0	0
P35250	RFC2	354	Replication factor C subunit 2	0.9615		4	5	0	0	0	0	0
Q9NZM5	GLTSCR2	478	Glioma tumor suppressor candidate region gene 2 protein	0.961		9	4	0	0	0	0	0
Q3B726	TWISTNB	338	DNA-directed RNA polymerase I subunit RPA43	0.961		6	5	0	0	0	0	0
Q9BVL2	NUPL1	599	Nucleoporin p58/p45	0.961		5	5	0	0	0	0	0
Q9BYG3	NIFK	293	MKI67 FHA domain-interacting nucleolar phosphoprotein	0.9605		11	18	0	0	2	0	0
Q92576	PHF3	2039	PHD finger protein 3	0.9605		5	4	0	0	0	0	0
Q9NQT4	EXOSC5	235	Exosome complex component RRP46	0.9605		3	9	0	0	0	0	0
Q6PK04	CCDC137	289	Coiled-coil domain-containing protein 137	0.96		3	7	0	0	0	0	0
Q9HAF1	MEAF6	191	Chromatin modification-related protein MEAF6	0.96		3	5	0	0	0	0	0
Q15149	PLEC	4684	Plectin	0.959		211	390	41	12	0	4	0
Q8N5C6	SRBD1	995	S1 RNA-binding domain-containing protein 1	0.9585		10	4	0	0	0	0	0
Q9NQV6	PRDM10	1147	PR domain zinc finger protein 10	0.958		6	5	0	0	0	0	0
P49207	RPL34	117	60S ribosomal protein L34	0.9575		3	8	0	0	0	0	0
Q9UN86	G3BP2	482	Ras GTPase-activating protein-binding protein 2	0.957		5	5	0	0	0	0	0
Q9BZ95	WHSC1L1	1437	Histone-lysine N-methyltransferase NSD3	0.957		4	4	0	0	0	0	0
P07305	H1F0	194	Histone H1.0	0.9565		10	16	0	2	0	0	0
Q9Y2H6	FNDC3A	1198	Fibronectin type-III domain-containing protein 3A	0.9565		4	7	0	0	0	0	0
P40938	RFC3	356	Replication factor C subunit 3	0.9565		4	4	0	0	0	0	0
Q9NVH1	DNAJC11	559	DnaJ homolog subfamily C member 11	0.9555		25	18	3	0	0	0	0
Q9UKD2	MRTO4	239	mRNA turnover protein 4 homolog	0.9545		14	18	0	0	0	0	3
Q8NC56	LEMD2	503	LEM domain-containing protein 2	0.9545		4	4	0	0	0	0	0
Q9GZS3	WDR61	305	WD repeat-containing protein 61	0.9535		5	4	0	0	0	0	0
P09038	FGF2	288	Fibroblast growth factor 2	0.9535		4	4	0	0	0	0	0
Q7Z4V5	HDGFRP2	671	Hepatoma-derived growth factor-related protein 2	0.953		5	4	0	0	0	0	0
Q9UJX4	ANAPC5	755	Anaphase-promoting complex subunit 5	0.952		12	4	0	0	0	0	0
Q13330	MTA1	715	Metastasis-associated protein MTA1	0.952		6	4	0	0	0	0	0
Q9NYH9	UTP6	597	U3 small nucleolar RNA-associated protein 6 homolog	0.951		3	8	0	0	0	0	0
O14497	ARID1A	2285	AT-rich interactive domain-containing protein 1A	0.951		3	10	0	0	0	0	0
Q5BKZ1	ZNF326	582	DBIRD complex subunit ZNF326	0.9505		18	17	0	0	0	0	3
Q15910	EZH2	746	Histone-lysine N-methyltransferase EZH2	0.9505		10	4	0	0	0	0	0
Q9P2E9	RRBP1	1410	Ribosome-binding protein 1	0.9505		6	4	0	0	0	0	0
Q6ZRS2	SRCAP	3230	Helicase SRCAP	0.9505		3	11	0	0	0	0	0
Q9P2D1	CHD7	2997	Chromodomain-helicase-DNA-binding protein 7	0.95		4	6	0	0	0	0	0
Q14151	SAFB2	953	Scaffold attachment factor B2	0.949		49	38	6	0	0	0	2
Q5QJE6	DNTTIP2	756	Deoxynucleotidyltransferase terminal-interacting protein 2	0.949		3	8	0	0	0	0	0
Q13501	SQSTM1	440	Sequestosome-1	0.949		3	12	0	0	0	0	0
P20592	MX2	715	Interferon-induced GTP-binding protein Mx2	0.9485		53	49	11	0	0	0	0
P62899	RPL31	125	60S ribosomal protein L31	0.948		8	13	0	0	0	0	2
Q8NDT2	RBM15B	890	Putative RNA-binding protein 15B	0.9475		6	4	0	0	0	0	0
Q14152	EIF3A	1382	Eukaryotic translation initiation factor 3 subunit A	0.9475		4	5	0	0	0	0	0
Q8TAD8	SNIP1	396	Smad nuclear-interacting protein 1	0.947		4	4	0	0	0	0	0
Q09161	NCBP1	790	Nuclear cap-binding protein subunit 1	0.9465		34	12	0	0	0	0	2
Q08945	SSRP1	709	FACT complex subunit SSRP1	0.9465		29	48	2	0	0	0	6
Q96SK2	TMEM209	561	Transmembrane protein 209	0.9455		5	4	0	0	0	0	0
P10620	MGST1	155	Microsomal glutathione S-transferase 1	0.9455		3	5	0	0	0	0	0
O43395	PRPF3	683	U4/U6 small nuclear ribonucleoprotein Prp3	0.945		15	14	0	0	0	0	2
Q6NZY4	ZCCHC8	707	Zinc finger CCHC domain-containing protein 8	0.945		8	3	0	0	0	0	0
Q9HCG8	CWC22	908	Pre-mRNA-splicing factor CWC22 homolog	0.945		6	5	0	0	0	0	0
Q8WY22	BRI3BP	251	BRI3-binding protein	0.945		4	4	0	0	0	0	0
Q86U38	NOP9	636	Nucleolar protein 9	0.9435		3	6	0	0	0	0	0
O94901	SUN1	812	SUN domain-containing protein 1	0.9435		3	6	0	0	0	0	0
Q9Y5Q8	GTF3C5	519	General transcription factor 3C polypeptide 5	0.943		8	3	0	0	0	0	0
P23497	SP100	879	Nuclear autoantigen Sp-100	0.943		7	4	0	0	0	0	0
Q96J01	THOC3	351	THO complex subunit 3	0.943		4	4	0	0	0	0	0
Q8IY18	SMC5	1101	Structural maintenance of chromosomes protein 5	0.9425		4	4	0	0	0	0	0
O95707	POP4	220	Ribonuclease P protein subunit p29	0.9425		3	5	0	0	0	0	0
Q9Y3B9	RRP15	282	RRP15-like protein	0.942		3	13	0	0	0	0	0
Q9BV38	WDR18	432	WD repeat-containing protein 18	0.941		27	23	0	0	3	0	2
P62857	RPS28	69	40S ribosomal protein S28	0.941		3	4	0	0	0	0	0
Q96ST3	SIN3A	1273	Paired amphipathic helix protein Sin3a	0.941		3	5	0	0	0	0	0
Q7L014	DDX46	1031	Probable ATP-dependent RNA helicase DDX46	0.9405		23	13	0	0	0	0	2
Q5JTV8	TOR1AIP1	583	Torsin-1A-interacting protein 1	0.9405		5	5	0	0	0	0	0
Q14331	FRG1	258	Protein FRG1	0.9405		4	4	0	0	0	0	0
P42285	SKIV2L2	1042	Superkiller viralicidic activity 2-like 2	0.939		47	35	8	0	0	0	0
O43312	MTSS1	755	Metastasis suppressor protein 1	0.939		3	7	0	0	0	0	0
P55201	BRPF1	1214	Peregrin	0.9385		4	5	0	0	0	0	0
Q14692	BMS1	1282	Ribosome biogenesis protein BMS1 homolog	0.9385		3	17	0	0	0	0	0
P62841	RPS15	145	40S ribosomal protein S15	0.9375		23	10	0	0	2	0	0
P16220	CREB1	341	Cyclic AMP-responsive element-binding protein 1	0.9375		4	4	0	0	0	0	0
Q9H147	DNTTIP1	329	Deoxynucleotidyltransferase terminal-interacting protein 1	0.9355		6	3	0	0	0	0	0
Q07065	CKAP4	602	Cytoskeleton-associated protein 4	0.935		22	20	4	0	0	0	0
Q02543	RPL18A	176	60S ribosomal protein L18a	0.9345		17	30	0	0	2	0	3
P63167	DYNLL1	89	Dynein light chain 1, cytoplasmic	0.9335		9	11	0	0	2	0	0
Q99567	NUP88	741	Nuclear pore complex protein Nup88	0.933		17	17	3	0	0	0	0
Q13616	CUL1	776	Cullin-1	0.9315		4	3	0	0	0	0	0
P19387	POLR2C	275	DNA-directed RNA polymerase II subunit RPB3	0.9315		3	4	0	0	0	0	0
Q9Y285	FARSA	508	Phenylalanine--tRNA ligase alpha subunit	0.931		6	3	0	0	0	0	0
P40937	RFC5	340	Replication factor C subunit 5	0.931		4	4	0	0	0	0	0
P18583	SON	2426	Protein SON	0.9295		28	19	0	0	0	0	3
Q86YP4	GATAD2A	633	Transcriptional repressor p66-alpha	0.929		2	7	0	0	0	0	0
Q9UBU9	NXF1	619	Nuclear RNA export factor 1	0.9285		15	27	4	0	0	0	0
Q8WVK2	SNRNP27	155	U4/U6.U5 small nuclear ribonucleoprotein 27 kDa protein	0.9285		4	3	0	0	0	0	0
Q16656	NRF1	503	Nuclear respiratory factor 1	0.9285		3	4	0	0	0	0	0
P45973	CBX5	191	Chromobox protein homolog 5	0.9275		10	16	0	0	0	0	3
Q15542	TAF5	800	Transcription initiation factor TFIID subunit 5	0.9265		6	3	0	0	0	0	0
Q96T58	SPEN	3664	Msx2-interacting protein	0.926		5	4	0	0	0	0	0
Q9Y265	RUVBL1	456	RuvB-like 1	0.9255		36	43	6	0	0	0	4
P78347	GTF2I	998	General transcription factor II-I	0.9255		11	28	3	0	0	0	0
Q8N1F7	NUP93	819	Nuclear pore complex protein Nup93	0.925		39	37	8	0	0	0	0
Q14119	VEZF1	521	Vascular endothelial zinc finger 1	0.925		3	5	0	0	0	0	0
Q9BXP5	SRRT	876	Serrate RNA effector molecule homolog	0.9235		29	24	3	0	2	0	0
Q15291	RBBP5	538	Retinoblastoma-binding protein 5	0.9225		4	4	0	0	0	0	0
O00629	KPNA4	521	Importin subunit alpha-3	0.9225		4	3	0	0	0	0	0
Q9NX24	NHP2	153	H/ACA ribonucleoprotein complex subunit 2	0.922		7	17	2	0	0	0	0
Q9BWJ5	SF3B5	86	Splicing factor 3B subunit 5	0.922		2	8	0	0	0	0	0
Q9Y5Q3	MAFB	323	Transcription factor MafB	0.921		3	4	0	0	0	0	0
Q13263	TRIM28	835	Transcription intermediary factor 1-beta	0.9205		63	73	4	0	6	0	7
Q9H2P0	ADNP	1102	Activity-dependent neuroprotector homeobox protein	0.92		4	3	0	0	0	0	0
Q9NRG9	AAAS	546	Aladin	0.9185		3	5	0	0	0	0	0
Q96FN4	CPNE2	548	Copine-2	0.918		5	3	0	0	0	0	0
Q969G3	SMARCE1	411	SWI/SNF-related matrix-associated actin-dependent regulator of chromatin subfamily E member 1	0.9175		10	14	2	0	0	0	0
O00488	ZNF593	134	Zinc finger protein 593	0.9165		3	3	0	0	0	0	0
P27695	APEX1	318	DNA-(apurinic or apyrimidinic site) lyase	0.916		2	6	0	0	0	0	0
P62081	RPS7	194	40S ribosomal protein S7	0.915		18	22	5	0	0	0	0
O43670	ZNF207	478	Zinc finger protein 207	0.9145		4	3	0	0	0	0	0
Q96QE5	TEFM	360	Transcription elongation factor, mitochondrial	0.9125		8	3	0	0	0	0	0
Q9P013	CWC15	229	Spliceosome-associated protein CWC15 homolog	0.9115		2	5	0	0	0	0	0
P41223	BUD31	144	Protein BUD31 homolog	0.911		2	8	0	0	0	0	0
O43447	PPIH	177	Peptidyl-prolyl cis-trans isomerase H	0.9105		2	5	0	0	0	0	0
Q96LZ7	RMDN2	410	Regulator of microtubule dynamics protein 2	0.91		3	3	0	0	0	0	0
Q92804	TAF15	592	TATA-binding protein-associated factor 2N	0.9095		25	28	6	0	0	0	0
Q9UQR1	ZNF148	794	Zinc finger protein 148	0.907		2	7	0	0	0	0	0
Q9NV31	IMP3	184	U3 small nucleolar ribonucleoprotein protein IMP3	0.9065		2	10	0	0	0	0	0
Q9NVR2	INTS10	710	Integrator complex subunit 10	0.9055		2	4	0	0	0	0	0
P19784	CSNK2A2	350	Casein kinase II subunit alpha'	0.9045		2	5	0	0	0	0	0
Q9NRX1	PNO1	252	RNA-binding protein PNO1	0.9045		2	4	0	0	0	0	0
Q8IXM2	BAP18	172	Chromatin complexes subunit BAP18	0.904		3	3	0	0	0	0	0
Q9Y305	ACOT9	439	Acyl-coenzyme A thioesterase 9, mitochondrial	0.9035		3	3	0	0	0	0	0
O75691	UTP20	2785	Small subunit processome component 20 homolog	0.902		10	24	2	0	0	0	0
Q96MG7	NDNL2	304	Melanoma-associated antigen G1	0.902		2	5	0	0	0	0	0
Q9UNH7	SNX6	406	Sorting nexin-6	0.901		2	7	0	0	0	0	0
P52756	RBM5	815	RNA-binding protein 5	0.9005		4	3	0	0	0	0	0
Q9UHA3	RSL24D1	163	Probable ribosome biogenesis protein RLP24	0.9		3	3	0	0	0	0	0
Q9H0U9	TSPYL1	437	Testis-specific Y-encoded-like protein 1	0.8995		2	4	0	0	0	0	0
P17535	JUND	347	Transcription factor jun-D	0.899		3	3	0	0	0	0	0
P62273	RPS29	56	40S ribosomal protein S29	0.896		2	3	0	0	0	0	0
Q15388	TOMM20	145	Mitochondrial import receptor subunit TOM20 homolog	0.896		2	4	0	0	0	0	0
Q13123	IK	557	Protein Red	0.895		20	18	2	0	2	0	0
P19525	EIF2AK2	551	Interferon-induced, double-stranded RNA-activated protein kinase	0.8925		2	5	0	0	0	0	0
Q99547	MPHOSPH6	160	M-phase phosphoprotein 6	0.8915		3	3	0	0	0	0	0
Q8NHQ9	DDX55	600	ATP-dependent RNA helicase DDX55	0.8915		2	4	0	0	0	0	0
P32189	GK	559	Glycerol kinase	0.891		2	5	0	0	0	0	0
Q9NV06	DCAF13	445	DDB1- and CUL4-associated factor 13	0.891		2	5	0	0	0	0	0
Q9H9Y2	RPF1	349	Ribosome production factor 1	0.8905		2	7	0	0	0	0	0
Q5T280	C9orf114	376	Uncharacterized protein C9orf114	0.8895		2	5	0	0	0	0	0
Q13422	IKZF1	519	DNA-binding protein Ikaros	0.8875		2	4	0	0	0	0	0
Q9ULI0	ATAD2B	1458	ATPase family AAA domain-containing protein 2B	0.887		2	5	0	0	0	0	0
P08621	SNRNP70	437	U1 small nuclear ribonucleoprotein 70 kDa	0.884		30	23	0	3	0	0	3
P49848	TAF6	677	Transcription initiation factor TFIID subunit 6	0.8835		3	3	0	0	0	0	0
Q07020	RPL18	188	60S ribosomal protein L18	0.8825		6	24	0	0	0	2	0
Q02809	PLOD1	727	Procollagen-lysine,2-oxoglutarate 5-dioxygenase 1	0.8815		2	5	0	0	0	0	0
Q68CP9	ARID2	1835	AT-rich interactive domain-containing protein 2	0.881		16	3	0	0	0	0	0
P53582	METAP1	386	Methionine aminopeptidase 1	0.88		2	5	0	0	0	0	0
Q92979	EMG1	244	Ribosomal RNA small subunit methyltransferase NEP1	0.88		2	13	0	0	0	0	0
P25398	RPS12	132	40S ribosomal protein S12	0.8795		13	17	0	0	0	0	4
Q9H6R0	DHX33	707	Putative ATP-dependent RNA helicase DHX33	0.8785		2	4	0	0	0	0	0
O95232	LUC7L3	432	Luc7-like protein 3	0.8765		11	10	0	0	2	0	0
Q9Y6V7	DDX49	483	Probable ATP-dependent RNA helicase DDX49	0.8765		2	4	0	0	0	0	0
Q9NXH8	TOR4A	423	Torsin-4A	0.8765		2	4	0	0	0	0	0
Q96L58	B3GALT6	329	Beta-1,3-galactosyltransferase 6	0.8755		2	5	0	0	0	0	0
O00160	MYO1F	1098	Unconventional myosin-If	0.8725		71	76	20	0	0	0	0
P56537	EIF6	245	Eukaryotic translation initiation factor 6	0.8725		16	27	2	0	2	0	2
Q9NVH2	INTS7	962	Integrator complex subunit 7	0.8685		3	3	0	0	0	0	0
O60341	KDM1A	852	Lysine-specific histone demethylase 1A	0.8675		8	17	0	0	2	0	0
Q9ULR0	ISY1	285	Pre-mRNA-splicing factor ISY1 homolog	0.865		2	4	0	0	0	0	0
Q9UBB5	MBD2	411	Methyl-CpG-binding domain protein 2	0.865		2	3	0	0	0	0	0
Q9H307	PNN	717	Pinin	0.8645		23	11	0	0	0	0	3
Q53GS7	GLE1	698	Nucleoporin GLE1	0.8645		6	2	0	0	0	0	0
Q9Y4P3	TBL2	447	Transducin beta-like protein 2	0.864		24	19	5	0	0	0	0
Q13574	DGKZ	1117	Diacylglycerol kinase zeta	0.8635		5	2	0	0	0	0	0
O94906	PRPF6	941	Pre-mRNA-processing factor 6	0.863		30	41	6	0	3	0	0
P62753	RPS6	249	40S ribosomal protein S6	0.862		9	17	0	0	0	0	3
Q9UKL0	RCOR1	482	REST corepressor 1	0.8605		3	2	0	0	0	0	0
Q7L2H7	EIF3M	374	Eukaryotic translation initiation factor 3 subunit M	0.86		3	2	0	0	0	0	0
P07919	UQCRH	91	Cytochrome b-c1 complex subunit 6, mitochondrial	0.8585		3	2	0	0	0	0	0
Q8WXA9	SREK1	508	Splicing regulatory glutamine/lysine-rich protein 1	0.8565		6	2	0	0	0	0	0
Q13435	SF3B2	895	Splicing factor 3B subunit 2	0.855		88	67	6	9	5	0	4
Q9BQ67	GRWD1	446	Glutamate-rich WD repeat-containing protein 1	0.8525		8	2	0	0	0	0	0
P78563	ADARB1	741	Double-stranded RNA-specific editase 1	0.852		5	2	0	0	0	0	0
Q12797	ASPH	758	Aspartyl/asparaginyl beta-hydroxylase	0.851		22	23	6	0	0	0	0
O75694	NUP155	1391	Nuclear pore complex protein Nup155	0.8505		27	42	9	0	0	0	0
Q9UNP9	PPIE	301	Peptidyl-prolyl cis-trans isomerase E	0.85		3	2	0	0	0	0	0
Q9UMY1	NOL7	257	Nucleolar protein 7	0.8495		2	3	0	0	0	0	0
Q9Y4I1	MYO5A	1855	Unconventional myosin-Va	0.849		2	10	0	0	0	0	0
Q96QD9	FYTTD1	318	UAP56-interacting factor	0.8455		8	2	0	0	0	0	0
Q9UL40	ZNF346	294	Zinc finger protein 346	0.8435		2	3	0	0	0	0	0
Q9H7E9	C8orf33	229	UPF0488 protein C8orf33	0.843		2	3	0	0	0	0	0
O60524	NEMF	1076	Nuclear export mediator factor NEMF	0.8425		5	2	0	0	0	0	0
P06748	NPM1	294	Nucleophosmin	0.842		132	128	16	14	4	0	9
P35249	RFC4	363	Replication factor C subunit 4	0.839		5	2	0	0	0	0	0
Q52LJ0	FAM98B	330	Protein FAM98B	0.836		3	2	0	0	0	0	0
P63173	RPL38	70	60S ribosomal protein L38	0.835		9	12	0	0	0	0	3
P84098	RPL19	196	60S ribosomal protein L19	0.834		10	17	0	0	4	0	0
Q96SB8	SMC6	1091	Structural maintenance of chromosomes protein 6	0.8335		8	2	0	0	0	0	0
Q9H0U3	MAGT1	335	Magnesium transporter protein 1	0.8335		2	3	0	0	0	0	0
Q9NPF5	DMAP1	467	DNA methyltransferase 1-associated protein 1	0.8315		4	2	0	0	0	0	0
P09012	SNRPA	282	U1 small nuclear ribonucleoprotein A	0.8305		25	26	3	5	0	0	0
O95696	BRD1	1058	Bromodomain-containing protein 1	0.829		2	4	0	0	0	0	0
Q8NDF8	PAPD5	572	PAP-associated domain-containing protein 5	0.8285		2	3	0	0	0	0	0
Q96HY6	DDRGK1	314	DDRGK domain-containing protein 1	0.823		3	2	0	0	0	0	0
P62280	RPS11	158	40S ribosomal protein S11	0.8205		13	22	0	0	2	0	3
P46779	RPL28	137	60S ribosomal protein L28	0.8195		5	24	0	0	0	2	0
Q4G0J3	LARP7	582	La-related protein 7	0.8195		3	2	0	0	0	0	0
Q06413	MEF2C	473	Myocyte-specific enhancer factor 2C	0.8195		2	3	0	0	0	0	0
O00139	KIF2A	706	Kinesin-like protein KIF2A	0.818		9	2	0	0	0	0	0
Q9Y2X9	ZNF281	895	Zinc finger protein 281	0.814		2	3	0	0	0	0	0
Q9P287	BCCIP	314	BRCA2 and CDKN1A-interacting protein	0.813		2	2	0	0	0	0	0
O00148	DDX39A	427	ATP-dependent RNA helicase DDX39A	0.8125		24	36	9	0	0	0	0
Q8IZP0	ABI1	508	Abl interactor 1	0.8125		3	2	0	0	0	0	0
Q1ED39	KNOP1	458	Lysine-rich nucleolar protein 1	0.8115		3	2	0	0	0	0	0
Q96G21	IMP4	291	U3 small nucleolar ribonucleoprotein protein IMP4	0.8115		2	2	0	0	0	0	0
Q02040	AKAP17A	695	A-kinase anchor protein 17A	0.8065		4	2	0	0	0	0	0
Q8WVV9	HNRNPLL	542	Heterogeneous nuclear ribonucleoprotein L-like	0.8015		18	9	3	0	0	0	0
P12956	XRCC6	609	X-ray repair cross-complementing protein 6	0.8005		51	130	18	0	0	0	6
O00422	SAP18	153	Histone deacetylase complex subunit SAP18	0.8		11	21	0	0	5	0	0
Q92544	TM9SF4	642	Transmembrane 9 superfamily member 4	0.799		2	2	0	0	0	0	0
Q5VV52	ZNF691	312	Zinc finger protein 691	0.798		2	2	0	0	0	0	0
O00268	TAF4	1085	Transcription initiation factor TFIID subunit 4	0.7965		2	3	0	0	0	0	0
Q8IYS2	KIAA2013	634	Uncharacterized protein KIAA2013	0.7945		3	2	0	0	0	0	0
O75818	RPP40	363	Ribonuclease P protein subunit p40	0.794		2	2	0	0	0	0	0
P46063	RECQL	649	ATP-dependent DNA helicase Q1	0.791		2	3	0	0	0	0	0
Q9Y4E5	ZNF451	1061	Zinc finger protein 451	0.7905		3	2	0	0	0	0	0
Q9UGP8	SEC63	760	Translocation protein SEC63 homolog	0.7895		13	8	2	0	0	0	0
P01137	TGFB1	390	Transforming growth factor beta-1	0.785		2	2	0	0	0	0	0
Q9BTV4	TMEM43	400	Transmembrane protein 43	0.783		11	12	3	0	0	0	0
Q96JP5	ZFP91	570	E3 ubiquitin-protein ligase ZFP91	0.783		2	2	0	0	0	0	0
Q9H078	CLPB	707	Caseinolytic peptidase B protein homolog	0.7825		2	2	0	0	0	0	0
Q9NVX2	NLE1	485	Notchless protein homolog 1	0.782		2	2	0	0	0	0	0
Q9Y3Y2	CHTOP	248	Chromatin target of PRMT1 protein	0.7815		14	22	0	0	4	0	2
P61313	RPL15	204	60S ribosomal protein L15	0.778		8	21	0	0	2	0	2
Q96A72	MAGOHB	148	Protein mago nashi homolog 2	0.775		9	14	0	0	0	0	4
Q9UG63	ABCF2	623	ATP-binding cassette sub-family F member 2	0.774		2	2	0	0	0	0	0
Q00059	TFAM	246	Transcription factor A, mitochondrial	0.77		5	14	0	0	0	0	2
Q9UL03	INTS6	887	Integrator complex subunit 6	0.77		2	2	0	0	0	0	0
Q9NV88	INTS9	658	Integrator complex subunit 9	0.7695		2	2	0	0	0	0	0
P15880	RPS2	293	40S ribosomal protein S2	0.769		19	23	0	0	0	4	3
Q68CQ4	DIEXF	756	Digestive organ expansion factor homolog	0.7655		2	2	0	0	0	0	0
Q9NXS2	QPCTL	382	Glutaminyl-peptide cyclotransferase-like protein	0.7635		2	2	0	0	0	0	0
P84243	H3F3A	136	Histone H3.3	0.7575		16	48	2	0	2	3	3
P49750	YLPM1	1951	YLP motif-containing protein 1	0.754		27	21	7	0	0	0	0
Q6ZN55	ZNF574	896	Zinc finger protein 574	0.748		2	2	0	0	0	0	0
Q9NPI1	BRD7	651	Bromodomain-containing protein 7	0.7385		14	2	0	0	0	0	0
Q9NX63	CHCHD3	227	Coiled-coil-helix-coiled-coil-helix domain-containing protein 3, mitochondrial	0.7365		42	74	6	11	0	0	0
Q01831	XPC	940	DNA repair protein complementing XP-C cells	0.7345		2	2	0	0	0	0	0
P16402	HIST1H1D	221	Histone H1.3	0.733		12	33	0	2	2	0	3
Q8NFH5	NUP35	326	Nucleoporin NUP53	0.7325		6	8	0	2	0	0	0
Q9Y5S9	RBM8A	174	RNA-binding protein 8A	0.724		11	11	2	2	0	0	0
Q9UPW6	SATB2	733	DNA-binding protein SATB2	0.724		2	2	0	0	0	0	0
Q92797	SYMPK	1274	Symplekin	0.717		18	7	2	0	0	0	0
Q12769	NUP160	1436	Nuclear pore complex protein Nup160	0.7155		34	44	13	0	0	0	0
Q32MZ4	LRRFIP1	808	Leucine-rich repeat flightless-interacting protein 1	0.712		6	21	3	0	0	0	0
Q15459	SF3A1	793	Splicing factor 3A subunit 1	0.709		55	73	11	9	3	0	4
Q9C0J8	WDR33	1336	pre-mRNA 3' end processing protein WDR33	0.7065		11	8	0	0	2	0	0
Q9H2U1	DHX36	1008	Probable ATP-dependent RNA helicase DHX36	0.7055		2	2	0	0	0	0	0
Q9UMS4	PRPF19	504	Pre-mRNA-processing factor 19	0.7035		34	48	6	4	3	0	5
P62701	RPS4X	263	40S ribosomal protein S4, X isoform	0.703		28	37	0	0	2	2	7
Q8N163	CCAR2	923	DBIRD complex subunit KIAA1967	0.7025		11	7	0	0	2	0	0
Q6P4R8	NFRKB	1299	Nuclear factor related to kappa-B-binding protein	0.6935		2	2	0	0	0	0	0
Q16891	IMMT	758	Mitochondrial inner membrane protein	0.6875		183	192	25	34	0	0	2
Q2TAY7	SMU1	513	WD40 repeat-containing protein SMU1	0.687		26	43	6	4	0	0	2
P46781	RPS9	194	40S ribosomal protein S9	0.6845		14	31	0	0	3	0	5
P61247	RPS3A	264	40S ribosomal protein S3a	0.6815		23	39	0	0	7	0	4
Q13129	RLF	1914	Zinc finger protein Rlf	0.6745		10	30	5	0	0	0	0
P62917	RPL8	257	60S ribosomal protein L8	0.674		22	32	0	0	5	2	3
O14646	CHD1	1710	Chromodomain-helicase-DNA-binding protein 1	0.6735		2	16	0	0	0	0	0
P62851	RPS25	125	40S ribosomal protein S25	0.67		5	10	0	0	0	0	3
Q8IWS0	PHF6	365	PHD finger protein 6	0.6695		10	13	4	0	0	0	0
O94874	UFL1	794	E3 UFM1-protein ligase 1	0.6645		8	10	3	0	0	0	0
Q9Y3B4	SF3B6	125	Pre-mRNA branch site protein p14	0.66		6	8	0	3	0	0	0
P40429	RPL13A	203	60S ribosomal protein L13a	0.659		18	29	0	0	4	2	3
P62805	HIST1H4A	103	Histone H4	0.657		115	242	29	59	5	7	38
P51114	FXR1	621	Fragile X mental retardation syndrome-related protein 1	0.655		10	8	0	0	0	0	3
P30876	POLR2B	1174	DNA-directed RNA polymerase II subunit RPB2	0.6535		29	28	0	0	3	0	7
P05204	HMGN2	90	Non-histone chromosomal protein HMG-17	0.65		5	17	4	0	0	0	0
Q9Y224	C14orf166	244	UPF0568 protein C14orf166	0.6455		3	12	2	0	0	0	0
Q9Y2P8	RCL1	373	RNA 3'-terminal phosphate cyclase-like protein	0.6375		5	6	0	0	0	0	2
P62277	RPS13	151	40S ribosomal protein S13	0.6325		11	17	0	0	2	0	4
Q8WXF1	PSPC1	523	Paraspeckle component 1	0.631		21	18	7	0	0	0	0
Q13595	TRA2A	282	Transformer-2 protein homolog alpha	0.626		17	17	0	3	0	0	4
P61964	WDR5	334	WD repeat-containing protein 5	0.623		5	6	0	0	2	0	0
P63244	GNB2L1	317	Guanine nucleotide-binding protein subunit beta-2-like 1	0.6205		23	20	4	0	2	2	3
Q9P2I0	CPSF2	782	Cleavage and polyadenylation specificity factor subunit 2	0.62		22	16	7	0	0	0	0
O43172	PRPF4	522	U4/U6 small nuclear ribonucleoprotein Prp4	0.62		9	13	2	0	0	0	2
P11388	TOP2A	1531	DNA topoisomerase 2-alpha	0.618		28	43	0	0	0	0	13
P48681	NES	1621	Nestin	0.617		2	23	0	0	0	0	0
Q68E01	INTS3	1043	Integrator complex subunit 3	0.6165		11	5	2	0	0	0	0
Q96PK6	RBM14	669	RNA-binding protein 14	0.616		45	71	10	5	7	0	7
Q13765	NACA	215	Nascent polypeptide-associated complex subunit alpha	0.6155		10	3	0	0	0	0	2
P19388	POLR2E	210	DNA-directed RNA polymerases I, II, and III subunit RPABC1	0.6135		7	14	0	0	2	0	2
Q13185	CBX3	183	Chromobox protein homolog 3	0.611		16	27	0	0	0	0	9
Q92974	ARHGEF2	986	Rho guanine nucleotide exchange factor 2	0.6105		11	5	2	0	0	0	0
Q14739	LBR	615	Lamin-B receptor	0.61		20	17	0	2	0	2	3
P63220	RPS21	83	40S ribosomal protein S21	0.6095		6	6	0	0	3	0	0
Q9NW64	RBM22	420	Pre-mRNA-splicing factor RBM22	0.6095		3	12	0	2	0	0	0
Q14498	RBM39	530	RNA-binding protein 39	0.6085		39	49	2	12	2	2	5
P46776	RPL27A	148	60S ribosomal protein L27a	0.6		6	12	0	0	0	0	4
Q9Y5B9	SUPT16H	1047	FACT complex subunit SPT16	0.5875		41	56	12	0	0	0	6
Q12874	SF3A3	501	Splicing factor 3A subunit 3	0.579		21	25	3	4	0	0	2
Q5HYI7	MTX3	312	Metaxin-3	0.5775		7	8	3	0	0	0	0
O94804	STK10	968	Serine/threonine-protein kinase 10	0.5735		16	7	4	0	0	0	0
Q08379	GOLGA2	1002	Golgin subfamily A member 2	0.573		3	13	2	0	0	0	0
Q6P2Q9	PRPF8	2335	Pre-mRNA-processing-splicing factor 8	0.572		116	167	31	14	7	0	14
P62140	PPP1CB	327	Serine/threonine-protein phosphatase PP1-beta catalytic subunit	0.57		14	18	7	0	0	0	0
P02545	LMNA	664	Prelamin-A/C	0.565		185	306	51	72	5	0	5
Q8IWX8	CHERP	916	Calcium homeostasis endoplasmic reticulum protein	0.565		7	6	0	0	0	0	2
P11387	TOP1	765	DNA topoisomerase 1	0.56		49	68	7	2	12	0	7
B0I1T2	MYO1G	1018	Unconventional myosin-Ig	0.552		2	36	0	0	0	0	0
P05388	RPLP0	317	60S acidic ribosomal protein P0	0.55		59	43	6	0	5	5	9
Q93009	USP7	1102	Ubiquitin carboxyl-terminal hydrolase 7	0.5485		15	5	3	0	0	0	0
P42167	TMPO	454	Lamina-associated polypeptide 2, isoforms beta/gamma	0.5465		29	32	8	0	4	0	3
O75319	DUSP11	330	RNA/RNP complex-1-interacting phosphatase	0.5355		4	12	0	0	3	0	0
O75533	SF3B1	1304	Splicing factor 3B subunit 1	0.527		146	138	28	23	12	0	10
P06396	GSN	782	Gelsolin	0.527		2	21	2	0	0	0	0
Q53F19	C17orf85	620	Uncharacterized protein C17orf85	0.5265		7	4	0	0	0	0	2
Q99459	CDC5L	802	Cell division cycle 5-like protein	0.5245		27	45	5	2	0	0	7
P68400	CSNK2A1	391	Casein kinase II subunit alpha	0.5245		4	5	0	0	0	0	2
Q12996	CSTF3	717	Cleavage stimulation factor subunit 3	0.52		14	4	3	0	0	0	0
Q96EY1	DNAJA3	480	DnaJ homolog subfamily A member 3, mitochondrial	0.5185		5	4	2	0	0	0	0
Q12906	ILF3	894	Interleukin enhancer-binding factor 3	0.5155		81	84	15	0	4	0	20
Q9NVI7	ATAD3A	634	ATPase family AAA domain-containing protein 3A	0.5135		73	78	13	0	6	11	10
Q8NF50	DOCK8	2099	Dedicator of cytokinesis protein 8	0.5135		7	30	6	0	0	0	0
O43809	NUDT21	227	Cleavage and polyadenylation specificity factor subunit 5	0.5115		21	26	8	3	0	0	0
Q03252	LMNB2	600	Lamin-B2	0.5105		50	95	15	7	4	0	9
Q99590	SCAF11	1463	Protein SCAF11	0.5105		23	33	4	0	4	0	4
Q8TDW0	LRRC8C	803	Leucine-rich repeat-containing protein 8C	0.5085		18	5	4	0	0	0	0
Q16706	MAN2A1	1144	Alpha-mannosidase 2	0.505		11	3	2	0	0	0	0
Q86V81	ALYREF	257	THO complex subunit 4	0.503		43	47	7	7	4	0	5
Q5T9A4	ATAD3B	648	ATPase family AAA domain-containing protein 3B	0.498		0	48	0	0	0	7	0
P28288	ABCD3	659	ATP-binding cassette sub-family D member 3	0.496		16	38	11	0	0	0	0
P08240	SRPR	638	Signal recognition particle receptor subunit alpha	0.496		10	11	5	0	0	0	0
Q9NXE4	SMPD4	827	Sphingomyelin phosphodiesterase 4	0.4955		14	6	4	0	0	0	0
Q08170	SRSF4	494	Serine/arginine-rich splicing factor 4	0.494		19	0	0	0	0	0	0
P55160	NCKAP1L	1127	Nck-associated protein 1-like	0.4935		23	10	7	0	0	0	0
P16403	HIST1H1C	213	Histone H1.2	0.493		0	33	0	0	0	0	0
Q8NC51	SERBP1	408	Plasminogen activator inhibitor 1 RNA-binding protein	0.492		23	10	0	0	4	0	3
O75477	ERLIN1	346	Erlin-1	0.49		12	0	0	0	0	0	0
Q8IUE6	HIST2H2AB	130	Histone H2A type 2-B	0.49		0	143	0	0	0	0	0
P08311	CTSG	255	Cathepsin G	0.49		0	12	0	0	0	0	0
Q93077	HIST1H2AC	130	Histone H2A type 1-C	0.4885		0	156	0	0	0	0	0
P69905	HBA1	142	Hemoglobin subunit alpha	0.4885		0	10	0	0	0	0	0
P01617	P01617	113	Ig kappa chain V-II region TEW	0.486		0	31	0	0	0	0	0
O95758	PTBP3	552	Polypyrimidine tract-binding protein 3	0.485		11	0	0	0	0	0	0
P62318	SNRPD3	126	Small nuclear ribonucleoprotein Sm D3	0.4835		16	24	5	2	2	0	0
P62308	SNRPG	76	Small nuclear ribonucleoprotein G	0.4835		2	5	0	0	2	0	0
Q16778	HIST2H2BE	126	Histone H2B type 2-E	0.483		85	144	0	22	8	0	35
Q13243	SRSF5	272	Serine/arginine-rich splicing factor 5	0.4825		13	15	0	0	3	0	4
Q15651	HMGN3	99	High mobility group nucleosome-binding domain-containing protein 3	0.4805		0	11	0	0	0	0	0
Q99988	GDF15	308	Growth/differentiation factor 15	0.4805		0	11	0	0	0	0	0
Q9NS69	TOMM22	142	Mitochondrial import receptor subunit TOM22 homolog	0.479		7	0	0	0	0	0	0
P17676	CEBPB	345	CCAAT/enhancer-binding protein beta	0.4785		0	11	0	0	0	0	0
Q12830	BPTF	3046	Nucleosome-remodeling factor subunit BPTF	0.478		2	4	0	0	0	0	0
Q8N766	EMC1	993	ER membrane protein complex subunit 1	0.4775		8	4	2	0	0	0	0
O00560	SDCBP	298	Syntenin-1	0.477		0	9	0	0	0	0	0
Q96SI9	STRBP	672	Spermatid perinuclear RNA-binding protein	0.476		0	15	0	0	0	0	0
Q7L2E3	DHX30	1194	Putative ATP-dependent RNA helicase DHX30	0.4755		21	14	4	0	0	0	4
P98175	RBM10	930	RNA-binding protein 10	0.4755		9	8	0	2	2	0	0
P61587	RND3	244	Rho-related GTP-binding protein RhoE	0.4715		0	8	0	0	0	0	0
Q99973	TEP1	2627	Telomerase protein component 1	0.4715		0	24	3	0	0	0	0
Q8NAV1	PRPF38A	312	Pre-mRNA-splicing factor 38A	0.4705		6	0	0	0	0	0	0
P0C0S8	HIST1H2AG	130	Histone H2A type 1	0.4695		111	184	30	37	9	4	38
Q9GZY6	LAT2	243	Linker for activation of T-cells family member 2	0.4665		0	6	0	0	0	0	0
Q9Y3C6	PPIL1	166	Peptidyl-prolyl cis-trans isomerase-like 1	0.466		0	5	0	0	0	0	0
P62263	RPS14	151	40S ribosomal protein S14	0.4655		8	21	2	2	3	0	2
P07203	GPX1	203	Glutathione peroxidase 1	0.4635		0	5	0	0	0	0	0
Q969S3	ZNF622	477	Zinc finger protein 622	0.4615		8	0	0	0	0	0	0
P01616	P01616	112	Ig kappa chain V-II region MIL	0.4605		4	0	0	0	0	0	0
O95777	LSM8	96	N-alpha-acetyltransferase 38, NatC auxiliary subunit	0.4605		0	4	0	0	0	0	0
P47914	RPL29	159	60S ribosomal protein L29	0.4585		0	5	0	0	0	0	0
P62807	HIST1H2BC	126	Histone H2B type 1-C/E/F/G/I	0.458		93	159	19	32	9	2	35
P62487	POLR2G	172	DNA-directed RNA polymerase II subunit RPB7	0.458		0	6	0	0	0	0	0
P20700	LMNB1	586	Lamin-B1	0.457		98	204	36	20	9	7	19
Q9P0L0	VAPA	249	Vesicle-associated membrane protein-associated protein A	0.456		9	10	5	0	0	0	0
Q12800	TFCP2	502	Alpha-globin transcription factor CP2	0.455		8	0	0	0	0	0	0
P08754	GNAI3	354	Guanine nucleotide-binding protein G(k) subunit alpha	0.4545		0	8	0	0	0	0	0
P09874	PARP1	1014	Poly [ADP-ribose] polymerase 1	0.453		234	163	65	5	4	0	16
O95926	SYF2	243	Pre-mRNA-splicing factor SYF2	0.453		0	5	0	0	0	0	0
P01766	P01766	120	Ig heavy chain V-III region BRO	0.452		0	4	0	0	0	0	0
P61158	ACTR3	418	Actin-related protein 3	0.4515		0	8	0	0	0	0	0
Q96HS1	PGAM5	289	Serine/threonine-protein phosphatase PGAM5, mitochondrial	0.45		16	24	4	0	4	0	3
P60660	MYL6	151	Myosin light polypeptide 6	0.448		6	18	2	0	2	0	2
Q9NZI7	UBP1	540	Upstream-binding protein 1	0.4475		6	0	0	0	0	0	0
P60866	RPS20	119	40S ribosomal protein S20	0.446		5	7	0	0	0	0	4
O60841	EIF5B	1220	Eukaryotic translation initiation factor 5B	0.4445		12	0	0	0	0	0	0
Q8IXB1	DNAJC10	793	DnaJ homolog subfamily C member 10	0.4435		5	5	2	0	0	0	0
Q9BQ75	CMSS1	279	Protein CMSS1	0.442		0	5	0	0	0	0	0
Q9UDW1	UQCR10	63	Cytochrome b-c1 complex subunit 9	0.4405		0	3	0	0	0	0	0
P62304	SNRPE	92	Small nuclear ribonucleoprotein E	0.4385		7	10	2	3	0	0	0
Q8WUB8	PHF10	498	PHD finger protein 10	0.4385		6	0	0	0	0	0	0
P62312	LSM6	80	U6 snRNA-associated Sm-like protein LSm6	0.4385		0	3	0	0	0	0	0
Q99986	VRK1	396	Serine/threonine-protein kinase VRK1	0.437		5	0	0	0	0	0	0
P35659	DEK	375	Protein DEK	0.435		6	10	0	0	4	0	0
P52272	HNRNPM	730	Heterogeneous nuclear ribonucleoprotein M	0.4345		213	237	59	46	25	11	41
Q9BY77	POLDIP3	421	Polymerase delta-interacting protein 3	0.434		29	23	3	0	8	0	3
Q13895	BYSL	437	Bystin	0.4335		0	8	0	0	0	0	0
Q96CB9	NSUN4	384	5-methylcytosine rRNA methyltransferase NSUN4	0.4335		0	5	0	0	0	0	0
Q86TJ2	TADA2B	420	Transcriptional adapter 2-beta	0.433		4	0	0	0	0	0	0
O60675	MAFK	156	Transcription factor MafK	0.433		0	4	0	0	0	0	0
Q9UJZ1	STOML2	356	Stomatin-like protein 2, mitochondrial	0.4315		15	14	3	2	2	0	0
P55735	SEC13	322	Protein SEC13 homolog	0.43		5	6	0	0	0	0	3
P20226	TBP	339	TATA-box-binding protein	0.4295		4	0	0	0	0	0	0
O75607	NPM3	178	Nucleoplasmin-3	0.4295		0	4	0	0	0	0	0
Q6PI98	INO80C	192	INO80 complex subunit C	0.4265		3	0	0	0	0	0	0
O95619	YEATS4	227	YEATS domain-containing protein 4	0.426		0	4	0	0	0	0	0
Q96C36	PYCR2	320	Pyrroline-5-carboxylate reductase 2	0.4255		0	4	0	0	0	0	0
Q6RFH5	WDR74	385	WD repeat-containing protein 74	0.424		0	6	0	0	0	0	0
O15525	MAFG	162	Transcription factor MafG	0.4235		0	3	0	0	0	0	0
Q9HB71	CACYBP	228	Calcyclin-binding protein	0.4225		0	4	0	0	0	0	0
Q14814	MEF2D	521	Myocyte-specific enhancer factor 2D	0.4225		0	6	0	0	0	0	0
Q14444	CAPRIN1	709	Caprin-1	0.422		6	0	0	0	0	0	0
P31930	UQCRC1	480	Cytochrome b-c1 complex subunit 1, mitochondrial	0.422		4	0	0	0	0	0	0
Q03405	PLAUR	335	Urokinase plasminogen activator surface receptor	0.4205		0	5	0	0	0	0	0
Q16611	BAK1	211	Bcl-2 homologous antagonist/killer	0.4195		3	0	0	0	0	0	0
P00738	HP	406	Haptoglobin	0.4195		0	5	0	0	0	0	0
Q9H0L4	CSTF2T	616	Cleavage stimulation factor subunit 2 tau variant	0.419		5	0	0	0	0	0	0
Q9UNQ2	DIMT1	313	Probable dimethyladenosine transferase	0.419		0	5	0	0	0	0	0
Q9Y4Z0	LSM4	139	U6 snRNA-associated Sm-like protein LSm4	0.418		0	3	0	0	0	0	0
Q9NVM9	ASUN	706	Protein asunder homolog	0.4175		7	0	0	0	0	0	0
O75940	SMNDC1	238	Survival of motor neuron-related-splicing factor 30	0.4175		0	4	0	0	0	0	0
O75817	POP7	140	Ribonuclease P protein subunit p20	0.4165		0	3	0	0	0	0	0
Q8WXI9	GATAD2B	593	Transcriptional repressor p66-beta	0.416		0	7	0	0	0	0	0
P26368	U2AF2	475	Splicing factor U2AF 65 kDa subunit	0.415		83	42	15	16	0	0	0
P62861	FAU	59	40S ribosomal protein S30	0.415		2	0	0	0	0	0	0
Q9P031	CCDC59	241	Thyroid transcription factor 1-associated protein 26	0.415		0	4	0	0	0	0	0
Q7Z7H5	TMED4	227	Transmembrane emp24 domain-containing protein 4	0.4135		3	0	0	0	0	0	0
P62158	CALM1	149	Calmodulin	0.411		0	3	0	0	0	0	0
O00299	CLIC1	241	Chloride intracellular channel protein 1	0.411		0	4	0	0	0	0	0
P17275	JUNB	347	Transcription factor jun-B	0.41		0	4	0	0	0	0	0
Q9BZJ0	CRNKL1	848	Crooked neck-like protein 1	0.409		7	2	0	0	0	0	2
O75369	FLNB	2602	Filamin-B	0.4085		0	15	0	0	0	0	2
P27694	RPA1	616	Replication protein A 70 kDa DNA-binding subunit	0.4075		5	0	0	0	0	0	0
P29590	PML	882	Protein PML	0.405		0	9	0	0	0	0	0
Q07666	KHDRBS1	443	KH domain-containing, RNA-binding, signal transduction-associated protein 1	0.4045		18	17	3	0	4	0	2
Q9UHB9	SRP68	627	Signal recognition particle subunit SRP68	0.404		4	0	0	0	0	0	0
P62314	SNRPD1	119	Small nuclear ribonucleoprotein Sm D1	0.4025		17	22	6	0	0	0	4
O00255	MEN1	615	Menin	0.402		0	6	0	0	0	0	0
P61160	ACTR2	394	Actin-related protein 2	0.402		0	5	0	0	0	0	0
Q9Y6A4	C16orf80	193	UPF0468 protein C16orf80	0.4015		0	3	0	0	0	0	0
P52298	NCBP2	156	Nuclear cap-binding protein subunit 2	0.4005		0	3	0	0	0	0	0
Q969H6	POP5	163	Ribonuclease P/MRP protein subunit POP5	0.4005		0	3	0	0	0	0	0
P40121	CAPG	348	Macrophage-capping protein	0.4005		0	4	0	0	0	0	0
Q9HAN9	NMNAT1	279	Nicotinamide mononucleotide adenylyltransferase 1	0.4		3	0	0	0	0	0	0
P84103	SRSF3	164	Serine/arginine-rich splicing factor 3	0.3995		37	68	13	12	7	0	11
P17096	HMGA1	107	High mobility group protein HMG-I/HMG-Y	0.3995		17	29	8	5	0	0	0
P49748	ACADVL	655	Very long-chain specific acyl-CoA dehydrogenase, mitochondrial	0.399		0	5	0	0	0	0	0
Q9H501	ESF1	851	ESF1 homolog	0.3985		0	7	0	0	0	0	0
Q9Y3A2	UTP11L	253	Probable U3 small nucleolar RNA-associated protein 11	0.3985		0	3	0	0	0	0	0
Q9P2E5	CHPF2	772	Chondroitin sulfate glucuronyltransferase	0.3985		0	6	0	0	0	0	0
Q13573	SNW1	536	SNW domain-containing protein 1	0.398		15	21	2	5	0	0	2
P59998	ARPC4	168	Actin-related protein 2/3 complex subunit 4	0.398		0	3	0	0	0	0	0
O00161	SNAP23	211	Synaptosomal-associated protein 23	0.398		0	3	0	0	0	0	0
Q15427	SF3B4	424	Splicing factor 3B subunit 4	0.397		10	10	2	0	0	0	3
O15258	RER1	196	Protein RER1	0.396		4	10	4	0	0	0	0
Q8NBZ7	UXS1	420	UDP-glucuronic acid decarboxylase 1	0.3955		0	5	0	0	0	0	0
O94880	PHF14	888	PHD finger protein 14	0.3955		0	6	0	0	0	0	0
O15143	ARPC1B	372	Actin-related protein 2/3 complex subunit 1B	0.3955		0	4	0	0	0	0	0
Q9BZL1	UBL5	73	Ubiquitin-like protein 5	0.393		0	2	0	0	0	0	0
Q14978	NOLC1	699	Nucleolar and coiled-body phosphoprotein 1	0.3925		6	14	0	0	3	0	2
Q9HBH1	PDF	243	Peptide deformylase, mitochondrial	0.392		0	3	0	0	0	0	0
Q9NPJ6	MED4	270	Mediator of RNA polymerase II transcription subunit 4	0.391		0	3	0	0	0	0	0
P62249	RPS16	146	40S ribosomal protein S16	0.3905		15	17	0	0	2	0	7
Q13045	FLII	1269	Protein flightless-1 homolog	0.3905		0	10	0	0	0	0	0
Q05048	CSTF1	431	Cleavage stimulation factor subunit 1	0.3885		0	4	0	0	0	0	0
Q9UK58	CCNL1	526	Cyclin-L1	0.388		4	0	0	0	0	0	0
Q8NFH3	NUP43	380	Nucleoporin Nup43	0.388		0	4	0	0	0	0	0
P49458	SRP9	86	Signal recognition particle 9 kDa protein	0.386		0	2	0	0	0	0	0
Q9BUL9	RPP25	199	Ribonuclease P protein subunit p25	0.386		0	3	0	0	0	0	0
O95249	GOSR1	250	Golgi SNAP receptor complex member 1	0.386		0	3	0	0	0	0	0
Q12965	MYO1E	1108	Unconventional myosin-Ie	0.3855		24	37	15	0	0	0	0
P08047	SP1	785	Transcription factor Sp1	0.385		4	0	0	0	0	0	0
Q9NPA0	EMC7	242	ER membrane protein complex subunit 7	0.385		2	0	0	0	0	0	0
O75643	SNRNP200	2136	U5 small nuclear ribonucleoprotein 200 kDa helicase	0.3845		138	149	41	20	5	0	17
P19338	NCL	710	Nucleolin	0.384		91	107	23	10	4	0	16
Q9UM54	MYO6	1294	Unconventional myosin-VI	0.384		2	13	3	0	0	0	0
Q9UFN0	NIPSNAP3A	247	Protein NipSnap homolog 3A	0.384		0	3	0	0	0	0	0
Q96TA2	YME1L1	773	ATP-dependent zinc metalloprotease YME1L1	0.3835		4	0	0	0	0	0	0
P61009	SPCS3	180	Signal peptidase complex subunit 3	0.3835		2	0	0	0	0	0	0
Q9NQZ2	UTP3	479	Something about silencing protein 10	0.382		0	4	0	0	0	0	0
Q9Y294	ASF1A	204	Histone chaperone ASF1A	0.3815		2	0	0	0	0	0	0
P20290	BTF3	206	Transcription factor BTF3	0.3815		2	0	0	0	0	0	0
Q16630	CPSF6	551	Cleavage and polyadenylation specificity factor subunit 6	0.3805		26	41	16	3	0	0	0
O14776	TCERG1	1098	Transcription elongation regulator 1	0.3805		5	8	3	0	0	0	0
Q5T3I0	GPATCH4	446	G patch domain-containing protein 4	0.3805		3	0	0	0	0	0	0
Q8WUA2	PPIL4	492	Peptidyl-prolyl cis-trans isomerase-like 4	0.38		3	0	0	0	0	0	0
P13501	CCL5	91	C-C motif chemokine 5	0.3775		0	2	0	0	0	0	0
Q9Y2R9	MRPS7	242	28S ribosomal protein S7, mitochondrial	0.377		0	3	0	0	0	0	0
Q8NE86	MCU	351	Calcium uniporter protein, mitochondrial	0.3765		0	3	0	0	0	0	0
Q96EU6	RRP36	259	Ribosomal RNA processing protein 36 homolog	0.376		0	3	0	0	0	0	0
P61513	RPL37A	92	60S ribosomal protein L37a	0.3755		8	11	0	0	3	0	3
P01622	P01622	109	Ig kappa chain V-III region Ti	0.375		0	2	0	0	0	0	0
P55769	NHP2L1	128	NHP2-like protein 1	0.3745		5	15	0	0	0	0	6
Q16637	SMN1	294	Survival motor neuron protein	0.374		0	3	0	0	0	0	0
O15504	NUPL2	423	Nucleoporin-like protein 2	0.374		0	4	0	0	0	0	0
Q13888	GTF2H2	395	General transcription factor IIH subunit 2	0.373		0	3	0	0	0	0	0
P47755	CAPZA2	286	F-actin-capping protein subunit alpha-2	0.3715		0	3	0	0	0	0	0
Q7L0Y3	TRMT10C	403	Mitochondrial ribonuclease P protein 1	0.3715		0	3	0	0	0	0	0
P49761	CLK3	638	Dual specificity protein kinase CLK3	0.37		4	0	0	0	0	0	0
P98179	RBM3	157	Putative RNA-binding protein 3	0.369		7	15	7	0	0	0	0
Q9UGY1	NOL12	213	Nucleolar protein 12	0.3685		2	0	0	0	0	0	0
P01703	P01703	103	Ig lambda chain V-I region NEWM	0.3685		0	2	0	0	0	0	0
P62750	RPL23A	156	60S ribosomal protein L23a	0.367		21	30	2	0	6	0	5
P01871	IGHM	452	Ig mu chain C region	0.3665		0	4	0	0	0	0	0
Q9BTD8	RBM42	480	RNA-binding protein 42	0.366		3	0	0	0	0	0	0
Q8WVM0	TFB1M	346	Dimethyladenosine transferase 1, mitochondrial	0.3655		0	3	0	0	0	0	0
Q9Y230	RUVBL2	463	RuvB-like 2	0.365		35	49	15	3	0	0	6
Q8IZQ5	SELH	122	Selenoprotein H	0.3645		0	2	0	0	0	0	0
Q9UBB9	TFIP11	837	Tuftelin-interacting protein 11	0.364		4	0	0	0	0	0	0
Q7Z4R8	C6orf120	191	UPF0669 protein C6orf120	0.3635		2	0	0	0	0	0	0
Q9NRF9	POLE3	147	DNA polymerase epsilon subunit 3	0.363		0	2	0	0	0	0	0
Q9P1U0	ZNRD1	126	DNA-directed RNA polymerase I subunit RPA12	0.3615		0	2	0	0	0	0	0
Q16643	DBN1	649	Drebrin	0.3615		0	5	0	0	0	0	0
P48729	CSNK1A1	337	Casein kinase I isoform alpha	0.3615		0	3	0	0	0	0	0
Q86WB0	ZC3HC1	502	Nuclear-interacting partner of ALK	0.361		3	0	0	0	0	0	0
Q9Y2S0	POLR1D	133	DNA-directed RNA polymerases I and III subunit RPAC2	0.3605		0	2	0	0	0	0	0
Q15942	ZYX	572	Zyxin	0.3605		0	4	0	0	0	0	0
P78345	RPP38	283	Ribonuclease P protein subunit p38	0.36		2	0	0	0	0	0	0
Q8TDL5	BPIFB1	484	BPI fold-containing family B member 1	0.36		0	4	0	0	0	0	0
Q96GC6	ZNF274	653	Neurotrophin receptor-interacting factor homolog	0.3585		4	0	0	0	0	0	0
P63272	SUPT4H1	117	Transcription elongation factor SPT4	0.356		0	2	0	0	0	0	0
O14948	TFEC	347	Transcription factor EC	0.356		0	3	0	0	0	0	0
P62854	RPS26	115	40S ribosomal protein S26	0.355		5	10	0	0	0	2	3
Q9Y262	EIF3L	564	Eukaryotic translation initiation factor 3 subunit L	0.3535		3	0	0	0	0	0	0
Q53H12	AGK	422	Acylglycerol kinase, mitochondrial	0.3535		0	3	0	0	0	0	0
Q9Y3E5	PTRH2	179	Peptidyl-tRNA hydrolase 2, mitochondrial	0.3535		0	2	0	0	0	0	0
Q96I25	RBM17	401	Splicing factor 45	0.353		9	9	0	0	2	0	3
Q86WX3	RPS19BP1	136	Active regulator of SIRT1	0.353		0	2	0	0	0	0	0
Q96FK6	WDR89	387	WD repeat-containing protein 89	0.353		0	3	0	0	0	0	0
P08865	RPSA	295	40S ribosomal protein SA	0.352		25	14	0	0	2	2	8
O75494	SRSF10	262	Serine/arginine-rich splicing factor 10	0.352		12	21	7	0	0	0	3
Q9BRQ6	CHCHD6	235	Coiled-coil-helix-coiled-coil-helix domain-containing protein 6, mitochondrial	0.352		2	0	0	0	0	0	0
O75683	SURF6	361	Surfeit locus protein 6	0.3515		0	3	0	0	0	0	0
Q09028	RBBP4	425	Histone-binding protein RBBP4	0.35		10	16	0	0	0	0	7
Q9NXV6	CDKN2AIP	580	CDKN2A-interacting protein	0.3495		0	3	0	0	0	0	0
P51991	HNRNPA3	378	Heterogeneous nuclear ribonucleoprotein A3	0.349		68	78	20	9	6	0	9
Q96PU8	QKI	341	Protein quaking	0.348		2	0	0	0	0	0	0
O60506	SYNCRIP	623	Heterogeneous nuclear ribonucleoprotein Q	0.3465		48	40	13	5	3	0	8
P26373	RPL13	211	60S ribosomal protein L13	0.3465		19	37	0	0	6	3	6
Q96LT9	RNPC3	517	RNA-binding protein 40	0.3465		3	0	0	0	0	0	0
Q96D46	NMD3	503	60S ribosomal export protein NMD3	0.3465		3	0	0	0	0	0	0
P67812	SEC11A	179	Signal peptidase complex catalytic subunit SEC11A	0.3465		0	2	0	0	0	0	0
Q9Y324	FCF1	198	rRNA-processing protein FCF1 homolog	0.346		0	2	0	0	0	0	0
P18621	RPL17	184	60S ribosomal protein L17	0.3455		24	23	2	0	3	0	8
Q96PZ2	FAM111A	611	Protein FAM111A	0.345		3	0	0	0	0	0	0
P36969	GPX4	197	Phospholipid hydroperoxide glutathione peroxidase, mitochondrial	0.345		0	2	0	0	0	0	0
O15145	ARPC3	178	Actin-related protein 2/3 complex subunit 3	0.344		0	2	0	0	0	0	0
O75190	DNAJB6	326	DnaJ homolog subfamily B member 6	0.3415		2	0	0	0	0	0	0
Q86Y79	PTRH1	214	Probable peptidyl-tRNA hydrolase	0.3395		0	2	0	0	0	0	0
Q9NRW3	APOBEC3C	190	DNA dC->dU-editing enzyme APOBEC-3C	0.339		0	2	0	0	0	0	0
P48735	IDH2	452	Isocitrate dehydrogenase [NADP], mitochondrial	0.339		0	3	0	0	0	0	0
Q53EP0	FNDC3B	1204	Fibronectin type III domain-containing protein 3B	0.338		24	14	11	0	0	0	0
Q9Y241	HIGD1A	93	HIG1 domain family member 1A, mitochondrial	0.3375		5	4	4	0	0	0	0
O75569	PRKRA	313	Interferon-inducible double stranded RNA-dependent protein kinase activator A	0.337		2	0	0	0	0	0	0
Q9BRD0	BUD13	619	BUD13 homolog	0.3365		3	0	0	0	0	0	0
Q9Y580	RBM7	266	RNA-binding protein 7	0.336		0	2	0	0	0	0	0
Q00577	PURA	322	Transcriptional activator protein Pur-alpha	0.335		2	0	0	0	0	0	0
P41212	ETV6	452	Transcription factor ETV6	0.335		0	3	0	0	0	0	0
P46783	RPS10	165	40S ribosomal protein S10	0.334		7	11	0	0	2	0	4
Q96QC0	PPP1R10	940	Serine/threonine-protein phosphatase 1 regulatory subunit 10	0.334		0	5	0	0	0	0	0
Q86UP2	KTN1	1357	Kinectin	0.3335		5	0	0	0	0	0	0
Q96QR8	PURB	312	Transcriptional activator protein Pur-beta	0.3335		2	0	0	0	0	0	0
Q14919	DRAP1	205	Dr1-associated corepressor	0.3335		0	2	0	0	0	0	0
Q96CB8	INTS12	462	Integrator complex subunit 12	0.3335		0	3	0	0	0	0	0
Q9H5V9	CXorf56	222	UPF0428 protein CXorf56	0.3325		0	2	0	0	0	0	0
Q9UKF6	CPSF3	684	Cleavage and polyadenylation specificity factor subunit 3	0.332		12	6	3	0	0	0	2
Q8WV22	NSMCE1	266	Non-structural maintenance of chromosomes element 1 homolog	0.332		0	2	0	0	0	0	0
Q16531	DDB1	1140	DNA damage-binding protein 1	0.33		37	44	19	0	0	0	3
Q9Y383	LUC7L2	392	Putative RNA-binding protein Luc7-like 2	0.33		28	25	0	13	2	0	2
P06400	RB1	928	Retinoblastoma-associated protein	0.3295		3	0	0	0	0	0	0
P61019	RAB2A	212	Ras-related protein Rab-2A	0.329		0	2	0	0	0	0	0
Q4VC05	BCL7A	210	B-cell CLL/lymphoma 7 protein family member A	0.329		0	2	0	0	0	0	0
O00442	RTCA	366	RNA 3'-terminal phosphate cyclase	0.328		2	0	0	0	0	0	0
P18847	ATF3	181	Cyclic AMP-dependent transcription factor ATF-3	0.3275		0	2	0	0	0	0	0
Q96N66	MBOAT7	472	Lysophospholipid acyltransferase 7	0.3275		0	3	0	0	0	0	0
Q9Y2C4	EXOG	368	Nuclease EXOG, mitochondrial	0.327		2	0	0	0	0	0	0
Q6NT76	HMBOX1	420	Homeobox-containing protein 1	0.327		2	0	0	0	0	0	0
P07384	CAPN1	714	Calpain-1 catalytic subunit	0.325		3	0	0	0	0	0	0
Q8IXM6	NRM	262	Nurim	0.3245		0	2	0	0	0	0	0
Q9H8Y8	GORASP2	452	Golgi reassembly-stacking protein 2	0.324		2	0	0	0	0	0	0
P62136	PPP1CA	330	Serine/threonine-protein phosphatase PP1-alpha catalytic subunit	0.3195		11	18	6	0	3	0	0
P42677	RPS27	84	40S ribosomal protein S27	0.319		5	15	3	0	0	0	3
Q9NP55	BPIFA1	256	BPI fold-containing family A member 1	0.318		0	2	0	0	0	0	0
Q10469	MGAT2	447	Alpha-1,6-mannosyl-glycoprotein 2-beta-N-acetylglucosaminyltransferase	0.3175		2	0	0	0	0	0	0
Q15437	SEC23B	767	Protein transport protein Sec23B	0.317		3	0	0	0	0	0	0
O75489	NDUFS3	264	NADH dehydrogenase [ubiquinone] iron-sulfur protein 3, mitochondrial	0.317		3	2	2	0	0	0	0
Q12837	POU4F2	409	POU domain, class 4, transcription factor 2	0.317		2	0	0	0	0	0	0
Q9ULW3	ABT1	272	Activator of basal transcription 1	0.317		0	2	0	0	0	0	0
Q8TBP6	SLC25A40	338	Solute carrier family 25 member 40	0.3165		5	0	2	0	0	0	0
Q8N2K0	ABHD12	398	Monoacylglycerol lipase ABHD12	0.3165		2	8	3	0	0	0	0
Q15572	TAF1C	869	TATA box-binding protein-associated factor RNA polymerase I subunit C	0.3135		3	0	0	0	0	0	0
P82979	SARNP	210	SAP domain-containing ribonucleoprotein	0.3125		5	8	0	0	2	0	2
Q9H9F9	ACTR5	607	Actin-related protein 5	0.3125		0	3	0	0	0	0	0
Q8NE71	ABCF1	845	ATP-binding cassette sub-family F member 1	0.312		3	0	0	0	0	0	0
Q8TEM1	NUP210	1887	Nuclear pore membrane glycoprotein 210	0.3105		60	89	34	0	3	0	3
Q9Y619	SLC25A15	301	Mitochondrial ornithine transporter 1	0.31		0	2	0	0	0	0	0
P26599	PTBP1	531	Polypyrimidine tract-binding protein 1	0.309		65	50	24	6	2	2	4
Q13505	MTX1	466	Metaxin-1	0.309		2	0	0	0	0	0	0
Q13838	DDX39B	428	Spliceosome RNA helicase DDX39B	0.3085		25	43	7	0	4	0	10
P51571	SSR4	173	Translocon-associated protein subunit delta	0.3085		2	3	2	0	0	0	0
Q13342	SP140	867	Nuclear body protein SP140	0.308		3	0	0	0	0	0	0
Q9NUI1	DECR2	292	Peroxisomal 2,4-dienoyl-CoA reductase	0.308		0	2	0	0	0	0	0
Q96NY9	MUS81	551	Crossover junction endonuclease MUS81	0.3075		0	3	0	0	0	0	0
Q5HYJ3	FAM76B	339	Protein FAM76B	0.3065		0	2	0	0	0	0	0
Q13283	G3BP1	466	Ras GTPase-activating protein-binding protein 1	0.305		2	0	0	0	0	0	0
Q16610	ECM1	540	Extracellular matrix protein 1	0.304		0	3	0	0	0	0	0
Q5F1R6	DNAJC21	531	DnaJ homolog subfamily C member 21	0.303		2	0	0	0	0	0	0
P23246	SFPQ	707	Splicing factor, proline- and glutamine-rich	0.302		134	102	42	18	6	0	4
Q92879	CELF1	486	CUGBP Elav-like family member 1	0.3015		2	0	0	0	0	0	0
P38432	COIL	576	Coilin	0.301		4	2	0	0	0	0	2
Q13247	SRSF6	344	Serine/arginine-rich splicing factor 6	0.3005		33	39	9	7	4	0	6
Q9Y4B6	VPRBP	1507	Protein VPRBP	0.3		0	6	0	0	0	0	0
P51153	RAB13	203	Ras-related protein Rab-13	0.299		5	6	4	0	0	0	0
Q9HD20	ATP13A1	1204	Probable cation-transporting ATPase 13A1	0.298		4	4	0	2	0	0	0
Q71UI9	H2AFV	128	Histone H2A.V	0.2975		27	45	11	0	5	0	13
Q9Y6W5	WASF2	498	Wiskott-Aldrich syndrome protein family member 2	0.297		2	0	0	0	0	0	0
Q9UBU8	MORF4L1	362	Mortality factor 4-like protein 1	0.297		0	2	0	0	0	0	0
Q9UIS9	MBD1	605	Methyl-CpG-binding domain protein 1	0.2965		0	3	0	0	0	0	0
Q8WYA6	CTNNBL1	563	Beta-catenin-like protein 1	0.295		2	0	0	0	0	0	0
Q92785	DPF2	391	Zinc finger protein ubi-d4	0.294		0	2	0	0	0	0	0
Q8TF68	ZNF384	577	Zinc finger protein 384	0.2925		2	0	0	0	0	0	0
P49715	CEBPA	358	CCAAT/enhancer-binding protein alpha	0.2925		0	2	0	0	0	0	0
P49959	MRE11A	708	Double-strand break repair protein MRE11A	0.292		0	3	0	0	0	0	0
Q9BZF1	OSBPL8	889	Oxysterol-binding protein-related protein 8	0.291		15	25	11	0	0	0	0
Q9NTK5	OLA1	396	Obg-like ATPase 1	0.291		0	2	0	0	0	0	0
Q10471	GALNT2	571	Polypeptide N-acetylgalactosaminyltransferase 2	0.2905		2	0	0	0	0	0	0
Q13724	MOGS	837	Mannosyl-oligosaccharide glucosidase	0.2895		10	3	5	0	0	0	0
Q9NP66	HMG20A	347	High mobility group protein 20A	0.2895		0	2	0	0	0	0	0
P21796	VDAC1	283	Voltage-dependent anion-selective channel protein 1	0.288		43	32	15	0	3	2	4
O15144	ARPC2	300	Actin-related protein 2/3 complex subunit 2	0.288		0	6	2	0	0	0	0
Q15853	USF2	346	Upstream stimulatory factor 2	0.2865		0	2	0	0	0	0	0
Q9UBC1	NFKBIL1	381	NF-kappa-B inhibitor-like protein 1	0.2845		0	2	0	0	0	0	0
Q9UBW7	ZMYM2	1377	Zinc finger MYM-type protein 2	0.2835		0	6	0	0	0	0	0
P01023	A2M	1474	Alpha-2-macroglobulin	0.283		0	9	2	0	0	0	0
Q9UBT7	CTNNAL1	734	Alpha-catulin	0.283		0	3	0	0	0	0	0
O95299	NDUFA10	355	NADH dehydrogenase [ubiquinone] 1 alpha subcomplex subunit 10, mitochondrial	0.2815		0	2	0	0	0	0	0
Q9NXR7	BRE	383	BRCA1-A complex subunit BRE	0.28		0	2	0	0	0	0	0
Q13884	SNTB1	538	Beta-1-syntrophin	0.279		2	0	0	0	0	0	0
O75290	ZNF780A	641	Zinc finger protein 780A	0.2785		2	0	0	0	0	0	0
P61586	RHOA	193	Transforming protein RhoA	0.2785		0	5	0	0	2	0	0
P62913	RPL11	178	60S ribosomal protein L11	0.2775		19	32	5	0	4	2	6
Q96K58	ZNF668	619	Zinc finger protein 668	0.2775		2	0	0	0	0	0	0
Q9GZR2	REXO4	422	RNA exonuclease 4	0.2765		0	2	0	0	0	0	0
P38159	RBMX	391	RNA-binding motif protein, X chromosome	0.276		63	77	12	15	9	0	17
Q9BYC5	FUT8	575	Alpha-(1,6)-fucosyltransferase	0.276		2	0	0	0	0	0	0
O60476	MAN1A2	641	Mannosyl-oligosaccharide 1,2-alpha-mannosidase IB	0.274		2	0	0	0	0	0	0
Q96ME7	ZNF512	567	Zinc finger protein 512	0.2735		6	14	0	0	0	0	6
P14317	HCLS1	486	Hematopoietic lineage cell-specific protein	0.2735		0	2	0	0	0	0	0
Q9P275	USP36	1121	Ubiquitin carboxyl-terminal hydrolase 36	0.273		3	0	0	0	0	0	0
P23258	TUBG1	451	Tubulin gamma-1 chain	0.2725		0	2	0	0	0	0	0
A8CG34	POM121C	1229	Nuclear envelope pore membrane protein POM 121C	0.2725		0	4	0	0	0	0	0
Q14165	MLEC	292	Malectin	0.271		6	0	3	0	0	0	0
O95391	SLU7	586	Pre-mRNA-splicing factor SLU7	0.2675		2	0	0	0	0	0	0
O75909	CCNK	580	Cyclin-K	0.267		2	0	0	0	0	0	0
Q9UKK3	PARP4	1724	Poly [ADP-ribose] polymerase 4	0.267		2	19	7	0	0	0	0
Q8N684	CPSF7	471	Cleavage and polyadenylation specificity factor subunit 7	0.2665		19	26	9	4	2	0	0
Q14318	FKBP8	412	Peptidyl-prolyl cis-trans isomerase FKBP8	0.2645		0	2	0	0	0	0	0
Q13151	HNRNPA0	305	Heterogeneous nuclear ribonucleoprotein A0	0.2635		20	14	5	2	0	0	5
Q9Y2L9	LRCH1	728	Leucine-rich repeat and calponin homology domain-containing protein 1	0.263		0	3	0	0	0	0	0
O15294	OGT	1046	UDP-N-acetylglucosamine--peptide N-acetylglucosaminyltransferase 110 kDa subunit	0.2605		0	4	0	0	0	0	0
P42356	PI4KA	2044	Phosphatidylinositol 4-kinase alpha	0.2595		0	8	2	0	0	0	0
Q9H9B1	EHMT1	1298	Histone-lysine N-methyltransferase EHMT1	0.2595		0	4	0	0	0	0	0
Q9Y6D9	MAD1L1	718	Mitotic spindle assembly checkpoint protein MAD1	0.259		2	0	0	0	0	0	0
Q9HC21	SLC25A19	320	Mitochondrial thiamine pyrophosphate carrier	0.2585		0	5	2	0	0	0	0
P16452	EPB42	691	Erythrocyte membrane protein band 4.2	0.2575		2	0	0	0	0	0	0
Q5JVF3	PCID2	399	PCI domain-containing protein 2	0.2575		2	6	0	0	3	0	0
Q96T60	PNKP	521	Bifunctional polynucleotide phosphatase/kinase	0.2555		0	2	0	0	0	0	0
Q8WVX9	FAR1	515	Fatty acyl-CoA reductase 1	0.2555		0	10	4	0	0	0	0
Q9NS86	LANCL2	450	LanC-like protein 2	0.2545		0	2	0	0	0	0	0
Q12905	ILF2	390	Interleukin enhancer-binding factor 2	0.254		47	36	2	3	5	0	19
A6NFI3	ZNF316	1004	Zinc finger protein 316	0.2515		0	3	0	0	0	0	0
P11161	EGR2	476	E3 SUMO-protein ligase EGR2	0.2495		0	2	0	0	0	0	0
Q96KM6	ZNF512B	892	Zinc finger protein 512B	0.2495		0	3	0	0	0	0	0
Q14241	TCEB3	798	Transcription elongation factor B polypeptide 3	0.2475		2	0	0	0	0	0	0
P08651	NFIC	508	Nuclear factor 1 C-type	0.2475		0	2	0	0	0	0	0
Q05823	RNASEL	741	2-5A-dependent ribonuclease	0.245		2	0	0	0	0	0	0
O75487	GPC4	556	Glypican-4	0.245		0	2	0	0	0	0	0
Q96PV6	LENG8	779	Leukocyte receptor cluster member 8	0.244		2	0	0	0	0	0	0
Q00610	CLTC	1675	Clathrin heavy chain 1	0.2435		22	94	23	0	4	4	11
Q9UGL1	KDM5B	1544	Lysine-specific demethylase 5B	0.243		0	4	0	0	0	0	0
O60231	DHX16	1041	Putative pre-mRNA-splicing factor ATP-dependent RNA helicase DHX16	0.2395		0	3	0	0	0	0	0
O75152	ZC3H11A	810	Zinc finger CCCH domain-containing protein 11A	0.239		4	2	0	0	0	0	2
Q10570	CPSF1	1443	Cleavage and polyadenylation specificity factor subunit 1	0.238		25	30	9	0	5	0	2
Q9UJX6	ANAPC2	822	Anaphase-promoting complex subunit 2	0.237		2	0	0	0	0	0	0
Q6P9B9	INTS5	1019	Integrator complex subunit 5	0.237		2	0	0	0	0	0	0
Q8NBP0	TTC13	860	Tetratricopeptide repeat protein 13	0.235		2	0	0	0	0	0	0
Q9NVC6	MED17	651	Mediator of RNA polymerase II transcription subunit 17	0.234		0	2	0	0	0	0	0
P01833	PIGR	764	Polymeric immunoglobulin receptor	0.233		0	8	3	0	0	0	0
Q96JB5	CDK5RAP3	506	CDK5 regulatory subunit-associated protein 3	0.2315		0	2	0	0	0	0	0
Q03188	CENPC	943	Centromere protein C 1	0.228		2	0	0	0	0	0	0
P18887	XRCC1	633	DNA repair protein XRCC1	0.2265		0	2	0	0	0	0	0
Q86UE4	MTDH	582	Protein LYRIC	0.226		8	4	5	0	0	0	0
P84550	SKOR1	965	SKI family transcriptional corepressor 1	0.2225		2	0	0	0	0	0	0
Q13427	PPIG	754	Peptidyl-prolyl cis-trans isomerase G	0.2215		0	2	0	0	0	0	0
Q96HW7	INTS4	963	Integrator complex subunit 4	0.22		2	0	0	0	0	0	0
Q96KQ7	EHMT2	1210	Histone-lysine N-methyltransferase EHMT2	0.22		0	3	0	0	0	0	0
Q86UX7	FERMT3	667	Fermitin family homolog 3	0.2195		0	14	6	0	0	0	0
P67870	CSNK2B	215	Casein kinase II subunit beta	0.2185		2	5	3	0	0	0	0
O96011	PEX11B	259	Peroxisomal membrane protein 11B	0.2185		0	6	3	0	0	0	0
Q6NUQ4	TMEM214	689	Transmembrane protein 214	0.218		0	2	0	0	0	0	0
Q5JSL3	DOCK11	2073	Dedicator of cytokinesis protein 11	0.2175		10	9	6	0	0	0	0
P19447	ERCC3	782	TFIIH basal transcription factor complex helicase XPB subunit	0.2165		0	2	0	0	0	0	0
P18077	RPL35A	110	60S ribosomal protein L35a	0.216		4	11	0	0	4	0	2
O60645	EXOC3	756	Exocyst complex component 3	0.216		0	2	0	0	0	0	0
Q12873	CHD3	2000	Chromodomain-helicase-DNA-binding protein 3	0.2155		0	5	0	0	0	0	0
O95639	CPSF4	269	Cleavage and polyadenylation specificity factor subunit 4	0.215		6	5	0	0	5	0	0
Q6PL18	ATAD2	1390	ATPase family AAA domain-containing protein 2	0.211		0	3	0	0	0	0	0
P55081	MFAP1	439	Microfibrillar-associated protein 1	0.209		7	10	0	3	3	0	0
P05164	MPO	745	Myeloperoxidase	0.209		0	2	0	0	0	0	0
Q15029	EFTUD2	972	116 kDa U5 small nuclear ribonucleoprotein component	0.2075		71	62	19	18	2	0	13
Q12907	LMAN2	356	Vesicular integral-membrane protein VIP36	0.2065		2	2	2	0	0	0	0
Q6PKG0	LARP1	1096	La-related protein 1	0.2045		2	0	0	0	0	0	0
P16070	CD44	742	CD44 antigen	0.2035		0	2	0	0	0	0	0
P08579	SNRPB2	225	U2 small nuclear ribonucleoprotein B''	0.2015		13	22	6	5	0	0	2
O43390	HNRNPR	633	Heterogeneous nuclear ribonucleoprotein R	0.2		36	32	5	5	7	0	13
Q15629	TRAM1	374	Translocating chain-associated membrane protein 1	0.199		3	3	3	0	0	0	0
P08574	CYC1	325	Cytochrome c1, heme protein, mitochondrial	0.1965		11	7	8	0	0	0	0
Q9UPT8	ZC3H4	1303	Zinc finger CCCH domain-containing protein 4	0.196		2	0	0	0	0	0	0
Q9H0H0	INTS2	1204	Integrator complex subunit 2	0.1955		2	0	0	0	0	0	0
Q9H116	GZF1	711	GDNF-inducible zinc finger protein 1	0.1955		0	2	0	0	0	0	0
Q3KQU3	MAP7D1	841	MAP7 domain-containing protein 1	0.195		0	2	0	0	0	0	0
Q6UN15	FIP1L1	594	Pre-mRNA 3'-end-processing factor FIP1	0.193		21	17	7	2	3	0	4
Q5VYS8	ZCCHC6	1495	Terminal uridylyltransferase 7	0.1915		0	3	0	0	0	0	0
Q13148	TARDBP	414	TAR DNA-binding protein 43	0.1895		13	10	9	0	0	0	0
Q8NEY8	PPHLN1	458	Periphilin-1	0.1845		7	5	0	0	0	0	5
Q9Y2U8	LEMD3	911	Inner nuclear membrane protein Man1	0.183		0	2	0	0	0	0	0
Q6P1X5	TAF2	1199	Transcription initiation factor TFIID subunit 2	0.1795		2	0	0	0	0	0	0
Q04637	EIF4G1	1599	Eukaryotic translation initiation factor 4 gamma 1	0.1795		0	3	0	0	0	0	0
Q13428	TCOF1	1488	Treacle protein	0.178		2	7	0	0	3	0	0
P08572	COL4A2	1712	Collagen alpha-2(IV) chain	0.175		0	3	0	0	0	0	0
P36776	LONP1	959	Lon protease homolog, mitochondrial	0.175		0	2	0	0	0	0	0
P17844	DDX5	614	Probable ATP-dependent RNA helicase DDX5	0.174		93	125	49	14	8	0	20
Q8NBJ5	COLGALT1	622	Procollagen galactosyltransferase 1	0.173		4	17	6	2	0	0	0
Q08211	DHX9	1270	ATP-dependent RNA helicase A	0.171		144	203	57	18	14	0	43
P29375	KDM5A	1690	Lysine-specific demethylase 5A	0.169		0	3	0	0	0	0	0
Q01518	CAP1	475	Adenylyl cyclase-associated protein 1	0.1685		103	81	73	17	0	0	0
Q9P1Y6	PHRF1	1649	PHD and RING finger domain-containing protein 1	0.167		2	4	0	0	0	0	2
Q8IZX4	TAF1L	1826	Transcription initiation factor TFIID subunit 1-like	0.1665		0	3	0	0	0	0	0
Q01081	U2AF1	240	Splicing factor U2AF 35 kDa subunit	0.165		40	27	14	10	2	0	0
P09310	ORF62	1310	Major viral transcription factor ICP4 homolog	0.163		2	0	0	0	0	0	0
Q6UB35	MTHFD1L	978	Monofunctional C1-tetrahydrofolate synthase, mitochondrial	0.1605		0	2	0	0	0	0	0
O15523	DDX3Y	660	ATP-dependent RNA helicase DDX3Y	0.158		43	0	32	0	0	0	0
O60315	ZEB2	1214	Zinc finger E-box-binding homeobox 2	0.158		0	2	0	0	0	0	0
O95793	STAU1	577	Double-stranded RNA-binding protein Staufen homolog 1	0.1575		3	0	0	0	0	0	2
P30050	RPL12	165	60S ribosomal protein L12	0.156		12	31	5	0	4	0	7
P25067	COL8A2	703	Collagen alpha-2(VIII) chain	0.156		3	0	2	0	0	0	0
P08670	VIM	466	Vimentin	0.154		122	349	69	252	47	49	46
P01040	CSTA	98	Cystatin-A	0.153		0	4	3	0	0	0	0
Q15233	NONO	471	Non-POU domain-containing octamer-binding protein	0.1525		83	78	36	22	7	0	2
Q9Y490	TLN1	2541	Talin-1	0.1505		0	28	15	0	0	0	0
P62244	RPS15A	130	40S ribosomal protein S15a	0.148		10	18	6	0	0	0	5
Q92820	GGH	318	Gamma-glutamyl hydrolase	0.148		0	3	2	0	0	0	0
P23396	RPS3	243	40S ribosomal protein S3	0.1475		34	41	8	0	6	3	14
P62995	TRA2B	288	Transformer-2 protein homolog beta	0.1445		34	35	9	5	2	0	12
P04899	GNAI2	355	Guanine nucleotide-binding protein G(i) subunit alpha-2	0.144		0	9	3	0	0	2	0
P04844	RPN2	631	Dolichyl-diphosphooligosaccharide--protein glycosyltransferase subunit 2	0.1415		22	12	10	4	2	0	0
Q9NX40	OCIAD1	245	OCIA domain-containing protein 1	0.1415		2	0	0	0	0	0	2
O94905	ERLIN2	339	Erlin-2	0.139		48	25	11	17	3	0	0
Q00839	HNRNPU	825	Heterogeneous nuclear ribonucleoprotein U	0.136		230	403	232	50	41	6	66
O00483	NDUFA4	81	NADH dehydrogenase [ubiquinone] 1 alpha subcomplex subunit 4	0.136		0	2	2	0	0	0	0
Q2M389	KIAA1033	1173	WASH complex subunit 7	0.1335		0	2	0	0	0	0	0
O43684	BUB3	328	Mitotic checkpoint protein BUB3	0.133		13	10	3	0	5	0	3
P15144	ANPEP	967	Aminopeptidase N	0.133		0	6	0	3	0	0	0
Q96IX5	USMG5	58	Up-regulated during skeletal muscle growth protein 5	0.133		0	3	0	0	0	0	3
Q14676	MDC1	2089	Mediator of DNA damage checkpoint protein 1	0.132		0	3	0	0	0	0	0
Q9Y3I0	RTCB	505	tRNA-splicing ligase RtcB homolog	0.1315		8	5	4	0	2	0	0
P62829	RPL23	140	60S ribosomal protein L23	0.1305		13	26	5	0	0	3	8
Q7Z5K2	WAPAL	1190	Wings apart-like protein homolog	0.13		0	2	0	0	0	0	0
P43243	MATR3	847	Matrin-3	0.123		97	60	33	5	9	2	24
Q14643	ITPR1	2758	Inositol 1,4,5-trisphosphate receptor type 1	0.123		0	18	9	0	0	0	0
P06858	LPL	475	Lipoprotein lipase	0.1225		13	8	10	0	0	0	0
P62979	RPS27A	156	Ubiquitin-40S ribosomal protein S27a	0.12		31	58	21	15	10	7	9
Q9Y277	VDAC3	283	Voltage-dependent anion-selective channel protein 3	0.1195		46	51	31	13	2	0	2
Q9HCN8	SDF2L1	221	Stromal cell-derived factor 2-like protein 1	0.1195		0	2	0	0	2	0	0
P68871	HBB	147	Hemoglobin subunit beta	0.1195		0	7	0	3	0	0	2
P39656	DDOST	456	Dolichyl-diphosphooligosaccharide--protein glycosyltransferase 48 kDa subunit	0.118		15	9	6	3	0	0	3
Q9P273	TENM3	2699	Teneurin-3	0.118		3	0	0	0	0	0	0
Q14574	DSC3	896	Desmocollin-3	0.1165		0	4	2	0	0	0	0
P46782	RPS5	204	40S ribosomal protein S5	0.1115		15	26	9	0	3	0	5
P51610	HCFC1	2035	Host cell factor 1	0.111		0	3	0	0	0	0	0
P55209	NAP1L1	391	Nucleosome assembly protein 1-like 1	0.109		2	0	0	0	0	0	2
Q92794	KAT6A	2004	Histone acetyltransferase KAT6A	0.108		2	0	0	0	0	0	0
P22695	UQCRC2	453	Cytochrome b-c1 complex subunit 2, mitochondrial	0.107		4	0	0	2	2	0	0
P62316	SNRPD2	118	Small nuclear ribonucleoprotein Sm D2	0.1065		16	26	8	6	4	0	7
Q92545	TMEM131	1883	Transmembrane protein 131	0.1065		2	0	0	0	0	0	0
O75592	MYCBP2	4640	Probable E3 ubiquitin-protein ligase MYCBP2	0.106		4	7	3	0	0	0	0
Q9UKM9	RALY	306	RNA-binding protein Raly	0.105		16	21	5	3	3	0	9
Q9ULV4	CORO1C	474	Coronin-1C	0.104		0	3	0	0	2	0	0
Q04837	SSBP1	148	Single-stranded DNA-binding protein, mitochondrial	0.1035		6	20	2	0	5	0	5
Q9HD45	TM9SF3	589	Transmembrane 9 superfamily member 3	0.1035		4	0	4	0	0	0	0
P55795	HNRNPH2	449	Heterogeneous nuclear ribonucleoprotein H2	0.103		48	52	21	11	0	0	8
Q9NYB0	TERF2IP	399	Telomeric repeat-binding factor 2-interacting protein 1	0.1015		2	3	0	0	0	0	3
P09234	SNRPC	159	U1 small nuclear ribonucleoprotein C	0.101		3	6	2	3	0	0	0
P61978	HNRNPK	463	Heterogeneous nuclear ribonucleoprotein K	0.1		79	72	46	14	11	5	18
Q9H061	TMEM126A	195	Transmembrane protein 126A	0.098		0	2	2	0	0	0	0
Q9NUL7	DDX28	540	Probable ATP-dependent RNA helicase DDX28	0.0965		2	0	0	0	2	0	0
Q96N67	DOCK7	2140	Dedicator of cytokinesis protein 7	0.0965		0	3	0	0	0	0	0
P42695	NCAPD3	1498	Condensin-2 complex subunit D3	0.0965		0	2	0	0	0	0	0
Q6P2E9	EDC4	1401	Enhancer of mRNA-decapping protein 4	0.0945		0	2	0	0	0	0	0
Q13867	BLMH	455	Bleomycin hydrolase	0.0925		0	5	4	0	0	0	0
Q9Y6J0	CABIN1	2220	Calcineurin-binding protein cabin-1	0.092		0	3	0	0	0	0	0
Q5BJD5	TMEM41B	291	Transmembrane protein 41B	0.092		0	2	2	0	0	0	0
O43795	MYO1B	1136	Unconventional myosin-Ib	0.0915		6	16	0	0	4	0	6
P63208	SKP1	163	S-phase kinase-associated protein 1	0.091		0	2	0	0	0	0	2
P36222	CHI3L1	383	Chitinase-3-like protein 1	0.0905		0	4	3	0	0	0	0
P31146	CORO1A	461	Coronin-1A	0.09		0	4	3	0	0	0	0
O96000	NDUFB10	172	NADH dehydrogenase [ubiquinone] 1 beta subcomplex subunit 10	0.089		0	2	2	0	0	0	0
P30536	TSPO	169	Translocator protein	0.0885		3	6	5	0	0	0	0
P14866	HNRNPL	589	Heterogeneous nuclear ribonucleoprotein L	0.0875		65	68	27	10	16	0	14
Q07955	SRSF1	248	Serine/arginine-rich splicing factor 1	0.0855		23	41	8	7	5	0	13
Q5HYI8	RABL3	236	Rab-like protein 3	0.0855		0	2	2	0	0	0	0
Q15554	TERF2	542	Telomeric repeat-binding factor 2	0.085		4	0	0	0	2	0	2
P46977	STT3A	705	Dolichyl-diphosphooligosaccharide--protein glycosyltransferase subunit STT3A	0.085		2	0	2	0	0	0	0
O43808	SLC25A17	307	Peroxisomal membrane protein PMP34	0.085		0	2	2	0	0	0	0
Q7Z7A1	CNTRL	2325	Centriolin	0.084		0	3	0	0	0	0	0
Q15363	TMED2	201	Transmembrane emp24 domain-containing protein 2	0.082		3	2	4	0	0	0	0
Q562R1	ACTBL2	376	Beta-actin-like protein 2	0.0815		0	27	0	0	0	0	19
Q9UBS4	DNAJB11	358	DnaJ homolog subfamily B member 11	0.0795		0	5	2	0	2	0	0
P33992	MCM5	734	DNA replication licensing factor MCM5	0.078		0	4	0	0	0	0	3
P49755	TMED10	219	Transmembrane emp24 domain-containing protein 10	0.077		7	6	8	0	0	0	0
Q7LBC6	KDM3B	1761	Lysine-specific demethylase 3B	0.077		0	2	0	0	0	0	0
Q29RF7	PDS5A	1337	Sister chromatid cohesion protein PDS5 homolog A	0.0745		7	21	14	0	0	0	0
P07942	LAMB1	1786	Laminin subunit beta-1	0.0745		0	2	0	0	0	0	0
Q96L91	EP400	3159	E1A-binding protein p400	0.074		3	0	0	0	0	0	0
Q15717	ELAVL1	326	ELAV-like protein 1	0.0735		26	21	5	2	8	0	11
O75323	GBAS	286	Protein NipSnap homolog 2	0.073		0	2	0	0	2	0	0
Q9NYV4	CDK12	1490	Cyclin-dependent kinase 12	0.072		0	3	0	0	0	0	2
Q96A65	EXOC4	974	Exocyst complex component 4	0.0705		0	3	2	0	0	0	0
O15015	ZNF646	1829	Zinc finger protein 646	0.068		0	2	0	0	0	0	0
Q15393	SF3B3	1217	Splicing factor 3B subunit 3	0.0675		92	78	42	31	4	0	13
P02462	COL4A1	1669	Collagen alpha-1(IV) chain	0.0675		0	2	0	0	0	0	0
P13498	CYBA	195	Cytochrome b-245 light chain	0.0675		0	3	3	0	0	0	0
Q96KA5	CLPTM1L	538	Cleft lip and palate transmembrane protein 1-like protein	0.0665		0	2	2	0	0	0	0
Q9BVC6	TMEM109	243	Transmembrane protein 109	0.0665		0	4	4	0	0	0	0
P55072	VCP	806	Transitional endoplasmic reticulum ATPase	0.0655		13	6	6	0	0	0	5
O95816	BAG2	211	BAG family molecular chaperone regulator 2	0.065		0	3	0	0	3	0	0
Q92841	DDX17	729	Probable ATP-dependent RNA helicase DDX17	0.063		78	95	39	10	11	0	27
P46940	IQGAP1	1657	Ras GTPase-activating-like protein IQGAP1	0.061		144	161	141	3	0	0	0
P48426	PIP4K2A	406	Phosphatidylinositol 5-phosphate 4-kinase type-2 alpha	0.061		0	2	2	0	0	0	0
O95613	PCNT	3336	Pericentrin	0.0575		0	3	0	0	0	0	0
Q9UGU0	TCF20	1960	Transcription factor 20	0.057		0	2	0	0	0	0	0
Q00341	HDLBP	1268	Vigilin	0.0555		3	0	3	0	0	0	0
Q9NTJ3	SMC4	1288	Structural maintenance of chromosomes protein 4	0.0555		2	10	5	0	2	0	0
P14678	SNRPB	240	Small nuclear ribonucleoprotein-associated proteins B and B'	0.051		23	29	14	8	2	0	3
P45880	VDAC2	294	Voltage-dependent anion-selective channel protein 2	0.0495		30	40	16	9	4	5	9
P55884	EIF3B	814	Eukaryotic translation initiation factor 3 subunit B	0.0485		3	3	0	0	2	0	2
P50281	MMP14	582	Matrix metalloproteinase-14	0.0475		4	0	3	2	0	0	0
Q9Y6C9	MTCH2	303	Mitochondrial carrier homolog 2	0.0465		24	29	19	0	0	4	2
Q9UKM7	MAN1B1	699	Endoplasmic reticulum mannosyl-oligosaccharide 1,2-alpha-mannosidase	0.0465		4	3	5	0	0	0	0
Q9HCU5	PREB	417	Prolactin regulatory element-binding protein	0.0455		5	3	6	0	0	0	0
Q96BI1	SLC22A18	424	Solute carrier family 22 member 18	0.0455		2	0	3	0	0	0	0
Q14554	PDIA5	519	Protein disulfide-isomerase A5	0.0455		2	0	3	0	0	0	0
Q9UH99	SUN2	717	SUN domain-containing protein 2	0.045		41	30	45	0	0	0	0
Q13242	SRSF9	221	Serine/arginine-rich splicing factor 9	0.0435		15	20	6	3	2	0	9
Q9NZM1	MYOF	2061	Myoferlin	0.0435		0	3	2	0	0	0	0
P09661	SNRPA1	255	U2 small nuclear ribonucleoprotein A'	0.043		25	20	13	6	0	0	6
Q9NWB6	ARGLU1	273	Arginine and glutamate-rich protein 1	0.0425		4	8	3	2	2	0	0
Q09472	EP300	2414	Histone acetyltransferase p300	0.0405		0	2	0	0	0	0	0
P47756	CAPZB	277	F-actin-capping protein subunit beta	0.038		5	9	9	0	0	0	0
Q99613	EIF3C	913	Eukaryotic translation initiation factor 3 subunit C	0.0375		0	2	0	0	0	0	2
Q16629	SRSF7	238	Serine/arginine-rich splicing factor 7	0.034		18	31	8	4	6	0	11
P09429	HMGB1	215	High mobility group protein B1	0.034		0	14	13	0	0	0	0
Q14764	MVP	893	Major vault protein	0.0325		42	134	100	9	0	0	0
Q14596	NBR1	966	Next to BRCA1 gene 1 protein	0.0325		0	2	2	0	0	0	0
P38919	EIF4A3	411	Eukaryotic initiation factor 4A-III	0.029		39	43	10	7	12	0	23
P02452	COL1A1	1464	Collagen alpha-1(I) chain	0.029		2	7	3	3	0	0	0
P61204	ARF3	181	ADP-ribosylation factor 3	0.029		0	10	4	0	0	2	4
P29692	EEF1D	281	Elongation factor 1-delta	0.028		0	2	0	0	0	0	3
P10599	TXN	105	Thioredoxin	0.0275		0	3	4	0	0	0	0
Q14103	HNRNPD	355	Heterogeneous nuclear ribonucleoprotein D0	0.027		17	29	8	0	7	0	10
Q01844	EWSR1	656	RNA-binding protein EWS	0.027		3	5	6	0	0	0	0
Q96PY5	FMNL2	1086	Formin-like protein 2	0.0255		3	5	5	0	0	0	0
P04083	ANXA1	346	Annexin A1	0.0255		0	8	8	0	0	0	0
P61626	LYZ	148	Lysozyme C	0.025		0	5	6	0	0	0	0
Q9HCD5	NCOA5	579	Nuclear receptor coactivator 5	0.0245		14	17	8	9	0	0	0
P50552	VASP	380	Vasodilator-stimulated phosphoprotein	0.024		0	6	6	0	0	0	0
Q06787	FMR1	632	Fragile X mental retardation protein 1	0.023		7	3	0	0	0	0	9
Q14011	CIRBP	172	Cold-inducible RNA-binding protein	0.022		4	5	2	3	0	0	2
Q15637	SF1	639	Splicing factor 1	0.0215		16	15	8	5	2	3	2
P39019	RPS19	145	40S ribosomal protein S19	0.0215		11	15	5	3	5	0	5
Q8IV08	PLD3	490	Phospholipase D3	0.0215		0	2	3	0	0	0	0
P62879	GNB2	340	Guanine nucleotide-binding protein G(I)/G(S)/G(T) subunit beta-2	0.021		0	3	2	0	2	0	0
P52907	CAPZA1	286	F-actin-capping protein subunit alpha-1	0.02		3	7	5	0	0	0	2
P15153	RAC2	192	Ras-related C3 botulinum toxin substrate 2	0.0195		2	6	4	0	3	0	0
P37268	FDFT1	417	Squalene synthase	0.0195		0	2	3	0	0	0	0
P35268	RPL22	128	60S ribosomal protein L22	0.0185		5	15	8	2	4	0	2
O15533	TAPBP	448	Tapasin	0.0185		2	0	4	0	0	0	0
P53007	SLC25A1	311	Tricarboxylate transport protein, mitochondrial	0.016		13	28	19	0	2	3	4
O14681	EI24	340	Etoposide-induced protein 2.4 homolog	0.016		0	2	3	0	0	0	0
P52597	HNRNPF	415	Heterogeneous nuclear ribonucleoprotein F	0.0155		41	31	16	0	7	10	23
P35579	MYH9	1960	Myosin-9	0.014		7	66	50	0	0	0	5
P33993	MCM7	719	DNA replication licensing factor MCM7	0.014		2	0	0	0	0	0	4
Q9H936	SLC25A22	323	Mitochondrial glutamate carrier 1	0.0135		3	7	8	0	0	0	0
P13796	LCP1	627	Plastin-2	0.0135		0	5	6	0	0	0	0
Q14789	GOLGB1	3259	Golgin subfamily B member 1	0.0135		0	4	4	0	0	0	0
Q8NBQ5	HSD17B11	300	Estradiol 17-beta-dehydrogenase 11	0.013		7	15	15	0	0	0	0
Q9NZ01	TECR	308	Very-long-chain enoyl-CoA reductase	0.0125		19	28	21	3	3	0	3
P51148	RAB5C	216	Ras-related protein Rab-5C	0.0125		5	6	8	0	0	0	0
P78527	PRKDC	4128	DNA-dependent protein kinase catalytic subunit	0.0115		254	347	272	2	18	27	25
Q9Y2W1	THRAP3	955	Thyroid hormone receptor-associated protein 3	0.0115		219	259	173	23	79	0	103
Q99653	CHP1	195	Calcineurin B homologous protein 1	0.0115		0	2	4	0	0	0	0
Q15907	RAB11B	218	Ras-related protein Rab-11B	0.0115		0	2	0	4	0	0	0
P31943	HNRNPH1	449	Heterogeneous nuclear ribonucleoprotein H	0.0105		87	88	59	35	13	9	26
P21359	NF1	2839	Neurofibromin	0.01		0	2	2	0	0	0	0
Q9UHX1	PUF60	559	Poly(U)-binding-splicing factor PUF60	0.0085		46	48	21	31	6	0	0
P47929	LGALS7	136	Galectin-7	0.0085		0	3	2	3	0	0	0
Q7L576	CYFIP1	1253	Cytoplasmic FMR1-interacting protein 1	0.008		30	15	35	0	0	0	0
O43707	ACTN4	911	Alpha-actinin-4	0.008		0	10	0	0	4	0	6
P61106	RAB14	215	Ras-related protein Rab-14	0.006		2	4	6	0	0	0	0
O15027	SEC16A	2179	Protein transport protein Sec16A	0.006		0	5	6	0	0	0	0
P49792	RANBP2	3224	E3 SUMO-protein ligase RanBP2	0.0055		41	77	69	0	0	0	3
Q53GQ0	HSD17B12	312	Estradiol 17-beta-dehydrogenase 12	0.0055		13	25	25	2	0	0	0
Q9BVK6	TMED9	235	Transmembrane emp24 domain-containing protein 9	0.0055		4	0	7	0	0	0	0
Q96K12	FAR2	515	Fatty acyl-CoA reductase 2	0.0055		2	4	6	0	0	0	0
Q9NYF8	BCLAF1	920	Bcl-2-associated transcription factor 1	0.005		133	137	56	4	34	0	78
P43307	SSR1	286	Translocon-associated protein subunit alpha	0.0045		4	3	2	3	0	2	2
Q8NF91	SYNE1	8797	Nesprin-1	0.0045		0	4	0	0	0	0	0
P19105	MYL12A	171	Myosin regulatory light chain 12A	0.0045		0	2	2	0	0	0	2
O14979	HNRNPDL	420	Heterogeneous nuclear ribonucleoprotein D-like	0.004		15	14	5	0	5	0	10
Q9UBM7	DHCR7	475	7-dehydrocholesterol reductase	0.0035		2	0	5	0	0	0	0
P31151	S100A7	101	Protein S100-A7	0.0035		0	3	6	0	0	0	0
P29728	OAS2	719	2'-5'-oligoadenylate synthase 2	0.003		2	0	5	0	0	0	0
P26583	HMGB2	209	High mobility group protein B2	0.0025		0	4	7	0	0	0	0
Q1KMD3	HNRNPUL2	747	Heterogeneous nuclear ribonucleoprotein U-like protein 2	0.002		43	61	30	0	19	0	18
P12236	SLC25A6	298	ADP/ATP translocase 3	0.002		29	70	65	13	10	0	18
P51116	FXR2	673	Fragile X mental retardation syndrome-related protein 2	0.002		4	0	0	0	0	0	8
Q99729	HNRNPAB	332	Heterogeneous nuclear ribonucleoprotein A/B	0.0015		11	12	9	0	0	0	8
O60762	DPM1	260	Dolichol-phosphate mannosyltransferase	0.0015		0	3	6	0	0	0	0
Q9UM00	TMCO1	188	Transmembrane and coiled-coil domain-containing protein 1	0.0015		0	2	5	0	0	0	0
P11142	HSPA8	646	Heat shock cognate 71 kDa protein	0.001		65	115	85	16	11	26	43
O00571	DDX3X	662	ATP-dependent RNA helicase DDX3X	0.001		47	74	56	7	17	3	16
P35637	FUS	526	RNA-binding protein FUS	0.001		34	40	28	17	3	0	5
Q15365	PCBP1	356	Poly(rC)-binding protein 1	0.001		16	26	10	0	12	6	9
P37108	SRP14	136	Signal recognition particle 14 kDa protein	0.001		7	16	16	3	2	0	0
Q9Y5M8	SRPRB	271	Signal recognition particle receptor subunit beta	0.001		4	8	10	0	0	0	2
P09651	HNRNPA1	372	Heterogeneous nuclear ribonucleoprotein A1	0.0005		59	72	41	7	19	2	39
Q01130	SRSF2	221	Serine/arginine-rich splicing factor 2	0.0005		8	9	4	8	2	0	0
Q9UQL6	HDAC5	1122	Histone deacetylase 5	0.0005		2	0	3	0	0	2	0
P04792	HSPB1	205	Heat shock protein beta-1	0.0005		2	7	13	0	0	0	0
O95347	SMC2	1197	Structural maintenance of chromosomes protein 2	0.0005		2	5	11	0	0	0	0
O14818	PSMA7	248	Proteasome subunit alpha type-7	0.0005		0	3	3	0	2	0	2
Q9BUJ2	HNRNPUL1	856	Heterogeneous nuclear ribonucleoprotein U-like protein 1	0		106	101	200	26	11	19	13
P63261	ACTG1	375	Actin, cytoplasmic 2	0		93	128	157	107	35	34	55
P22626	HNRNPA2B1	353	Heterogeneous nuclear ribonucleoproteins A2/B1	0		68	77	48	18	31	0	37
P07910	HNRNPC	306	Heterogeneous nuclear ribonucleoproteins C1/C2	0		39	37	13	16	12	0	28
Q92608	DOCK2	1830	Dedicator of cytokinesis protein 2	0		35	26	83	2	0	0	0
P05141	SLC25A5	298	ADP/ATP translocase 2	0		33	70	73	26	12	18	21
P40939	HADHA	763	Trifunctional enzyme subunit alpha, mitochondrial	0		32	43	73	28	4	0	3
Q00325	SLC25A3	362	Phosphate carrier protein, mitochondrial	0		32	50	52	26	5	8	10
P68104	EEF1A1	462	Elongation factor 1-alpha 1	0		28	58	56	34	8	19	35
P67809	YBX1	324	Nuclease-sensitive element-binding protein 1	0		28	47	16	0	30	0	21
P11021	HSPA5	654	78 kDa glucose-regulated protein	0		27	38	61	20	6	0	15
P04843	RPN1	607	Dolichyl-diphosphooligosaccharide--protein glycosyltransferase subunit 1	0		26	18	30	12	3	4	3
P19474	TRIM21	475	E3 ubiquitin-protein ligase TRIM21	0		25	5	1372	507	48	100	153
Q9Y6N5	SQRDL	450	Sulfide:quinone oxidoreductase, mitochondrial	0		23	23	30	41	0	0	0
Q96I24	FUBP3	572	Far upstream element-binding protein 3	0		22	11	24	7	5	0	0
P02768	ALB	609	Serum albumin	0		21	70	90	0	0	19	0
Q92945	KHSRP	711	Far upstream element-binding protein 2	0		21	9	35	18	14	13	7
Q92499	DDX1	740	ATP-dependent RNA helicase DDX1	0		16	13	17	0	5	0	3
P13639	EEF2	858	Elongation factor 2	0		16	21	18	0	14	18	29
P55084	HADHB	474	Trifunctional enzyme subunit beta, mitochondrial	0		15	23	23	11	4	0	3
P51659	HSD17B4	736	Peroxisomal multifunctional enzyme type 2	0		15	23	23	12	0	0	2
P07355	ANXA2	339	Annexin A2	0		14	35	46	12	3	5	3
P62269	RPS18	152	40S ribosomal protein S18	0		14	16	0	3	11	0	10
P05107	ITGB2	769	Integrin beta-2	0		13	9	49	3	0	0	0
P84090	ERH	104	Enhancer of rudimentary homolog	0		11	24	9	2	49	0	69
Q14956	GPNMB	572	Transmembrane glycoprotein NMB	0		11	8	22	4	0	0	0
P08107	HSPA1A	641	Heat shock 70 kDa protein 1A/1B	0		11	15	0	0	12	34	55
Q9Y3Z3	SAMHD1	626	Deoxynucleoside triphosphate triphosphohydrolase SAMHD1	0		11	7	23	0	0	0	0
P61619	SEC61A1	476	Protein transport protein Sec61 subunit alpha isoform 1	0		11	8	29	4	2	0	0
P07437	TUBB	444	Tubulin beta chain	0		11	26	77	14	64	53	99
P68363	TUBA1B	451	Tubulin alpha-1B chain	0		10	31	89	44	17	43	74
P31942	HNRNPH3	346	Heterogeneous nuclear ribonucleoprotein H3	0		9	9	5	0	3	0	9
Q86YZ3	HRNR	2850	Hornerin	0		9	62	56	59	0	3	0
P08238	HSP90AB1	724	Heat shock protein HSP 90-beta	0		9	28	37	15	13	24	39
Q14974	KPNB1	876	Importin subunit beta-1	0		9	11	96	20	5	8	7
P35232	PHB	272	Prohibitin	0		9	14	11	0	0	3	8
Q99623	PHB2	299	Prohibitin-2	0		9	14	10	3	0	6	6
P62826	RAN	216	GTP-binding nuclear protein Ran	0		9	8	18	0	9	3	8
P25705	ATP5A1	553	ATP synthase subunit alpha, mitochondrial	0		8	10	35	48	10	11	12
O60884	DNAJA2	412	DnaJ homolog subfamily A member 2	0		8	11	9	0	2	2	5
A0FGR8	ESYT2	921	Extended synaptotagmin-2	0		8	4	47	5	0	0	0
Q02978	SLC25A11	314	Mitochondrial 2-oxoglutarate/malate carrier protein	0		8	12	14	0	3	7	2
P63104	YWHAZ	245	14-3-3 protein zeta/delta	0		8	5	11	0	4	4	0
P81605	DCD	110	Dermcidin	0		7	24	31	48	2	4	2
Q9UJV9	DDX41	622	Probable ATP-dependent RNA helicase DDX41	0		7	12	2	0	12	0	9
P31689	DNAJA1	397	DnaJ homolog subfamily A member 1	0		7	6	5	0	0	3	7
P38646	HSPA9	679	Stress-70 protein, mitochondrial	0		7	15	34	4	3	0	13
P25205	MCM3	808	DNA replication licensing factor MCM3	0		7	3	4	0	3	0	5
Q15366	PCBP2	365	Poly(rC)-binding protein 2	0		7	10	0	0	8	4	8
Q06830	PRDX1	199	Peroxiredoxin-1	0		7	21	18	6	10	10	10
Q9Y520	PRRC2C	2896	Protein PRRC2C	0		7	0	0	0	10	0	3
P06702	S100A9	114	Protein S100-A9	0		7	8	21	0	0	0	0
P06576	ATP5B	529	ATP synthase subunit beta, mitochondrial	0		6	3	46	37	5	10	11
P50416	CPT1A	773	Carnitine O-palmitoyltransferase 1, liver isoform	0		6	10	15	3	0	0	0
Q02413	DSG1	1049	Desmoglein-1	0		6	40	87	50	0	2	0
Q7Z2K6	ERMP1	904	Endoplasmic reticulum metallopeptidase 1	0		6	3	15	0	0	0	0
Q96AG4	LRRC59	307	Leucine-rich repeat-containing protein 59	0		6	4	15	4	0	0	0
P12314	FCGR1A	374	High affinity immunoglobulin gamma Fc receptor I	0		5	0	818	232	0	0	0
P04406	GAPDH	335	Glyceraldehyde-3-phosphate dehydrogenase	0		5	26	36	19	9	17	26
P10809	HSPD1	573	60 kDa heat shock protein, mitochondrial	0		5	8	28	11	14	19	15
Q13310	PABPC4	644	Polyadenylate-binding protein 4	0		5	3	7	0	0	0	5
Q99873	PRMT1	361	Protein arginine N-methyltransferase 1	0		5	6	2	0	3	0	19
P31946	YWHAB	246	14-3-3 protein beta/alpha	0		5	3	5	0	6	0	0
O75844	ZMPSTE24	475	CAAX prenyl protease 1 homolog	0		5	2	20	0	0	0	0
P07237	P4HB	508	Protein disulfide-isomerase	0		4	4	3	0	2	0	4
Q92616	GCN1L1	2671	Translational activator GCN1	0		4	24	90	0	2	6	3
O00182	LGALS9	355	Galectin-9	0		4	9	12	11	0	0	0
Q86UT6	NLRX1	975	NLR family member X1	0		4	0	14	0	0	0	0
O60313	OPA1	960	Dynamin-like 120 kDa protein, mitochondrial	0		4	8	37	0	0	0	0
P30153	PPP2R1A	589	Serine/threonine-protein phosphatase 2A 65 kDa regulatory subunit A alpha isoform	0		4	0	4	0	0	5	2
Q9P035	PTPLAD1	362	Very-long-chain (3R)-3-hydroxyacyl-[acyl-carrier protein] dehydratase 3	0		4	3	2	0	3	3	0
P60468	SEC61B	96	Protein transport protein Sec61 subunit beta	0		4	5	4	8	0	0	0
Q9UJS0	SLC25A13	675	Calcium-binding mitochondrial carrier protein Aralar2	0		4	6	5	2	2	3	2
Q6NUK1	SLC25A24	477	Calcium-binding mitochondrial carrier protein SCaMC-1	0		4	2	7	9	0	0	0
Q3ZCQ8	TIMM50	353	Mitochondrial import inner membrane translocase subunit TIM50	0		4	2	0	0	5	4	9
P08123	COL1A2	1366	Collagen alpha-2(I) chain	0		3	5	4	4	2	0	0
P33897	ABCD1	745	ATP-binding cassette sub-family D member 1	0		3	9	18	0	0	0	0
O95782	AP2A1	977	AP-2 complex subunit alpha-1	0		3	7	10	0	0	0	0
P16615	ATP2A2	1042	Sarcoplasmic/endoplasmic reticulum calcium ATPase 2	0		3	3	116	34	3	2	7
P53621	COPA	1224	Coatomer subunit alpha	0		3	4	17	0	0	0	0
Q16698	DECR1	335	2,4-dienoyl-CoA reductase, mitochondrial	0		3	7	4	8	0	0	0
Q9H7D0	DOCK5	1870	Dedicator of cytokinesis protein 5	0		3	3	39	0	0	0	0
P20042	EIF2S2	333	Eukaryotic translation initiation factor 2 subunit 2	0		3	0	8	0	3	0	0
P41091	EIF2S3	472	Eukaryotic translation initiation factor 2 subunit 3	0		3	2	16	0	2	0	3
Q9BSJ8	ESYT1	1104	Extended synaptotagmin-1	0		3	5	13	0	0	0	0
Q01469	FABP5	135	Fatty acid-binding protein, epidermal	0		3	7	12	11	0	2	0
P12273	PIP	146	Prolactin-inducible protein	0		3	7	13	0	0	5	0
P23284	PPIB	216	Peptidyl-prolyl cis-trans isomerase B	0		3	0	13	0	0	0	4
P32119	PRDX2	198	Peroxiredoxin-2	0		3	12	8	8	5	6	3
P07477	PRSS1	247	Trypsin-1	0		3	4	11	18	0	0	0
Q9UBX3	SLC25A10	287	Mitochondrial dicarboxylate carrier	0		3	7	11	0	0	0	0
Q8WZ42	TTN	34350	Titin	0		3	0	14	7	0	3	2
O95831	AIFM1	613	Apoptosis-inducing factor 1, mitochondrial	0		2	4	0	0	3	3	8
P26196	DDX6	483	Probable ATP-dependent RNA helicase DDX6	0		2	0	22	0	0	0	0
P15924	DSP	2871	Desmoplakin	0		2	46	125	106	0	16	0
P05198	EIF2S1	315	Eukaryotic translation initiation factor 2 subunit 1	0		2	2	9	0	0	0	0
Q92556	ELMO1	727	Engulfment and cell motility protein 1	0		2	0	9	0	0	0	0
Q92896	GLG1	1179	Golgi apparatus protein 1	0		2	5	15	0	0	0	0
P26038	MSN	577	Moesin	0		2	0	22	0	0	3	0
P14618	PKM	531	Pyruvate kinase PKM	0		2	8	19	2	13	12	27
Q96P63	SERPINB12	405	Serpin B12	0		2	5	27	8	0	0	0
Q9BWM7	SFXN3	325	Sideroflexin-3	0		2	2	9	0	0	0	0
O15260	SURF4	269	Surfeit locus protein 4	0		2	0	14	0	0	2	0
P29597	TYK2	1187	Non-receptor tyrosine-protein kinase TYK2	0		2	3	21	0	0	0	0
Q9H7D7	WDR26	661	WD repeat-containing protein 26	0		0	2	6	0	0	0	0
Q9BS26	ERP44	406	Endoplasmic reticulum resident protein 44	0		0	2	7	0	0	0	0
Q9Y4W6	AFG3L2	797	AFG3-like protein 2	0		0	2	6	0	0	0	0
Q96JJ3	ELMO2	720	Engulfment and cell motility protein 2	0		0	2	32	0	0	0	0
Q9H4G4	GLIPR2	154	Golgi-associated plant pathogenesis-related protein 1	0		0	2	6	2	0	0	0
Q96QA5	GSDMA	445	Gasdermin-A	0		0	2	22	3	0	0	0
P00338	LDHA	332	L-lactate dehydrogenase A chain	0		0	2	8	0	6	8	8
P42704	LRPPRC	1394	Leucine-rich PPR motif-containing protein, mitochondrial	0		0	2	65	10	5	0	4
P30048	PRDX3	256	Thioredoxin-dependent peroxide reductase, mitochondrial	0		0	2	0	0	4	4	5
P30041	PRDX6	224	Peroxiredoxin-6	0		0	2	0	0	2	2	5
Q13200	PSMD2	908	26S proteasome non-ATPase regulatory subunit 2	0		0	2	2	0	5	0	2
P46060	RANGAP1	587	Ran GTPase-activating protein 1	0		0	2	2	0	4	0	3
Q7KZF4	SND1	910	Staphylococcal nuclease domain-containing protein 1	0		0	2	14	5	2	0	3
O14980	XPO1	1071	Exportin-1	0		0	2	127	10	2	11	4
Q09666	AHNAK	5890	Neuroblast differentiation-associated protein AHNAK	0		0	3	9	1	0	0	0
P04075	ALDOA	364	Fructose-bisphosphate aldolase A	0		0	3	7	0	5	4	10
P48047	ATP5O	213	ATP synthase subunit O, mitochondrial	0		0	3	11	2	0	0	2
P78371	CCT2	535	T-complex protein 1 subunit beta	0		0	3	2	0	3	3	8
Q9BW60	ELOVL1	279	Elongation of very long chain fatty acids protein 1	0		0	3	10	0	0	0	0
P09382	LGALS1	135	Galectin-1	0		0	3	12	0	0	0	0
P11940	PABPC1	636	Polyadenylate-binding protein 1	0		0	3	0	0	0	0	10
P07737	PFN1	140	Profilin-1	0		0	3	0	0	5	2	8
P62937	PPIA	165	Peptidyl-prolyl cis-trans isomerase A	0		0	3	2	0	0	7	10
O75396	SEC22B	215	Vesicle-trafficking protein SEC22b	0		0	3	6	0	2	0	0
P27105	STOM	288	Erythrocyte band 7 integral membrane protein	0		0	3	8	0	0	0	0
P22735	TGM1	817	Protein-glutamine gamma-glutamyltransferase K	0		0	3	17	3	0	0	0
P60174	TPI1	286	Triosephosphate isomerase	0		0	3	6	0	6	3	6
P06753	TPM3	285	Tropomyosin alpha-3 chain	0		0	3	7	0	0	0	0
P63010	AP2B1	937	AP-2 complex subunit beta	0		0	4	7	0	0	0	2
Q13835	PKP1	747	Plakophilin-1	0		0	4	0	11	0	0	0
P53999	SUB1	127	Activated RNA polymerase II transcriptional coactivator p15	0		0	4	3	0	10	0	3
P25311	AZGP1	298	Zinc-alpha-2-glycoprotein	0		0	5	16	0	0	0	0
P27824	CANX	592	Calnexin	0		0	5	12	0	2	0	2
P62834	RAP1A	184	Ras-related protein Rap-1A	0		0	5	18	0	0	3	2
P29508	SERPINB3	390	Serpin B3	0		0	5	38	0	0	0	0
Q9NZT1	CALML5	146	Calmodulin-like protein 5	0		0	6	9	4	0	0	0
P07339	CTSD	412	Cathepsin D	0		0	6	27	0	0	0	0
Q14204	DYNC1H1	4646	Cytoplasmic dynein 1 heavy chain 1	0		0	6	0	0	6	0	7
P07814	EPRS	1512	Bifunctional glutamate/proline--tRNA ligase	0		0	6	18	2	10	5	8
P14625	HSP90B1	803	Endoplasmin	0		0	6	15	7	7	4	10
P05109	S100A8	93	Protein S100-A8	0		0	6	13	0	0	0	0
Q08188	TGM3	693	Protein-glutamine gamma-glutamyltransferase E	0		0	6	40	10	0	0	0
P57088	TMEM33	247	Transmembrane protein 33	0		0	6	5	3	0	2	0
P23528	CFL1	166	Cofilin-1	0		0	7	4	0	5	5	3
P01857	IGHG1	330	Ig gamma-1 chain C region	0		0	7	82	38	0	0	0
P01834	IGKC	106	Ig kappa chain C region	0		0	7	20	23	0	0	0
Q15517	CDSN	529	Corneodesmosin	0		0	8	4	15	0	0	0
P49411	TUFM	452	Elongation factor Tu, mitochondrial	0		0	8	5	13	0	0	3
P31944	CASP14	242	Caspase-14	0		0	9	21	9	0	0	0
P04040	CAT	527	Catalase	0		0	9	17	11	0	0	0
P06733	ENO1	434	Alpha-enolase	0		0	9	6	0	15	17	22
P01876	IGHA1	353	Ig alpha-1 chain C region	0		0	9	16	7	0	0	0
Q15154	PCM1	2024	Pericentriolar material 1 protein	0		0	9	34	0	0	0	0
P49327	FASN	2511	Fatty acid synthase	0		0	11	2	0	12	20	31
P02788	LTF	710	Lactotransferrin	0		0	13	22	0	0	0	0
P07900	HSP90AA1	732	Heat shock protein HSP 90-alpha	0		0	14	17	12	15	19	38
Q08554	DSC1	894	Desmocollin-1	0		0	17	21	12	0	0	0
P05089	ARG1	322	Arginase-1	0		0	20	21	9	0	0	0
Q5D862	FLG2	2391	Filaggrin-2	0		0	23	22	25	0	0	0
P68371	TUBB4B	445	Tubulin beta-4B chain	0		0	23	67	0	59	42	86
P14923	JUP	745	Junction plakoglobin	0		0	25	63	31	2	6	0
O75165	DNAJC13	2243	DnaJ homolog subfamily C member 13	0		0	31	209	0	0	0	0
