# Supplementary material for: The functional interactome of PYHIN immune regulators reveals IFIX is a sensor of viral DNA
Source: Mol Syst Biol. 2015 Feb 9;11(2):787. doi: 10.15252/msb.20145808 (PMC4358659; doi:10.15252/msb.20145808)
Supplement: Supplementary file 7 [file msb0011-0787-sd7.xlsx]

## Sheet: Sheet1
IFI16 Interactions in Human Foreskin Fibroblasts (HFFs)
Uniprot Accession No.	Gene Symbol	Protein Length (AA)	Description	IFI16_Prob		IFI16_1 SC	IFI16_2 SC	HFF_IgG_1 SC	HFF_IgG_2 SC	HEK293_EGFP_1 SC	HEK293_EGFP_2 SC	HEK293_EGFP_3 SC
Q16666	IFI16	785	Gamma-interferon-inducible protein 16	1		1100	1427	0	0	0	0	0
P08670	VIM	466	Vimentin	1		1968	2780	56	66	45	49	46
Q15149	PLEC	4684	Plectin	1		1285	1136	11	5	0	4	0
P02751	FN1	2386	Fibronectin	1		581	501	20	15	0	0	0
P63261	ACTG1	375	Actin, cytoplasmic 2	1		509	339	0	0	0	0	0
P12111	COL6A3	3177	Collagen alpha-3(VI) chain	1		360	221	11	5	0	0	0
Q09666	AHNAK	5890	Neuroblast differentiation-associated protein AHNAK	1		335	63	0	0	0	0	0
P10412	HIST1H1E	219	Histone H1.4	1		159	26	0	0	0	0	0
P98160	HSPG2	4391	Basement membrane-specific heparan sulfate proteoglycan core protein	1		128	51	0	0	0	0	0
O95340	PAPSS2	614	Bifunctional 3'-phosphoadenosine 5'-phosphosulfate synthase 2	1		116	201	0	0	0	0	0
Q32MZ4	LRRFIP1	808	Leucine-rich repeat flightless-interacting protein 1	1		115	41	0	0	0	0	0
P46940	IQGAP1	1657	Ras GTPase-activating-like protein IQGAP1	1		107	64	2	3	0	0	0
P48681	NES	1621	Nestin	1		105	178	0	0	0	0	0
P46821	MAP1B	2468	Microtubule-associated protein 1B	1		102	38	0	0	0	0	0
Q9BQE3	TUBA1C	449	Tubulin alpha-1C chain	1		102	124	0	0	0	0	0
Q9Y490	TLN1	2541	Talin-1	1		98	109	0	2	0	0	0
Q6NZI2	PTRF	390	Polymerase I and transcript release factor	1		86	43	0	0	0	0	0
O75369	FLNB	2602	Filamin-B	1		79	96	0	0	0	0	2
Q13045	FLII	1269	Protein flightless-1 homolog	1		76	44	0	0	0	0	0
O00159	MYO1C	1063	Unconventional myosin-Ic	1		76	114	0	0	0	0	0
Q00341	HDLBP	1268	Vigilin	1		69	33	0	0	0	0	0
Q03001	DST	7570	Dystonin	1		65	10	0	0	0	0	0
Q9NZB2	FAM120A	1118	Constitutive coactivator of PPAR-gamma-like protein 1	1		64	26	0	0	0	0	0
P24821	TNC	2201	Tenascin	1		64	63	0	0	0	0	0
O15523	DDX3Y	660	ATP-dependent RNA helicase DDX3Y	1		62	58	0	0	0	0	0
Q07065	CKAP4	602	Cytoskeleton-associated protein 4	1		58	36	0	0	0	0	0
P02452	COL1A1	1464	Collagen alpha-1(I) chain	1		57	71	0	0	0	0	0
Q01082	SPTBN1	2364	Spectrin beta chain, non-erythrocytic 1	1		56	36	0	0	0	0	0
P27816	MAP4	1152	Microtubule-associated protein 4	1		51	13	0	0	0	0	0
P22090	RPS4Y1	263	40S ribosomal protein S4, Y isoform 1	1		50	25	0	0	0	0	0
P15144	ANPEP	967	Aminopeptidase N	1		49	14	0	0	0	0	0
Q9NUQ6	SPATS2L	558	SPATS2-like protein	1		43	11	0	0	0	0	0
Q8WWI1	LMO7	1683	LIM domain only protein 7	1		42	112	0	0	0	0	0
Q9UHB9	SRP68	627	Signal recognition particle subunit SRP68	1		39	16	0	0	0	0	0
Q9NVP1	DDX18	670	ATP-dependent RNA helicase DDX18	1		37	15	0	0	0	0	0
Q9Y6C2	EMILIN1	1016	EMILIN-1	1		35	25	0	0	0	0	0
Q14764	MVP	893	Major vault protein	1		35	74	0	0	0	0	0
Q13813	SPTAN1	2472	Spectrin alpha chain, non-erythrocytic 1	1		34	34	0	0	0	0	0
P21980	TGM2	687	Protein-glutamine gamma-glutamyltransferase 2	1		33	16	0	0	0	0	0
P01617	TEW	113	Ig kappa chain V-II region TEW	1		31	16	0	0	0	0	0
O75165	DNAJC13	2243	DnaJ homolog subfamily C member 13	1		30	5	0	0	0	0	0
Q02880	TOP2B	1626	DNA topoisomerase 2-beta	1		30	7	0	0	0	0	0
Q92900	UPF1	1129	Regulator of nonsense transcripts 1	1		30	29	0	0	0	0	0
P18206	VCL	1134	Vinculin	1		30	35	0	0	0	0	0
Q7Z2W4	ZC3HAV1	902	Zinc finger CCCH-type antiviral protein 1	1		30	19	0	0	0	0	0
O00560	SDCBP	298	Syntenin-1	1		29	16	0	0	0	0	0
Q13310	PABPC4	644	Polyadenylate-binding protein 4	1		28	15	0	0	0	0	0
P29590	PML	882	Protein PML	1		28	20	0	0	0	0	0
Q9C0C2	TNKS1BP1	1729	182 kDa tankyrase-1-binding protein	1		28	17	0	0	0	0	0
Q14152	EIF3A	1382	Eukaryotic translation initiation factor 3 subunit A	1		27	23	0	0	0	0	0
Q9HCE1	MOV10	1003	Putative helicase MOV-10	1		27	16	0	0	0	0	0
Q9GZR7	DDX24	859	ATP-dependent RNA helicase DDX24	1		26	11	0	0	0	0	0
Q06210	GFPT1	699	Glutamine--fructose-6-phosphate aminotransferase [isomerizing] 1	1		26	17	0	0	0	0	0
O15027	SEC16A	2179	Protein transport protein Sec16A	1		26	10	0	0	0	0	0
Q9Y2D5	AKAP2	859	A-kinase anchor protein 2	1		24	27	0	0	0	0	0
P12270	TPR	2363	Nucleoprotein TPR	1		24	24	0	0	0	0	0
Q86VI3	IQGAP3	1631	Ras GTPase-activating-like protein IQGAP3	1		23	13	0	0	0	0	0
Q9NR99	MXRA5	2828	Matrix-remodeling-associated protein 5	1		23	8	0	0	0	0	0
Q9H0A0	NAT10	1025	N-acetyltransferase 10	1		23	18	0	0	0	0	0
P33176	KIF5B	963	Kinesin-1 heavy chain	1		22	18	0	0	0	0	0
Q15084	PDIA6	440	Protein disulfide-isomerase A6	1		22	16	0	0	0	0	0
P17480	UBTF	764	Nucleolar transcription factor 1	1		21	12	0	0	0	0	0
P23634	ATP2B4	1241	Plasma membrane calcium-transporting ATPase 4	1		20	19	0	0	0	0	0
Q96GQ7	DDX27	796	Probable ATP-dependent RNA helicase DDX27	1		20	14	0	0	0	0	0
Q15746	MYLK	1914	Myosin light chain kinase, smooth muscle	1		20	22	0	0	0	0	0
Q5JTH9	RRP12	1297	RRP12-like protein	1		20	8	0	0	0	0	0
Q16643	DBN1	649	Drebrin	1		19	46	0	0	0	0	0
P49790	NUP153	1475	Nuclear pore complex protein Nup153	1		19	60	0	0	0	0	0
Q9UHD8	SEPT9	586	Septin-9	1		18	23	0	0	0	0	0
O95782	AP2A1	977	AP-2 complex subunit alpha-1	1		17	18	0	0	0	0	0
Q14247	CTTN	550	Src substrate cortactin	1		17	35	0	0	0	0	0
Q14195	DPYSL3	570	Dihydropyrimidinase-related protein 3	1		17	16	0	0	0	0	0
P98095	FBLN2	1184	Fibulin-2	1		17	60	0	0	0	0	0
Q15424	SAFB	915	Scaffold attachment factor B1	1		17	14	0	0	0	0	0
O60832	DKC1	514	H/ACA ribonucleoprotein complex subunit 4	1		16	11	0	0	0	0	0
O15460	P4HA2	535	Prolyl 4-hydroxylase subunit alpha-2	1		16	20	0	0	0	0	0
Q9NW13	RBM28	759	RNA-binding protein 28	1		16	12	0	0	0	0	0
Q9Y4G6	TLN2	2542	Talin-2	1		16	18	0	0	0	0	0
Q63ZY3	KANK2	851	KN motif and ankyrin repeat domain-containing protein 2	1		15	40	0	0	0	0	0
Q86V48	LUZP1	1076	Leucine zipper protein 1	1		15	21	0	0	0	0	0
Q6WCQ1	MPRIP	1025	Myosin phosphatase Rho-interacting protein	1		15	18	0	0	0	0	0
Q8WUM4	PDCD6IP	868	Programmed cell death 6-interacting protein	1		15	23	0	0	0	0	0
Q15436	SEC23A	765	Protein transport protein Sec23A	1		15	15	0	0	0	0	0
P35221	CTNNA1	906	Catenin alpha-1	1		14	25	0	0	0	0	0
Q96BY6	DOCK10	2186	Dedicator of cytokinesis protein 10	1		13	8	0	0	0	0	0
O94832	MYO1D	1006	Unconventional myosin-Id	1		13	18	0	0	0	0	0
P35658	NUP214	2090	Nuclear pore complex protein Nup214	1		13	17	0	0	0	0	0
P04844	RPN2	631	Dolichyl-diphosphooligosaccharide--protein glycosyltransferase subunit 2	1		13	19	0	0	0	0	0
Q93009	USP7	1102	Ubiquitin carboxyl-terminal hydrolase 7	1		13	9	0	0	0	0	0
Q8WYP5	AHCTF1	2266	Protein ELYS	1		12	13	0	0	0	0	0
Q86SQ0	PHLDB2	1253	Pleckstrin homology-like domain family B member 2	1		12	15	0	0	0	0	0
Q6ZMZ3	SYNE3	975	Nesprin-3	1		12	34	0	0	0	0	0
P11413	G6PD	515	Glucose-6-phosphate 1-dehydrogenase	1		11	11	0	0	0	0	0
O14974	PPP1R12A	1030	Protein phosphatase 1 regulatory subunit 12A	1		11	15	0	0	0	0	0
Q9HBL0	TNS1	1735	Tensin-1	1		11	32	0	0	0	0	0
Q14562	DHX8	1220	ATP-dependent RNA helicase DHX8	1		10	7	0	0	0	0	0
P30483	HLA-B	362	HLA class I histocompatibility antigen, B-45 alpha chain	1		10	19	0	0	0	0	0
Q92621	NUP205	2012	Nuclear pore complex protein Nup205	1		10	15	0	0	0	0	0
Q07954	LRP1	4544	Prolow-density lipoprotein receptor-related protein 1	1		9	27	0	0	0	0	0
Q12769	NUP160	1436	Nuclear pore complex protein Nup160	1		9	21	0	0	0	0	0
Q9BZF9	UACA	1416	Uveal autoantigen with coiled-coil domains and ankyrin repeats	1		8	7	0	0	0	0	0
O43166	SIPA1L1	1804	Signal-induced proliferation-associated 1-like protein 1	1		7	6	0	0	0	0	0
Q9NYU2	UGGT1	1555	UDP-glucose:glycoprotein glucosyltransferase 1	1		6	21	0	0	0	0	0
P16403	HIST1H1C	213	Histone H1.2	0.99		143	24	0	0	0	0	0
P12814	ACTN1	892	Alpha-actinin-1	0.99		91	179	0	5	0	0	0
Q5SSJ5	HP1BP3	553	Heterochromatin protein 1-binding protein 3	0.99		72	13	0	0	0	0	0
P08123	COL1A2	1366	Collagen alpha-2(I) chain	0.99		48	73	0	0	2	0	0
P62888	RPL30	115	60S ribosomal protein L30	0.99		45	8	0	0	0	0	0
O76094	SRP72	671	Signal recognition particle subunit SRP72	0.99		44	11	0	0	0	0	0
Q99575	POP1	1024	Ribonucleases P/MRP protein subunit POP1	0.99		40	8	0	0	0	0	0
Q9Y4I1	MYO5A	1855	Unconventional myosin-Va	0.99		30	6	0	0	0	0	0
Q3KQU3	MAP7D1	841	MAP7 domain-containing protein 1	0.99		28	10	0	0	0	0	0
Q4G0J3	LARP7	582	La-related protein 7	0.99		26	6	0	0	0	0	0
O43290	SART1	800	U4/U6.U5 tri-snRNP-associated protein 1	0.99		26	9	0	0	0	0	0
Q14444	CAPRIN1	709	Caprin-1	0.99		24	8	0	0	0	0	0
Q8IWU6	SULF1	871	Extracellular sulfatase Sulf-1	0.99		22	6	0	0	0	0	0
Q9BQ39	DDX50	737	ATP-dependent RNA helicase DDX50	0.99		21	8	0	0	0	0	0
Q7Z417	NUFIP2	695	Nuclear fragile X mental retardation-interacting protein 2	0.99		21	9	0	0	0	0	0
Q9Y262	EIF3L	564	Eukaryotic translation initiation factor 3 subunit L	0.99		20	7	0	0	0	0	0
Q8WWM7	ATXN2L	1075	Ataxin-2-like protein	0.99		19	10	0	0	0	0	0
P26196	DDX6	483	Probable ATP-dependent RNA helicase DDX6	0.99		19	7	0	0	0	0	0
O00303	EIF3F	357	Eukaryotic translation initiation factor 3 subunit F	0.99		19	7	0	0	0	0	0
P23497	SP100	879	Nuclear autoantigen Sp-100	0.99		19	7	0	0	0	0	0
Q96KR1	ZFR	1074	Zinc finger RNA-binding protein	0.99		18	9	0	0	0	0	0
Q8NE71	ABCF1	845	ATP-binding cassette sub-family F member 1	0.99		17	6	0	0	0	0	0
P16070	CD44	742	CD44 antigen	0.99		17	8	0	0	0	0	0
Q14203	DCTN1	1278	Dynactin subunit 1	0.99		15	10	0	0	0	0	0
Q13557	CAMK2D	499	Calcium/calmodulin-dependent protein kinase type II subunit delta	0.99		14	9	0	0	0	0	0
P21589	NT5E	574	5'-nucleotidase	0.99		14	10	0	0	0	0	0
Q14151	SAFB2	953	Scaffold attachment factor B2	0.99		14	15	0	0	0	0	0
Q9Y678	COPG1	874	Coatomer subunit gamma-1	0.99		13	25	0	0	0	0	0
Q6P2E9	EDC4	1401	Enhancer of mRNA-decapping protein 4	0.99		13	13	0	0	0	0	0
Q6Y7W6	GIGYF2	1299	PERQ amino acid-rich with GYF domain-containing protein 2	0.99		13	4	0	0	0	0	0
Q9BZE4	GTPBP4	634	Nucleolar GTP-binding protein 1	0.99		13	12	0	0	0	0	0
Q9P0K7	RAI14	980	Ankycorbin	0.99		13	17	0	0	0	0	0
P28370	SMARCA1	1054	Probable global transcription activator SNF2L1	0.99		13	14	0	0	0	0	0
Q8NF91	SYNE1	8797	Nesprin-1	0.99		13	5	0	0	0	0	0
Q9BRJ6	C7orf50	194	Uncharacterized protein C7orf50	0.99		12	5	0	0	0	0	0
P07384	CAPN1	714	Calpain-1 catalytic subunit	0.99		12	25	0	0	0	0	0
P02461	COL3A1	1466	Collagen alpha-1(III) chain	0.99		12	4	0	0	0	0	0
Q02241	KIF23	960	Kinesin-like protein KIF23	0.99		12	17	0	0	0	0	0
Q9NQ29	LUC7L	371	Putative RNA-binding protein Luc7-like 1	0.99		12	22	0	0	0	0	0
O94776	MTA2	668	Metastasis-associated protein MTA2	0.99		12	7	0	0	0	0	0
P20591	MX1	662	Interferon-induced GTP-binding protein Mx1	0.99		12	13	0	0	0	0	0
Q9H6R4	NOL6	1146	Nucleolar protein 6	0.99		12	10	0	0	0	0	0
Q8TAQ2	SMARCC2	1214	SWI/SNF complex subunit SMARCC2	0.99		12	3	0	0	0	0	0
P61956	SUMO2	95	Small ubiquitin-related modifier 2	0.99		12	8	0	0	0	0	0
Q14258	TRIM25	630	E3 ubiquitin/ISG15 ligase TRIM25	0.99		12	6	0	0	0	0	0
Q96TA1	FAM129B	746	Niban-like protein 1	0.99		11	13	0	0	0	0	0
Q9Y4F1	FARP1	1045	FERM, RhoGEF and pleckstrin domain-containing protein 1	0.99		11	7	0	0	0	0	0
Q53EP0	FNDC3B	1204	Fibronectin type III domain-containing protein 3B	0.99		11	8	0	0	0	0	0
Q27J81	INF2	1249	Inverted formin-2	0.99		11	4	0	0	0	0	0
Q68CZ2	TNS3	1445	Tensin-3	0.99		11	8	0	0	0	0	0
P67936	TPM4	248	Tropomyosin alpha-4 chain	0.99		11	8	0	0	0	0	0
Q9H0D6	XRN2	950	5'-3' exoribonuclease 2	0.99		11	8	0	0	0	0	0
Q6PJT7	ZC3H14	736	Zinc finger CCCH domain-containing protein 14	0.99		11	9	0	0	0	0	0
Q99848	EBNA1BP2	306	Probable rRNA-processing protein EBP2	0.99		10	7	0	0	0	0	0
P51610	HCFC1	2035	Host cell factor 1	0.99		10	8	0	0	0	0	0
Q9BYG3	MKI67IP	293	MKI67 FHA domain-interacting nucleolar phosphoprotein	0.99		10	7	0	0	0	0	0
P52948	NUP98	1817	Nuclear pore complex protein Nup98-Nup96	0.99		10	46	0	0	0	0	0
Q9NR12	PDLIM7	457	PDZ and LIM domain protein 7	0.99		10	12	0	0	0	0	0
P42285	SKIV2L2	1042	Superkiller viralicidic activity 2-like 2	0.99		10	8	0	0	0	0	0
Q13596	SNX1	522	Sorting nexin-1	0.99		10	10	0	0	0	0	0
Q9H6S0	YTHDC2	1430	Probable ATP-dependent RNA helicase YTHDC2	0.99		10	7	0	0	0	0	0
O95573	ACSL3	720	Long-chain-fatty-acid--CoA ligase 3	0.99		9	9	0	0	0	0	0
P47755	CAPZA2	286	F-actin-capping protein subunit alpha-2	0.99		9	7	0	0	0	0	0
Q15417	CNN3	329	Calponin-3	0.99		9	9	0	0	0	0	0
P98082	DAB2	770	Disabled homolog 2	0.99		9	10	0	0	0	0	0
O75955	FLOT1	427	Flotillin-1	0.99		9	12	0	0	0	0	0
P62879	GNB2	340	Guanine nucleotide-binding protein G(I)/G(S)/G(T) subunit beta-2	0.99		9	6	0	0	0	0	0
Q08378	GOLGA3	1498	Golgin subfamily A member 3	0.99		9	5	0	0	0	0	0
P28300	LOX	417	Protein-lysine 6-oxidase	0.99		9	11	0	0	0	0	0
Q9Y4K0	LOXL2	774	Lysyl oxidase homolog 2	0.99		9	19	0	0	0	0	0
Q8N1F7	NUP93	819	Nuclear pore complex protein Nup93	0.99		9	35	0	0	0	0	0
Q8WWQ0	PHIP	1821	PH-interacting protein	0.99		9	4	0	0	0	0	0
P20337	RAB3B	219	Ras-related protein Rab-3B	0.99		9	15	0	0	0	0	0
Q9NXF1	TEX10	929	Testis-expressed sequence 10 protein	0.99		9	11	0	0	0	0	0
Q6YHK3	CD109	1445	CD109 antigen	0.99		8	4	0	0	0	0	0
Q9BSJ8	ESYT1	1104	Extended synaptotagmin-1	0.99		8	30	0	0	0	0	0
P20592	MX2	715	Interferon-induced GTP-binding protein Mx2	0.99		8	17	0	0	0	0	0
Q9Y3C1	NOP16	178	Nucleolar protein 16	0.99		8	5	0	0	0	0	0
P46459	NSF	744	Vesicle-fusing ATPase	0.99		8	6	0	0	0	0	0
P57740	NUP107	925	Nuclear pore complex protein Nup107	0.99		8	25	0	0	0	0	0
O75694	NUP155	1391	Nuclear pore complex protein Nup155	0.99		8	26	0	0	0	0	0
Q9UKX7	NUP50	468	Nuclear pore complex protein Nup50	0.99		8	19	0	0	0	0	0
Q9H0H5	RACGAP1	632	Rac GTPase-activating protein 1	0.99		8	16	0	0	0	0	0
Q9H7B2	RPF2	306	Ribosome production factor 2 homolog	0.99		8	7	0	0	0	0	0
Q9BVJ6	UTP14A	771	U3 small nucleolar RNA-associated protein 14 homolog A	0.99		8	10	0	0	0	0	0
O94973	AP2A2	939	AP-2 complex subunit alpha-2	0.99		7	7	0	0	0	0	0
Q96PE2	ARHGEF17	2063	Rho guanine nucleotide exchange factor 17	0.99		7	3	0	0	0	0	0
Q99700	ATXN2	1313	Ataxin-2	0.99		7	9	0	0	0	0	0
O60716	CTNND1	968	Catenin delta-1	0.99		7	15	0	0	0	0	0
Q7L576	CYFIP1	1253	Cytoplasmic FMR1-interacting protein 1	0.99		7	13	0	0	0	0	0
O00622	CYR61	381	Protein CYR61	0.99		7	19	0	0	0	0	0
Q9H4M9	EHD1	534	EH domain-containing protein 1	0.99		7	9	0	0	0	0	0
Q8WUM0	NUP133	1156	Nuclear pore complex protein Nup133	0.99		7	33	0	0	0	0	0
Q8WX93	PALLD	1383	Palladin	0.99		7	10	0	0	0	0	0
A6NHR9	SMCHD1	2005	Structural maintenance of chromosomes flexible hinge domain-containing protein 1	0.99		7	3	0	0	0	0	0
P53814	SMTN	917	Smoothelin	0.99		7	8	0	0	0	0	0
Q7Z6B7	SRGAP1	1085	SLIT-ROBO Rho GTPase-activating protein 1	0.99		7	3	0	0	0	0	0
P27105	STOM	288	Erythrocyte band 7 integral membrane protein	0.99		7	12	0	0	0	0	0
P61981	YWHAG	247	14-3-3 protein gamma	0.99		7	8	0	0	0	0	0
Q9Y2A7	NCKAP1	1128	Nck-associated protein 1	0.99		6	5	0	0	0	0	0
A8CG34	POM121C	1229	Nuclear envelope pore membrane protein POM 121C	0.99		6	8	0	0	0	0	0
Q9NP72	RAB18	206	Ras-related protein Rab-18	0.99		6	6	0	0	0	0	0
Q9NWH9	SLTM	1034	SAFB-like transcription modulator	0.99		6	22	0	0	0	0	0
Q9UDY2	TJP2	1190	Tight junction protein ZO-2	0.99		6	13	0	0	0	0	0
P29144	TPP2	1249	Tripeptidyl-peptidase 2	0.99		6	13	0	0	0	0	0
Q9H2D6	TRIOBP	2365	TRIO and F-actin-binding protein	0.99		6	10	0	0	0	0	0
Q6PGP7	TTC37	1564	Tetratricopeptide repeat protein 37	0.99		6	3	0	0	0	0	0
Q8NI36	WDR36	951	WD repeat-containing protein 36	0.99		6	13	0	0	0	0	0
Q04917	YWHAH	246	14-3-3 protein eta	0.99		6	7	0	0	0	0	0
Q9H2P0	ADNP	1102	Activity-dependent neuroprotector homeobox protein	0.99		5	7	0	0	0	0	0
Q05682	CALD1	793	Caldesmon	0.99		5	18	0	0	0	0	0
Q13620	CUL4B	913	Cullin-4B	0.99		5	5	0	0	0	0	0
Q9P266	KIAA1462	1359	Junctional protein associated with coronary artery disease	0.99		5	17	0	0	0	0	0
Q86UU1	PHLDB1	1377	Pleckstrin homology-like domain family B member 1	0.99		5	10	0	0	0	0	0
Q5SRE5	NUP188	1749	Nucleoporin NUP188 homolog	0.99		4	13	0	0	0	0	0
Q9UKK3	PARP4	1724	Poly [ADP-ribose] polymerase 4	0.99		4	5	0	0	0	0	0
Q9H792	PEAK1	1746	Pseudopodium-enriched atypical kinase 1	0.99		4	13	0	0	0	0	0
Q9H2M9	RAB3GAP2	1393	Rab3 GTPase-activating protein non-catalytic subunit	0.99		4	6	0	0	0	0	0
Q96RT1	ERBB2IP	1412	Protein LAP2	0.99		3	10	0	0	0	0	0
Q8IUE6	HIST2H2AB	130	Histone H2A type 2-B	0.98		99	21	0	0	0	0	0
P78559	MAP1A	2803	Microtubule-associated protein 1A	0.98		45	7	0	0	0	0	0
P07305	H1F0	194	Histone H1.0	0.98		26	5	0	0	0	0	0
P42696	RBM34	430	RNA-binding protein 34	0.98		19	5	0	0	0	0	0
Q9UNF1	MAGED2	606	Melanoma-associated antigen D2	0.98		17	6	0	0	0	0	0
Q7Z478	DHX29	1369	ATP-dependent RNA helicase DHX29	0.98		16	3	0	0	0	0	0
Q6P158	DHX57	1386	Putative ATP-dependent RNA helicase DHX57	0.98		16	3	0	0	0	0	0
Q49A26	GLYR1	553	Putative oxidoreductase GLYR1	0.98		14	4	0	0	0	0	0
Q76M96	CCDC80	950	Coiled-coil domain-containing protein 80	0.98		13	5	0	0	0	0	0
Q9NUL3	STAU2	570	Double-stranded RNA-binding protein Staufen homolog 2	0.98		13	4	0	0	0	0	0
Q9Y4L1	HYOU1	999	Hypoxia up-regulated protein 1	0.98		12	3	0	0	0	0	0
Q13501	SQSTM1	440	Sequestosome-1	0.98		12	73	0	0	0	0	0
Q9Y696	CLIC4	253	Chloride intracellular channel protein 4	0.98		11	4	0	0	0	0	0
Q8WXX5	DNAJC9	260	DnaJ homolog subfamily C member 9	0.98		11	4	0	0	0	0	0
O43491	EPB41L2	1005	Band 4.1-like protein 2	0.98		11	3	0	0	0	0	0
Q9Y4W2	LAS1L	734	Ribosomal biogenesis protein LAS1L	0.98		11	8	0	0	0	0	0
P46063	RECQL	649	ATP-dependent DNA helicase Q1	0.98		11	6	0	0	0	0	0
Q12788	TBL3	808	Transducin beta-like protein 3	0.98		11	8	0	0	0	0	0
Q03135	CAV1	178	Caveolin-1	0.98		10	6	0	0	0	0	0
Q03701	CEBPZ	1054	CCAAT/enhancer-binding protein zeta	0.98		10	7	0	0	0	0	0
P01892	HLA-A	365	HLA class I histocompatibility antigen, A-2 alpha chain	0.98		10	21	0	0	0	0	0
Q71RC2	LARP4	724	La-related protein 4	0.98		10	8	0	0	0	0	0
Q8IYB3	SRRM1	904	Serine/arginine repetitive matrix protein 1	0.98		10	3	0	0	0	0	0
P23381	WARS	471	Tryptophan--tRNA ligase, cytoplasmic	0.98		10	6	0	0	0	0	0
Q9NZN3	EHD3	535	EH domain-containing protein 3	0.98		9	8	0	0	0	0	0
O00505	KPNA3	521	Importin subunit alpha-4	0.98		9	9	0	0	0	0	0
P13797	PLS3	630	Plastin-3	0.98		9	6	0	0	0	0	0
Q7Z3K3	POGZ	1410	Pogo transposable element with ZNF domain	0.98		9	4	0	0	0	0	0
O75477	ERLIN1	346	Erlin-1	0.98		8	4	0	0	0	0	0
Q96A65	EXOC4	974	Exocyst complex component 4	0.98		8	7	0	0	0	0	0
Q96QD9	FYTTD1	318	UAP56-interacting factor	0.98		8	5	0	0	0	0	0
P19367	HK1	917	Hexokinase-1	0.98		8	7	0	0	0	0	0
Q13418	ILK	452	Integrin-linked protein kinase	0.98		8	10	0	0	0	0	0
O95347	SMC2	1197	Structural maintenance of chromosomes protein 2	0.98		8	6	0	0	0	0	0
Q9UNX4	WDR3	943	WD repeat-containing protein 3	0.98		8	4	0	0	0	0	0
P35611	ADD1	737	Alpha-adducin	0.98		7	6	0	0	0	0	0
Q9P265	DIP2B	1576	Disco-interacting protein 2 homolog B	0.98		7	2	0	0	0	0	0
Q13409	DYNC1I2	638	Cytoplasmic dynein 1 intermediate chain 2	0.98		7	6	0	0	0	0	0
Q01844	EWSR1	656	RNA-binding protein EWS	0.98		7	7	0	0	0	0	0
Q8NCA5	FAM98A	519	Protein FAM98A	0.98		7	7	0	0	0	0	0
Q13283	G3BP1	466	Ras GTPase-activating protein-binding protein 1	0.98		7	9	0	0	0	0	0
Q9UHB6	LIMA1	759	LIM domain and actin-binding protein 1	0.98		7	38	0	0	0	0	0
O60524	NEMF	1076	Nuclear export mediator factor NEMF	0.98		7	4	0	0	0	0	0
Q14112	NID2	1375	Nidogen-2	0.98		7	5	0	0	0	0	0
Q969G5	PRKCDBP	261	Protein kinase C delta-binding protein	0.98		7	6	0	0	0	0	0
O75400	PRPF40A	957	Pre-mRNA-processing factor 40 homolog A	0.98		7	3	0	0	0	0	0
P62273	RPS29	56	40S ribosomal protein S29	0.98		7	6	0	0	0	0	0
P62070	RRAS2	204	Ras-related protein R-Ras2	0.98		7	5	0	0	0	0	0
Q9Y5X1	SNX9	595	Sorting nexin-9	0.98		7	8	0	0	0	0	0
Q69YQ0	SPECC1L	1117	Cytospin-A	0.98		7	5	0	0	0	0	0
P28290	SSFA2	1259	Sperm-specific antigen 2	0.98		7	4	0	0	0	0	0
Q15582	TGFBI	683	Transforming growth factor-beta-induced protein ig-h3	0.98		7	24	0	0	0	0	0
Q14694	USP10	798	Ubiquitin carboxyl-terminal hydrolase 10	0.98		7	4	0	0	0	0	0
Q9UG63	ABCF2	623	ATP-binding cassette sub-family F member 2	0.98		6	5	0	0	0	0	0
O43823	AKAP8	692	A-kinase anchor protein 8	0.98		6	5	0	0	0	0	0
O00203	AP3B1	1094	AP-3 complex subunit beta-1	0.98		6	6	0	0	0	0	0
P52565	ARHGDIA	204	Rho GDP-dissociation inhibitor 1	0.98		6	7	0	0	0	0	0
Q92974	ARHGEF2	986	Rho guanine nucleotide exchange factor 2	0.98		6	11	0	0	0	0	0
P17655	CAPN2	700	Calpain-2 catalytic subunit	0.98		6	17	0	0	0	0	0
Q99439	CNN2	309	Calponin-2	0.98		6	9	0	0	0	0	0
Q16527	CSRP2	193	Cysteine and glycine-rich protein 2	0.98		6	4	0	0	0	0	0
P50570	DNM2	870	Dynamin-2	0.98		6	5	0	0	0	0	0
Q9NZN4	EHD2	543	EH domain-containing protein 2	0.98		6	12	0	0	0	0	0
P52294	KPNA1	538	Importin subunit alpha-5	0.98		6	8	0	0	0	0	0
O00629	KPNA4	521	Importin subunit alpha-3	0.98		6	9	0	0	0	0	0
O95819	MAP4K4	1239	Mitogen-activated protein kinase kinase kinase kinase 4	0.98		6	5	0	0	0	0	0
Q9H8H0	NOL11	719	Nucleolar protein 11	0.98		6	7	0	0	0	0	0
Q5JPE7	NOMO2	1267	Nodal modulator 2	0.98		6	7	0	0	0	0	0
P13674	P4HA1	534	Prolyl 4-hydroxylase subunit alpha-1	0.98		6	8	0	0	0	0	0
P62140	PPP1CB	327	Serine/threonine-protein phosphatase PP1-beta catalytic subunit	0.98		6	6	0	0	0	0	0
P10644	PRKAR1A	381	cAMP-dependent protein kinase type I-alpha regulatory subunit	0.98		6	10	0	0	0	0	0
Q14671	PUM1	1186	Pumilio homolog 1	0.98		6	4	0	0	0	0	0
P11216	PYGB	843	Glycogen phosphorylase, brain form	0.98		6	6	0	0	0	0	0
Q9BZG1	RAB34	259	Ras-related protein Rab-34	0.98		6	6	0	0	0	0	0
Q93062	RBPMS	196	RNA-binding protein with multiple splicing	0.98		6	4	0	0	0	0	0
O00267	SUPT5H	1087	Transcription elongation factor SPT5	0.98		6	4	0	0	0	0	0
Q8N3V7	SYNPO	929	Synaptopodin	0.98		6	7	0	0	0	0	0
Q14146	URB2	1524	Unhealthy ribosome biogenesis protein 2 homolog	0.98		6	3	0	0	0	0	0
P45974	USP5	858	Ubiquitin carboxyl-terminal hydrolase 5	0.98		6	10	0	0	0	0	0
Q9HCS7	XAB2	855	Pre-mRNA-splicing factor SYF1	0.98		6	6	0	0	0	0	0
Q9UPN4	AZI1	1083	5-azacytidine-induced protein 1	0.98		5	6	0	0	0	0	0
Q99715	COL12A1	3063	Collagen alpha-1(XII) chain	0.98		5	14	0	0	0	0	0
O14579	COPE	308	Coatomer subunit epsilon	0.98		5	8	0	0	0	0	0
P05556	ITGB1	798	Integrin beta-1	0.98		5	18	0	0	0	0	0
Q32P28	LEPRE1	736	Prolyl 3-hydroxylase 1	0.98		5	4	0	0	0	0	0
Q9UM54	MYO6	1294	Unconventional myosin-VI	0.98		5	11	0	0	0	0	0
O43847	NRD1	1150	Nardilysin	0.98		5	4	0	0	0	0	0
Q99567	NUP88	741	Nuclear pore complex protein Nup88	0.98		5	9	0	0	0	0	0
P18669	PGAM1	254	Phosphoglycerate mutase 1	0.98		5	8	0	0	0	0	0
Q02809	PLOD1	727	Procollagen-lysine,2-oxoglutarate 5-dioxygenase 1	0.98		5	9	0	0	0	0	0
Q92626	PXDN	1479	Peroxidasin homolog	0.98		5	4	0	0	0	0	0
Q9UNH7	SNX6	406	Sorting nexin-6	0.98		5	12	0	0	0	0	0
Q9Y6N5	SQRDL	450	Sulfide:quinone oxidoreductase, mitochondrial	0.98		5	7	0	0	0	0	0
O60306	AQR	1485	Intron-binding protein aquarius	0.98		4	3	0	0	0	0	0
O15145	ARPC3	178	Actin-related protein 2/3 complex subunit 3	0.98		4	5	0	0	0	0	0
Q8IX12	CCAR1	1150	Cell division cycle and apoptosis regulator protein 1	0.98		4	5	0	0	0	0	0
P02458	COL2A1	1487	Collagen alpha-1(II) chain	0.98		4	6	0	0	0	0	0
Q14956	GPNMB	572	Transmembrane glycoprotein NMB	0.98		4	10	0	0	0	0	0
O14786	NRP1	923	Neuropilin-1	0.98		4	8	0	0	0	0	0
Q86W92	PPFIBP1	1011	Liprin-beta-1	0.98		4	10	0	0	0	0	0
Q99460	PSMD1	953	26S proteasome non-ATPase regulatory subunit 1	0.98		4	5	0	0	0	0	0
O60763	USO1	962	General vesicular transport factor p115	0.98		4	5	0	0	0	0	0
Q15942	ZYX	572	Zyxin	0.98		4	14	0	0	0	0	0
Q9NRG9	AAAS	546	Aladin	0.98		3	11	0	0	0	0	0
P00533	EGFR	1210	Epidermal growth factor receptor	0.98		3	5	0	0	0	0	0
O95373	IPO7	1038	Importin-7	0.98		3	9	0	0	0	0	0
P52701	MSH6	1360	DNA mismatch repair protein Msh6	0.98		3	3	0	0	0	0	0
Q6UB35	MTHFD1L	978	Monofunctional C1-tetrahydrofolate synthase, mitochondrial	0.98		3	9	0	0	0	0	0
Q9UBU9	NXF1	619	Nuclear RNA export factor 1	0.98		3	11	0	0	0	0	0
Q8IXT5	RBM12B	1001	RNA-binding protein 12B	0.98		3	10	0	0	0	0	0
P53992	SEC24C	1094	Protein transport protein Sec24C	0.98		3	5	0	0	0	0	0
P02545	LMNA	664	Prelamin-A/C	0.97		319	785	16	6	5	0	5
Q9NZM1	MYOF	2061	Myoferlin	0.97		89	64	3	3	0	0	0
Q9Y4P3	TBL2	447	Transducin beta-like protein 2	0.97		12	3	0	0	0	0	0
P29966	MARCKS	332	Myristoylated alanine-rich C-kinase substrate	0.97		11	3	0	0	0	0	0
Q7L2H7	EIF3M	374	Eukaryotic translation initiation factor 3 subunit M	0.97		10	3	0	0	0	0	0
Q9Y5S9	RBM8A	174	RNA-binding protein 8A	0.97		9	4	0	0	0	0	0
P49207	RPL34	117	60S ribosomal protein L34	0.97		9	3	0	0	0	0	0
P62857	RPS28	69	40S ribosomal protein S28	0.97		9	4	0	0	0	0	0
Q9UKV8	AGO2	859	Protein argonaute-2	0.97		8	3	0	0	0	0	0
Q8IY37	DHX37	1157	Probable ATP-dependent RNA helicase DHX37	0.97		8	2	0	0	0	0	0
P78347	GTF2I	998	General transcription factor II-I	0.97		8	3	0	0	0	0	0
P17301	ITGA2	1181	Integrin alpha-2	0.97		8	2	0	0	0	0	0
Q9HAN9	NMNAT1	279	Nicotinamide mononucleotide adenylyltransferase 1	0.97		8	3	0	0	0	0	0
Q8WWY3	PRPF31	499	U4/U6 small nuclear ribonucleoprotein Prp31	0.97		8	6	0	0	0	0	0
Q16851	UGP2	508	UTP--glucose-1-phosphate uridylyltransferase	0.97		8	6	0	0	0	0	0
Q969X6	CIRH1A	686	Cirhin	0.97		7	5	0	0	0	0	0
Q9H2U1	DHX36	1008	Probable ATP-dependent RNA helicase DHX36	0.97		7	4	0	0	0	0	0
Q9H223	EHD4	541	EH domain-containing protein 4	0.97		7	8	0	0	0	0	0
Q8N7H5	PAF1	531	RNA polymerase II-associated factor 1 homolog	0.97		7	7	0	0	0	0	0
O00231	PSMD11	422	26S proteasome non-ATPase regulatory subunit 11	0.97		7	6	0	0	0	0	0
Q15287	RNPS1	305	RNA-binding protein with serine-rich domain 1	0.97		7	3	0	0	0	0	0
Q8IX01	SUGP2	1082	SURP and G-patch domain-containing protein 2	0.97		7	4	0	0	0	0	0
Q2NL82	TSR1	804	Pre-rRNA-processing protein TSR1 homolog	0.97		7	3	0	0	0	0	0
Q9H444	CHMP4B	224	Charged multivesicular body protein 4b	0.97		6	3	0	0	0	0	0
Q9UJU6	DBNL	430	Drebrin-like protein	0.97		6	5	0	0	0	0	0
P19525	EIF2AK2	551	Interferon-induced, double-stranded RNA-activated protein kinase	0.97		6	8	0	0	0	0	0
P17275	JUNB	347	Transcription factor jun-B	0.97		6	4	0	0	0	0	0
O60684	KPNA6	536	Importin subunit alpha-7	0.97		6	8	0	0	0	0	0
O00566	MPHOSPH10	681	U3 small nucleolar ribonucleoprotein protein MPP10	0.97		6	6	0	0	0	0	0
Q9NX24	NHP2	153	H/ACA ribonucleoprotein complex subunit 2	0.97		6	4	0	0	0	0	0
O60664	PLIN3	434	Perilipin-3	0.97		6	5	0	0	0	0	0
Q16181	SEPT7	437	Septin-7	0.97		5	6	0	0	0	0	0
O15143	ARPC1B	372	Actin-related protein 2/3 complex subunit 1B	0.97		5	7	0	0	0	0	0
P43235	CTSK	329	Cathepsin K	0.97		5	8	0	0	0	0	0
Q4L180	FILIP1L	1135	Filamin A-interacting protein 1-like	0.97		5	4	0	0	0	0	0
Q86YP4	GATAD2A	633	Transcriptional repressor p66-alpha	0.97		5	4	0	0	0	0	0
O95163	IKBKAP	1332	Elongator complex protein 1	0.97		5	2	0	0	0	0	0
Q15397	KIAA0020	648	Pumilio domain-containing protein KIAA0020	0.97		5	6	0	0	0	0	0
Q92615	LARP4B	738	La-related protein 4B	0.97		5	4	0	0	0	0	0
P31153	MAT2A	395	S-adenosylmethionine synthase isoform type-2	0.97		5	4	0	0	0	0	0
O43809	NUDT21	227	Cleavage and polyadenylation specificity factor subunit 5	0.97		5	5	0	0	0	0	0
O15294	OGT	1046	UDP-N-acetylglucosamine--peptide N-acetylglucosaminyltransferase 110 kDa subunit	0.97		5	5	0	0	0	0	0
P61019	RAB2A	212	Ras-related protein Rab-2A	0.97		5	4	0	0	0	0	0
P20340	RAB6A	208	Ras-related protein Rab-6A	0.97		5	5	0	0	0	0	0
Q9NQC3	RTN4	1192	Reticulon-4	0.97		5	4	0	0	0	0	0
Q12899	TRIM26	539	Tripartite motif-containing protein 26	0.97		5	5	0	0	0	0	0
Q12792	TWF1	350	Twinfilin-1	0.97		5	5	0	0	0	0	0
P49748	ACADVL	655	Very long-chain specific acyl-CoA dehydrogenase, mitochondrial	0.97		4	8	0	0	0	0	0
Q03188	CENPC1	943	Centromere protein C 1	0.97		4	4	0	0	0	0	0
P35222	CTNNB1	781	Catenin beta-1	0.97		4	14	0	0	0	0	0
P36957	DLST	453	Dihydrolipoyllysine-residue succinyltransferase component of 2-oxoglutarate dehydrogenase complex, mitochondrial	0.97		4	6	0	0	0	0	0
Q5QJE6	DNTTIP2	756	Deoxynucleotidyltransferase terminal-interacting protein 2	0.97		4	6	0	0	0	0	0
Q9BY44	EIF2A	585	Eukaryotic translation initiation factor 2A	0.97		4	7	0	0	0	0	0
Q14192	FHL2	279	Four and a half LIM domains protein 2	0.97		4	6	0	0	0	0	0
Q5GLZ8	HERC4	1057	Probable E3 ubiquitin-protein ligase HERC4	0.97		4	4	0	0	0	0	0
P48735	IDH2	452	Isocitrate dehydrogenase [NADP], mitochondrial	0.97		4	4	0	0	0	0	0
Q0ZGT2	NEXN	675	Nexilin	0.97		4	3	0	0	0	0	0
Q96HC4	PDLIM5	596	PDZ and LIM domain protein 5	0.97		4	7	0	0	0	0	0
P49720	PSMB3	205	Proteasome subunit beta type-3	0.97		4	6	0	0	0	0	0
Q15269	PWP2	919	Periodic tryptophan protein 2 homolog	0.97		4	7	0	0	0	0	0
P51153	RAB13	203	Ras-related protein Rab-13	0.97		4	5	0	0	0	0	0
P61020	RAB5B	215	Ras-related protein Rab-5B	0.97		4	7	0	0	0	0	0
O75116	ROCK2	1388	Rho-associated protein kinase 2	0.97		4	3	0	0	0	0	0
Q13425	SNTB2	540	Beta-2-syntrophin	0.97		4	12	0	0	0	0	0
O43815	STRN	780	Striatin	0.97		4	4	0	0	0	0	0
Q9NRL3	STRN4	753	Striatin-4	0.97		4	3	0	0	0	0	0
Q14966	ZNF638	1978	Zinc finger protein 638	0.97		4	2	0	0	0	0	0
Q96P70	IPO9	1041	Importin-9	0.97		3	4	0	0	0	0	0
Q8TD19	NEK9	979	Serine/threonine-protein kinase Nek9	0.97		3	4	0	0	0	0	0
Q16822	PCK2	640	Phosphoenolpyruvate carboxykinase [GTP], mitochondrial	0.97		3	7	0	0	0	0	0
O60568	PLOD3	738	Procollagen-lysine,2-oxoglutarate 5-dioxygenase 3	0.97		3	9	0	0	0	0	0
P49756	RBM25	843	RNA-binding protein 25	0.97		3	3	0	0	0	0	0
Q92973	TNPO1	898	Transportin-1	0.97		3	7	0	0	0	0	0
Q13625	TP53BP2	1128	Apoptosis-stimulating of p53 protein 2	0.97		3	3	0	0	0	0	0
Q9NYU1	UGGT2	1516	UDP-glucose:glycoprotein glucosyltransferase 2	0.97		3	8	0	0	0	0	0
Q9H6F5	CCDC86	360	Coiled-coil domain-containing protein 86	0.96		10	3	0	0	0	0	0
Q9Y4C8	RBM19	960	Probable RNA-binding protein 19	0.96		9	2	0	0	0	0	0
P46977	STT3A	705	Dolichyl-diphosphooligosaccharide--protein glycosyltransferase subunit STT3A	0.96		8	3	0	0	0	0	0
P09972	ALDOC	364	Fructose-bisphosphate aldolase C	0.96		7	3	0	0	0	0	0
Q92769	HDAC2	488	Histone deacetylase 2	0.96		7	5	0	0	0	0	0
O75569	PRKRA	313	Interferon-inducible double stranded RNA-dependent protein kinase activator A	0.96		7	3	0	0	0	0	0
Q9BRZ2	TRIM56	755	E3 ubiquitin-protein ligase TRIM56	0.96		7	2	0	0	0	0	0
O15144	ARPC2	300	Actin-related protein 2/3 complex subunit 2	0.96		6	6	0	0	0	0	0
Q9UN86	G3BP2	482	Ras GTPase-activating protein-binding protein 2	0.96		6	5	0	0	0	0	0
Q8N653	LZTR1	840	Leucine-zipper-like transcriptional regulator 1	0.96		6	4	0	0	0	0	0
Q9P015	MRPL15	296	39S ribosomal protein L15, mitochondrial	0.96		6	2	0	0	0	0	0
O15381	NVL	856	Nuclear valosin-containing protein-like	0.96		6	2	0	0	0	0	0
Q969Q0	RPL36AL	106	60S ribosomal protein L36a-like	0.96		6	4	0	0	0	0	0
Q9NYL9	TMOD3	352	Tropomodulin-3	0.96		6	4	0	0	0	0	0
P40222	TXLNA	546	Alpha-taxilin	0.96		6	4	0	0	0	0	0
Q8N556	AFAP1	730	Actin filament-associated protein 1	0.96		5	4	0	0	0	0	0
Q9UBS4	DNAJB11	358	DnaJ homolog subfamily B member 11	0.96		5	3	0	0	0	0	0
O43237	DYNC1LI2	492	Cytoplasmic dynein 1 light intermediate chain 2	0.96		5	3	0	0	0	0	0
P13804	ETFA	333	Electron transfer flavoprotein subunit alpha, mitochondrial	0.96		5	3	0	0	0	0	0
Q07866	KLC1	573	Kinesin light chain 1	0.96		5	6	0	0	0	0	0
Q9UMY1	NOL7	257	Nucleolar protein 7	0.96		5	3	0	0	0	0	0
P61106	RAB14	215	Ras-related protein Rab-14	0.96		5	3	0	0	0	0	0
P98179	RBM3	157	Putative RNA-binding protein 3	0.96		5	3	0	0	0	0	0
Q99798	ACO2	780	Aconitate hydratase, mitochondrial	0.96		4	3	0	0	0	0	0
Q96CW1	AP2M1	435	AP-2 complex subunit mu	0.96		4	9	0	0	0	0	0
Q9H694	BICC1	974	Protein bicaudal C homolog 1	0.96		4	2	0	0	0	0	0
P40121	CAPG	348	Macrophage-capping protein	0.96		4	3	0	0	0	0	0
Q6UVK1	CSPG4	2322	Chondroitin sulfate proteoglycan 4	0.96		4	18	0	0	0	0	0
Q5T1M5	FKBP15	1219	FK506-binding protein 15	0.96		4	2	0	0	0	0	0
P27448	MARK3	753	MAP/microtubule affinity-regulating kinase 3	0.96		4	4	0	0	0	0	0
Q6NYC8	PPP1R18	613	Phostensin	0.96		4	6	0	0	0	0	0
P17980	PSMC3	439	26S protease regulatory subunit 6A	0.96		4	7	0	0	0	0	0
O00232	PSMD12	456	26S proteasome non-ATPase regulatory subunit 12	0.96		4	4	0	0	0	0	0
Q9UL25	RAB21	225	Ras-related protein Rab-21	0.96		4	4	0	0	0	0	0
Q9UGP8	SEC63	760	Translocation protein SEC63 homolog	0.96		4	2	0	0	0	0	0
P40763	STAT3	770	Signal transducer and activator of transcription 3	0.96		4	3	0	0	0	0	0
O94874	UFL1	794	E3 UFM1-protein ligase 1	0.96		4	2	0	0	0	0	0
P06725	UL83	561	65 kDa phosphoprotein	0.96		4	6	0	0	0	0	0
Q9NY61	AATF	560	Protein AATF	0.96		3	5	0	0	0	0	0
Q9H3P7	ACBD3	528	Golgi resident protein GCP60	0.96		3	10	0	0	0	0	0
Q6DD88	ATL3	541	Atlastin-3	0.96		3	6	0	0	0	0	0
P07199	CENPB	599	Major centromere autoantigen B	0.96		3	4	0	0	0	0	0
Q9P2B4	CTTNBP2NL	639	CTTNBP2 N-terminal-like protein	0.96		3	4	0	0	0	0	0
Q9H9B1	EHMT1	1298	Histone-lysine N-methyltransferase EHMT1	0.96		3	2	0	0	0	0	0
Q14254	FLOT2	428	Flotillin-2	0.96		3	8	0	0	0	0	0
Q08379	GOLGA2	1002	Golgin subfamily A member 2	0.96		3	2	0	0	0	0	0
P07203	GPX1	203	Glutathione peroxidase 1	0.96		3	7	0	0	0	0	0
Q8TED1	GPX8	209	Probable glutathione peroxidase 8	0.96		3	4	0	0	0	0	0
Q9Y3B7	MRPL11	192	39S ribosomal protein L11, mitochondrial	0.96		3	4	0	0	0	0	0
Q9Y676	MRPS18B	258	28S ribosomal protein S18b, mitochondrial	0.96		3	4	0	0	0	0	0
Q9BSC4	NOL10	688	Nucleolar protein 10	0.96		3	8	0	0	0	0	0
Q8NFH3	NUP43	380	Nucleoporin Nup43	0.96		3	5	0	0	0	0	0
O00541	PES1	588	Pescadillo homolog	0.96		3	4	0	0	0	0	0
Q9HAU0	PLEKHA5	1116	Pleckstrin homology domain-containing family A member 5	0.96		3	3	0	0	0	0	0
Q13671	RIN1	783	Ras and Rab interactor 1	0.96		3	3	0	0	0	0	0
P61587	RND3	244	Rho-related GTP-binding protein RhoE	0.96		3	6	0	0	0	0	0
P60468	SEC61B	96	Protein transport protein Sec61 subunit beta	0.96		3	3	0	0	0	0	0
Q9BWM7	SFXN3	325	Sideroflexin-3	0.96		3	6	0	0	0	0	0
Q9NYH9	UTP6	597	U3 small nucleolar RNA-associated protein 6 homolog	0.96		3	4	0	0	0	0	0
Q96MU7	YTHDC1	727	YTH domain-containing protein 1	0.96		3	3	0	0	0	0	0
Q86VM9	ZC3H18	953	Zinc finger CCCH domain-containing protein 18	0.96		3	3	0	0	0	0	0
P21399	ACO1	889	Cytoplasmic aconitate hydratase	0.96		2	6	0	0	0	0	0
Q9Y2H6	FNDC3A	1198	Fibronectin type-III domain-containing protein 3A	0.96		2	3	0	0	0	0	0
Q13637	RAB32	225	Ras-related protein Rab-32	0.96		2	6	0	0	0	0	0
Q15477	SKIV2L	1246	Helicase SKI2W	0.96		2	4	0	0	0	0	0
Q9H3U1	UNC45A	944	Protein unc-45 homolog A	0.96		2	4	0	0	0	0	0
P32969	RPL9	192	60S ribosomal protein L9	0.95		84	9	0	0	0	0	0
Q9UQ35	SRRM2	2752	Serine/arginine repetitive matrix protein 2	0.95		34	4	0	0	0	0	0
O15372	EIF3H	352	Eukaryotic translation initiation factor 3 subunit H	0.95		8	2	0	0	0	0	0
O15231	ZNF185	689	Zinc finger protein 185	0.95		7	3	0	0	0	0	0
Q9H6R0	DHX33	707	Putative ATP-dependent RNA helicase DHX33	0.95		6	2	0	0	0	0	0
Q9NYL2	MLTK	800	Mitogen-activated protein kinase kinase kinase MLT	0.95		6	2	0	0	0	0	0
Q13610	PWP1	501	Periodic tryptophan protein 1 homolog	0.95		6	2	0	0	0	0	0
P35250	RFC2	354	Replication factor C subunit 2	0.95		6	2	0	0	0	0	0
Q7Z7K6	CENPV	275	Centromere protein V	0.95		5	3	0	0	0	0	0
Q8N8A6	DDX51	666	ATP-dependent RNA helicase DDX51	0.95		5	2	0	0	0	0	0
Q9BS26	ERP44	406	Endoplasmic reticulum resident protein 44	0.95		5	4	0	0	0	0	0
Q13601	KRR1	381	KRR1 small subunit processome component homolog	0.95		5	3	0	0	0	0	0
Q9BYN8	MRPS26	205	28S ribosomal protein S26, mitochondrial	0.95		5	2	0	0	0	0	0
Q9UJ70	NAGK	344	N-acetyl-D-glucosamine kinase	0.95		5	4	0	0	0	0	0
Q9BVS4	RIOK2	552	Serine/threonine-protein kinase RIO2	0.95		5	2	0	0	0	0	0
O75436	VPS26A	327	Vacuolar protein sorting-associated protein 26A	0.95		5	3	0	0	0	0	0
P24752	ACAT1	427	Acetyl-CoA acetyltransferase, mitochondrial	0.95		4	3	0	0	0	0	0
Q13895	BYSL	437	Bystin	0.95		4	2	0	0	0	0	0
Q9NX05	FAM120C	1096	Constitutive coactivator of PPAR-gamma-like protein 2	0.95		4	2	0	0	0	0	0
Q14331	FRG1	258	Protein FRG1	0.95		4	2	0	0	0	0	0
P49023	PXN	591	Paxillin	0.95		4	3	0	0	0	0	0
O15258	RER1	196	Protein RER1	0.95		4	3	0	0	0	0	0
P35237	SERPINB6	376	Serpin B6	0.95		4	4	0	0	0	0	0
Q9P0V3	SH3BP4	963	SH3 domain-binding protein 4	0.95		4	2	0	0	0	0	0
P19623	SRM	302	Spermidine synthase	0.95		4	4	0	0	0	0	0
P08240	SRPR	638	Signal recognition particle receptor subunit alpha	0.95		4	4	0	0	0	0	0
Q9UBB9	TFIP11	837	Tuftelin-interacting protein 11	0.95		4	2	0	0	0	0	0
Q7Z2T5	TRMT1L	733	TRMT1-like protein	0.95		4	2	0	0	0	0	0
Q9Y5J1	UTP18	556	U3 small nucleolar RNA-associated protein 18 homolog	0.95		4	5	0	0	0	0	0
P61163	ACTR1A	376	Alpha-centractin	0.95		3	5	0	0	0	0	0
Q86X55	CARM1	608	Histone-arginine methyltransferase CARM1	0.95		3	5	0	0	0	0	0
O75909	CCNK	580	Cyclin-K	0.95		3	3	0	0	0	0	0
Q13618	CUL3	768	Cullin-3	0.95		3	2	0	0	0	0	0
Q9UBM7	DHCR7	475	7-dehydrocholesterol reductase	0.95		3	5	0	0	0	0	0
Q06265	EXOSC9	439	Exosome complex component RRP45	0.95		3	2	0	0	0	0	0
Q8TDZ2	MICAL1	1067	Protein-methionine sulfoxide oxidase MICAL1	0.95		3	2	0	0	0	0	0
P28331	NDUFS1	727	NADH-ubiquinone oxidoreductase 75 kDa subunit, mitochondrial	0.95		3	5	0	0	0	0	0
Q5SY16	NOL9	702	Polynucleotide 5'-hydroxyl-kinase NOL9	0.95		3	4	0	0	0	0	0
Q9H4L5	OSBPL3	887	Oxysterol-binding protein-related protein 3	0.95		3	2	0	0	0	0	0
O75151	PHF2	1096	Lysine-specific demethylase PHF2	0.95		3	2	0	0	0	0	0
Q9BZL4	PPP1R12C	782	Protein phosphatase 1 regulatory subunit 12C	0.95		3	2	0	0	0	0	0
Q96KG9	SCYL1	808	N-terminal kinase-like protein	0.95		3	2	0	0	0	0	0
O60271	SPAG9	1321	C-Jun-amino-terminal kinase-interacting protein 4	0.95		3	2	0	0	0	0	0
Q9UHD2	TBK1	729	Serine/threonine-protein kinase TBK1	0.95		3	5	0	0	0	0	0
Q8NI27	THOC2	1593	THO complex subunit 2	0.95		3	2	0	0	0	0	0
Q5T6F2	UBAP2	1119	Ubiquitin-associated protein 2	0.95		3	2	0	0	0	0	0
O15213	WDR46	610	WD repeat-containing protein 46	0.95		3	3	0	0	0	0	0
O94929	ABLIM3	683	Actin-binding LIM protein 3	0.95		2	7	0	0	0	0	0
Q8NEU8	APPL2	664	DCC-interacting protein 13-beta	0.95		2	5	0	0	0	0	0
Q8IXB1	DNAJC10	793	DnaJ homolog subfamily C member 10	0.95		2	4	0	0	0	0	0
Q04446	GBE1	702	1,4-alpha-glucan-branching enzyme	0.95		2	4	0	0	0	0	0
P08648	ITGA5	1049	Integrin alpha-5	0.95		2	4	0	0	0	0	0
Q8NC56	LEMD2	503	LEM domain-containing protein 2	0.95		2	3	0	0	0	0	0
P48449	LSS	732	Lanosterol synthase	0.95		2	6	0	0	0	0	0
Q7Z434	MAVS	540	Mitochondrial antiviral-signaling protein	0.95		2	5	0	0	0	0	0
Q12965	MYO1E	1108	Unconventional myosin-Ie	0.95		2	7	0	0	0	0	0
Q9BVI4	NOC4L	516	Nucleolar complex protein 4 homolog	0.95		2	4	0	0	0	0	0
P16234	PDGFRA	1089	Platelet-derived growth factor receptor alpha	0.95		2	7	0	0	0	0	0
O14744	PRMT5	637	Protein arginine N-methyltransferase 5	0.95		2	5	0	0	0	0	0
Q96EE3	SEH1L	360	Nucleoporin SEH1	0.95		2	6	0	0	0	0	0
Q8IWA0	WDR75	830	WD repeat-containing protein 75	0.95		2	5	0	0	0	0	0
Q92522	H1FX	213	Histone H1x	0.94		32	4	0	0	0	0	0
Q86UP2	KTN1	1357	Kinectin	0.94		12	2	0	0	0	0	0
Q07157	TJP1	1748	Tight junction protein ZO-1	0.94		12	2	0	0	0	0	0
Q9UBB5	MBD2	411	Methyl-CpG-binding domain protein 2	0.94		6	2	0	0	0	0	0
P82650	MRPS22	360	28S ribosomal protein S22, mitochondrial	0.94		6	2	0	0	0	0	0
O95478	NSA2	260	Ribosome biogenesis protein NSA2 homolog	0.94		6	2	0	0	0	0	0
Q9GZS3	WDR61	305	WD repeat-containing protein 61	0.94		6	2	0	0	0	0	0
Q5T5U3	ARHGAP21	1957	Rho GTPase-activating protein 21	0.94		5	2	0	0	0	0	0
Q9BXS5	AP1M1	423	AP-1 complex subunit mu-1	0.94		4	4	0	0	0	0	0
Q9UNS2	COPS3	423	COP9 signalosome complex subunit 3	0.94		4	2	0	0	0	0	0
Q9BT78	COPS4	406	COP9 signalosome complex subunit 4	0.94		4	2	0	0	0	0	0
Q13098	GPS1	491	COP9 signalosome complex subunit 1	0.94		4	2	0	0	0	0	0
Q96S97	MYADM	322	Myeloid-associated differentiation marker	0.94		4	5	0	0	0	0	0
Q9BXJ9	NAA15	866	N-alpha-acetyltransferase 15, NatA auxiliary subunit	0.94		4	2	0	0	0	0	0
Q13492	PICALM	652	Phosphatidylinositol-binding clathrin assembly protein	0.94		4	2	0	0	0	0	0
P78346	RPP30	268	Ribonuclease P protein subunit p30	0.94		4	2	0	0	0	0	0
O60749	SNX2	519	Sorting nexin-2	0.94		4	18	0	0	0	0	0
Q13188	STK3	491	Serine/threonine-protein kinase 3	0.94		4	2	0	0	0	0	0
Q99816	TSG101	390	Tumor susceptibility gene 101 protein	0.94		4	3	0	0	0	0	0
Q9Y2W2	WBP11	641	WW domain-binding protein 11	0.94		4	2	0	0	0	0	0
Q9Y305	ACOT9	439	Acyl-coenzyme A thioesterase 9, mitochondrial	0.94		3	6	0	0	0	0	0
Q9HD20	ATP13A1	1204	Probable cation-transporting ATPase 13A1	0.94		3	2	0	0	0	0	0
Q8WUQ7	CACTIN	758	Cactin	0.94		3	2	0	0	0	0	0
Q9NX63	CHCHD3	227	Coiled-coil-helix-coiled-coil-helix domain-containing protein 3, mitochondrial	0.94		3	15	0	0	0	0	0
Q9NSD9	FARSB	589	Phenylalanine--tRNA ligase beta subunit	0.94		3	2	0	0	0	0	0
P49915	GMPS	693	GMP synthase [glutamine-hydrolyzing]	0.94		3	2	0	0	0	0	0
Q8N3R9	MPP5	675	MAGUK p55 subfamily member 5	0.94		3	2	0	0	0	0	0
Q9BZE1	MRPL37	423	39S ribosomal protein L37, mitochondrial	0.94		3	2	0	0	0	0	0
Q9HCD5	NCOA5	579	Nuclear receptor coactivator 5	0.94		3	4	0	0	0	0	0
Q9NVX2	NLE1	485	Notchless protein homolog 1	0.94		3	2	0	0	0	0	0
Q96FW1	OTUB1	271	Ubiquitin thioesterase OTUB1	0.94		3	4	0	0	0	0	0
Q86U42	PABPN1	306	Polyadenylate-binding protein 2	0.94		3	3	0	0	0	0	0
P30086	PEBP1	187	Phosphatidylethanolamine-binding protein 1	0.94		3	2	0	0	0	0	0
P48426	PIP4K2A	406	Phosphatidylinositol 5-phosphate 4-kinase type-2 alpha	0.94		3	3	0	0	0	0	0
P13861	PRKAR2A	404	cAMP-dependent protein kinase type II-alpha regulatory subunit	0.94		3	3	0	0	0	0	0
Q9P270	SLAIN2	581	SLAIN motif-containing protein 2	0.94		3	3	0	0	0	0	0
O43294	TGFB1I1	461	Transforming growth factor beta-1-induced transcript 1 protein	0.94		3	5	0	0	0	0	0
P04216	THY1	161	Thy-1 membrane glycoprotein	0.94		3	3	0	0	0	0	0
Q8TED0	UTP15	518	U3 small nucleolar RNA-associated protein 15 homolog	0.94		3	4	0	0	0	0	0
Q8NBJ5	COLGALT1	622	Procollagen galactosyltransferase 1	0.94		2	5	0	0	0	0	0
P50416	CPT1A	773	Carnitine O-palmitoyltransferase 1, liver isoform	0.94		2	4	0	0	0	0	0
O60610	DIAPH1	1272	Protein diaphanous homolog 1	0.94		2	2	0	0	0	0	0
Q15075	EEA1	1411	Early endosome antigen 1	0.94		2	2	0	0	0	0	0
Q96EK7	FAM120B	910	Constitutive coactivator of peroxisome proliferator-activated receptor gamma	0.94		2	2	0	0	0	0	0
Q14393	GAS6	721	Growth arrest-specific protein 6	0.94		2	5	0	0	0	0	0
O75874	IDH1	414	Isocitrate dehydrogenase [NADP] cytoplasmic	0.94		2	5	0	0	0	0	0
O15355	PPM1G	546	Protein phosphatase 1G	0.94		2	4	0	0	0	0	0
P36873	PPP1CC	323	Serine/threonine-protein phosphatase PP1-gamma catalytic subunit	0.94		2	7	0	0	0	0	0
Q96EY7	PTCD3	689	Pentatricopeptide repeat domain-containing protein 3, mitochondrial	0.94		2	3	0	0	0	0	0
Q15042	RAB3GAP1	981	Rab3 GTPase-activating protein catalytic subunit	0.94		2	2	0	0	0	0	0
Q9H4A4	RNPEP	650	Aminopeptidase B	0.94		2	4	0	0	0	0	0
Q8WVM8	SCFD1	642	Sec1 family domain-containing protein 1	0.94		2	3	0	0	0	0	0
Q8WVK2	SNRNP27	155	U4/U6.U5 small nuclear ribonucleoprotein 27 kDa protein	0.94		2	7	0	0	0	0	0
Q13049	TRIM32	653	E3 ubiquitin-protein ligase TRIM32	0.94		2	6	0	0	0	0	0
Q9H269	VPS16	839	Vacuolar protein sorting-associated protein 16 homolog	0.94		2	2	0	0	0	0	0
Q9GZL7	WDR12	423	Ribosome biogenesis protein WDR12	0.94		2	4	0	0	0	0	0
Q9BXY0	MAK16	300	Protein MAK16 homolog	0.93		6	2	0	0	0	0	0
O00154	ACOT7	380	Cytosolic acyl coenzyme A thioester hydrolase	0.93		4	2	0	0	0	0	0
Q13561	DCTN2	401	Dynactin subunit 2	0.93		4	2	0	0	0	0	0
P24666	ACP1	158	Low molecular weight phosphotyrosine protein phosphatase	0.93		3	2	0	0	0	0	0
Q9NV06	DCAF13	445	DDB1- and CUL4-associated factor 13	0.93		3	2	0	0	0	0	0
O95785	WIZ	1651	Protein Wiz	0.93		3	2	0	0	0	0	0
Q3SY69	ALDH1L2	923	Mitochondrial 10-formyltetrahydrofolate dehydrogenase	0.93		2	2	0	0	0	0	0
Q9UKU9	ANGPTL2	493	Angiopoietin-related protein 2	0.93		2	3	0	0	0	0	0
P50995	ANXA11	505	Annexin A11	0.93		2	4	0	0	0	0	0
P62330	ARF6	175	ADP-ribosylation factor 6	0.93		2	3	0	0	0	0	0
Q14865	ARID5B	1188	AT-rich interactive domain-containing protein 5B	0.93		2	2	0	0	0	0	0
P21281	ATP6V1B2	511	V-type proton ATPase subunit B, brain isoform	0.93		2	8	0	0	0	0	0
P46379	BAG6	1132	Large proline-rich protein BAG6	0.93		2	2	0	0	0	0	0
P09497	CLTB	229	Clathrin light chain B	0.93		2	6	0	0	0	0	0
Q8NDI1	EHBP1	1231	EH domain-binding protein 1	0.93		2	2	0	0	0	0	0
P62495	ETF1	437	Eukaryotic peptide chain release factor subunit 1	0.93		2	5	0	0	0	0	0
P12081	HARS	509	Histidine--tRNA ligase, cytoplasmic	0.93		2	3	0	0	0	0	0
Q13724	MOGS	837	Mannosyl-oligosaccharide glucosidase	0.93		2	2	0	0	0	0	0
P55209	NAP1L1	391	Nucleosome assembly protein 1-like 1	0.93		2	5	0	0	0	0	0
Q99733	NAP1L4	375	Nucleosome assembly protein 1-like 4	0.93		2	4	0	0	0	0	0
Q8NFH5	NUP35	326	Nucleoporin NUP53	0.93		2	8	0	0	0	0	0
Q8TEW0	PARD3	1356	Partitioning defective 3 homolog	0.93		2	4	0	0	0	0	0
Q5H9R7	PPP6R3	873	Serine/threonine-protein phosphatase 6 regulatory subunit 3	0.93		2	2	0	0	0	0	0
Q15678	PTPN14	1187	Tyrosine-protein phosphatase non-receptor type 14	0.93		2	2	0	0	0	0	0
O43818	RRP9	475	U3 small nucleolar RNA-interacting protein 2	0.93		2	2	0	0	0	0	0
O95391	SLU7	586	Pre-mRNA-splicing factor SLU7	0.93		2	2	0	0	0	0	0
P09234	SNRPC	159	U1 small nuclear ribonucleoprotein C	0.93		2	4	0	0	0	0	0
Q6ZW31	SYDE1	735	Rho GTPase-activating protein SYDE1	0.93		2	2	0	0	0	0	0
Q9BTV4	TMEM43	400	Transmembrane protein 43	0.93		2	6	0	0	0	0	0
O60784	TOM1	492	Target of Myb protein 1	0.93		2	3	0	0	0	0	0
Q9BSJ2	TUBGCP2	902	Gamma-tubulin complex component 2	0.93		2	3	0	0	0	0	0
Q8N9T8	KRI1	703	Protein KRI1 homolog	0.92		13	2	0	0	0	0	0
P26368	U2AF2	475	Splicing factor U2AF 65 kDa subunit	0.92		11	62	0	0	0	0	0
P09038	FGF2	288	Fibroblast growth factor 2	0.92		4	2	0	0	0	0	0
Q969X5	ERGIC1	290	Endoplasmic reticulum-Golgi intermediate compartment protein 1	0.92		3	2	0	0	0	0	0
Q8N1G4	LRRC47	583	Leucine-rich repeat-containing protein 47	0.92		3	2	0	0	0	0	0
O95336	PGLS	258	6-phosphogluconolactonase	0.92		3	2	0	0	0	0	0
Q12929	EPS8	822	Epidermal growth factor receptor kinase substrate 8	0.92		2	2	0	0	0	0	0
P30040	ERP29	261	Endoplasmic reticulum resident protein 29	0.92		2	3	0	0	0	0	0
Q9NZM5	GLTSCR2	478	Glioma tumor suppressor candidate region gene 2 protein	0.92		2	2	0	0	0	0	0
O00139	KIF2A	706	Kinesin-like protein KIF2A	0.92		2	2	0	0	0	0	0
O75489	NDUFS3	264	NADH dehydrogenase [ubiquinone] iron-sulfur protein 3, mitochondrial	0.92		2	3	0	0	0	0	0
P30419	NMT1	496	Glycylpeptide N-tetradecanoyltransferase 1	0.92		2	2	0	0	0	0	0
P11177	PDHB	359	Pyruvate dehydrogenase E1 component subunit beta, mitochondrial	0.92		2	3	0	0	0	0	0
Q9NQ55	PPAN	473	Suppressor of SWI4 1 homolog	0.92		2	2	0	0	0	0	0
P67775	PPP2CA	309	Serine/threonine-protein phosphatase 2A catalytic subunit alpha isoform	0.92		2	3	0	0	0	0	0
Q8NAV1	PRPF38A	312	Pre-mRNA-splicing factor 38A	0.92		2	2	0	0	0	0	0
P28072	PSMB6	239	Proteasome subunit beta type-6	0.92		2	3	0	0	0	0	0
P51398	DAP3	398	28S ribosomal protein S29, mitochondrial	0.91		3	2	0	0	0	0	0
Q6ZSR9	FLJ45252	355	Uncharacterized protein FLJ45252	0.91		3	2	0	0	0	0	0
P67870	CSNK2B	215	Casein kinase II subunit beta	0.91		2	3	0	0	0	0	0
Q9UBI6	GNG12	72	Guanine nucleotide-binding protein G(I)/G(S)/G(O) subunit gamma-12	0.91		2	2	0	0	0	0	0
Q9NV31	IMP3	184	U3 small nucleolar ribonucleoprotein protein IMP3	0.91		2	2	0	0	0	0	0
Q3MHD2	LSM12	195	Protein LSM12 homolog	0.91		2	2	0	0	0	0	0
Q96N66	MBOAT7	472	Lysophospholipid acyltransferase 7	0.91		2	2	0	0	0	0	0
P00403	MT-CO2	227	Cytochrome c oxidase subunit 2	0.91		2	2	0	0	0	0	0
Q13564	NAE1	534	NEDD8-activating enzyme E1 regulatory subunit	0.91		2	2	0	0	0	0	0
Q15738	NSDHL	373	Sterol-4-alpha-carboxylate 3-dehydrogenase, decarboxylating	0.91		2	2	0	0	0	0	0
P12109	COL6A1	1028	Collagen alpha-1(VI) chain	0.9		38	42	4	0	0	0	0
Q9UBW8	COPS7A	275	COP9 signalosome complex subunit 7a	0.9		2	2	0	0	0	0	0
Q9H5V9	CXorf56	222	UPF0428 protein CXorf56	0.9		2	2	0	0	0	0	0
P29372	MPG	298	DNA-3-methyladenine glycosylase	0.9		2	2	0	0	0	0	0
Q9Y2R9	MRPS7	242	28S ribosomal protein S7, mitochondrial	0.9		2	2	0	0	0	0	0
O15400	STX7	261	Syntaxin-7	0.9		2	2	0	0	0	0	0
P49755	TMED10	219	Transmembrane emp24 domain-containing protein 10	0.9		2	2	0	0	0	0	0
Q7Z6Z7	HUWE1	4374	E3 ubiquitin-protein ligase HUWE1	0.89		24	3	0	0	0	0	0
P46100	ATRX	2492	Transcriptional regulator ATRX	0.89		10	2	0	0	0	0	0
P50281	MMP14	582	Matrix metalloproteinase-14	0.89		3	21	0	0	0	0	0
P38606	ATP6V1A	617	V-type proton ATPase catalytic subunit A	0.89		2	9	0	0	0	0	0
Q15056	EIF4H	248	Eukaryotic translation initiation factor 4H	0.89		2	2	0	0	0	0	0
Q8WUA2	PPIL4	492	Peptidyl-prolyl cis-trans isomerase-like 4	0.89		2	2	0	0	0	0	0
P61009	SPCS3	180	Signal peptidase complex subunit 3	0.88		2	2	0	0	0	0	0
Q7Z3B4	NUP54	507	Nucleoporin p54	0.87		2	13	0	0	0	0	0
P46939	UTRN	3433	Utrophin	0.86		36	4	0	0	0	0	0
Q01780	EXOSC10	885	Exosome component 10	0.86		19	2	0	0	0	0	0
Q9BW27	NUP85	656	Nuclear pore complex protein Nup85	0.86		2	12	0	0	0	0	0
Q99613	EIF3C	913	Eukaryotic translation initiation factor 3 subunit C	0.85		32	19	0	0	0	0	2
Q9UH99	SUN2	717	SUN domain-containing protein 2	0.85		5	33	0	0	0	0	0
P12110	COL6A2	1019	Collagen alpha-2(VI) chain	0.84		48	34	3	2	0	0	0
Q16630	CPSF6	551	Cleavage and polyadenylation specificity factor subunit 6	0.84		2	14	0	0	0	0	0
P46777	RPL5	297	60S ribosomal protein L5	0.83		174	42	0	0	0	0	7
P39023	RPL3	403	60S ribosomal protein L3	0.83		112	44	3	3	0	0	0
P35606	COPB2	906	Coatomer subunit beta'	0.82		30	37	2	0	0	0	2
Q5JTV8	TOR1AIP1	583	Torsin-1A-interacting protein 1	0.81		4	28	0	0	0	0	0
O95793	STAU1	577	Double-stranded RNA-binding protein Staufen homolog 1	0.8		16	18	0	0	0	0	2
P53621	COPA	1224	Coatomer subunit alpha	0.79		42	51	2	4	0	0	0
P49792	RANBP2	3224	E3 SUMO-protein ligase RanBP2	0.76		43	44	0	0	0	0	3
P62841	RPS15	145	40S ribosomal protein S15	0.76		31	15	0	0	3	0	0
Q7L2E3	DHX30	1194	Putative ATP-dependent RNA helicase DHX30	0.75		37	23	0	0	0	0	4
P21333	FLNA	2647	Filamin-A	0.74		435	541	37	37	9	3	8
P63010	AP2B1	937	AP-2 complex subunit beta	0.74		20	20	0	0	0	0	2
Q9BVP2	GNL3	549	Guanine nucleotide-binding protein-like 3	0.73		16	12	0	0	0	0	2
P35580	MYH10	1976	Myosin-10	0.72		44	31	0	0	0	0	3
Q8N884	MB21D1	522	Cyclic GMP-AMP synthase	0.72		1	2	3	0	0	0	0
P16401	HIST1H1B	226	Histone H1.5	0.71		173	26	0	0	0	0	3
P51114	FXR1	621	Fragile X mental retardation syndrome-related protein 1	0.71		23	15	0	0	0	0	3
Q9Y2X3	NOP58	529	Nucleolar protein 58	0.71		19	22	0	0	0	0	0
Q96J84	KIRREL	757	Kin of IRRE-like protein 1	0.71		2	18	0	0	0	0	6
Q9Y5B9	SUPT16H	1047	FACT complex subunit SPT16	0.7		39	32	0	0	0	2	0
P53618	COPB1	953	Coatomer subunit beta	0.7		16	21	0	0	0	0	0
Q96SB3	PPP1R9B	815	Neurabin-2	0.7		2	20	0	0	2	0	2
P55884	EIF3B	814	Eukaryotic translation initiation factor 3 subunit B	0.69		29	20	0	2	0	0	0
P62847	RPS24	133	40S ribosomal protein S24	0.68		31	9	3	0	0	0	0
P46778	RPL21	160	60S ribosomal protein L21	0.67		60	13	0	0	0	0	0
O76021	RSL1D1	490	Ribosomal L1 domain-containing protein 1	0.66		30	2	2	0	0	0	0
P83731	RPL24	157	60S ribosomal protein L24	0.65		53	10	0	0	2	0	0
Q14980	NUMA1	2115	Nuclear mitotic apparatus protein 1	0.64		143	21	3	0	0	0	0
P08133	ANXA6	673	Annexin A6	0.64		13	24	87	63	34	35	49
P60709	ACTB	375	Actin, cytoplasmic 1	0.63		515	344	3	3	2	2	6
P62701	RPS4X	263	40S ribosomal protein S4, X isoform	0.63		93	35	0	0	0	0	3
P62753	RPS6	249	40S ribosomal protein S6	0.63		68	14	0	0	0	0	0
O94901	SUN1	812	SUN domain-containing protein 1	0.62		2	37	0	0	0	0	0
Q8IUD2	ERC1	1116	ELKS/Rab6-interacting/CAST family member 1	0.61		41	2	11	8	6	5	14
P11021	HSPA5	654	78 kDa glucose-regulated protein	0.6		160	104	7	7	4	0	6
O43707	ACTN4	911	Alpha-actinin-4	0.6		96	184	4	0	0	0	0
O75083	WDR1	606	WD repeat-containing protein 1	0.6		18	28	0	0	3	0	0
P63220	RPS21	83	40S ribosomal protein S21	0.6		16	8	0	0	0	0	3
Q16891	IMMT	758	Mitochondrial inner membrane protein	0.6		14	67	4	0	2	2	3
P63244	GNB2L1	317	Guanine nucleotide-binding protein subunit beta-2-like 1	0.59		83	27	0	0	2	0	0
Q9Y6M1	IGF2BP2	599	Insulin-like growth factor 2 mRNA-binding protein 2	0.59		20	7	0	0	2	0	0
Q9Y3I0	C22orf28	505	tRNA-splicing ligase RtcB homolog	0.59		17	8	0	0	0	0	3
Q5BKZ1	ZNF326	582	DBIRD complex subunit ZNF326	0.59		12	21	0	0	2	0	0
Q01130	SRSF2	221	Serine/arginine-rich splicing factor 2	0.58		21	10	0	0	0	0	6
P46087	NOP2	812	Putative ribosomal RNA methyltransferase NOP2	0.57		41	21	0	0	2	0	0
Q6PKG0	LARP1	1096	La-related protein 1	0.57		20	16	0	0	0	0	2
Q2TAY7	SMU1	513	WD40 repeat-containing protein SMU1	0.55		11	9	0	0	0	0	0
Q8WUJ3	KIAA1199	1361	Protein KIAA1199	0.55		3	123	0	0	0	0	2
P02786	TFRC	760	Transferrin receptor protein 1	0.54		9	20	2	0	5	0	7
Q14204	DYNC1H1	4646	Cytoplasmic dynein 1 heavy chain 1	0.53		106	67	2	2	2	2	4
P53396	ACLY	1101	ATP-citrate synthase	0.53		29	66	3	0	2	0	3
P16402	HIST1H1D	221	Histone H1.3	0.52		136	22	0	0	0	0	4
P05387	RPLP2	115	60S acidic ribosomal protein P2	0.52		90	7	0	0	0	0	0
Q02539	HIST1H1A	215	Histone H1.1	0.52		48	0	0	0	2	0	0
Q01081	U2AF1	240	Splicing factor U2AF 35 kDa subunit	0.52		6	18	0	0	0	0	0
P17661	DES	470	Desmin	0.52		0	247	0	0	0	0	0
P30508	HLA-C	366	HLA class I histocompatibility antigen, Cw-12 alpha chain	0.52		0	22	5	5	5	5	8
P05388	RPLP0	317	60S acidic ribosomal protein P0	0.51		295	25	0	0	5	0	0
Q9UHX1	PUF60	559	Poly(U)-binding-splicing factor PUF60	0.51		19	39	2	0	0	0	0
P07996	THBS1	1170	Thrombospondin-1	0.51		8	143	0	0	0	0	0
P54652	HSPA2	639	Heat shock-related 70 kDa protein 2	0.51		0	53	0	0	3	0	0
Q16352	INA	499	Alpha-internexin	0.51		0	77	6	5	0	0	0
P62424	RPL7A	266	60S ribosomal protein L7a	0.5		127	12	0	0	0	0	0
Q9P2E9	RRBP1	1410	Ribosome-binding protein 1	0.5		70	0	0	0	0	2	0
Q9BQG0	MYBBP1A	1328	Myb-binding protein 1A	0.5		48	4	0	0	0	0	0
Q9NVD7	PARVA	372	Alpha-parvin	0.5		11	0	0	0	0	0	0
O95251	KAT7	611	Histone acetyltransferase KAT7	0.5		8	0	0	0	0	0	0
Q9NWU5	MRPL22	206	39S ribosomal protein L22, mitochondrial	0.5		8	0	0	0	0	0	0
P07197	NEFM	916	Neurofilament medium polypeptide	0.5		0	70	0	0	0	0	0
Q6P996	PDXDC1	788	Pyridoxal-dependent decarboxylase domain-containing protein 1	0.5		0	15	0	0	0	0	0
Q15369	TCEB1	112	Transcription elongation factor B polypeptide 1	0.5		0	4	0	0	0	0	0
P04350	TUBB4A	444	Tubulin beta-4A chain	0.5		0	131	0	0	0	0	24
Q9BUF5	TUBB6	446	Tubulin beta-6 chain	0.49		68	84	0	0	4	0	9
Q03252	LMNB2	600	Lamin-B2	0.49		36	118	0	0	0	0	0
Q14669	TRIP12	1992	E3 ubiquitin-protein ligase TRIP12	0.49		20	0	0	0	0	0	0
P62910	RPL32	135	60S ribosomal protein L32	0.49		11	0	0	0	0	0	0
Q9Y224	C14orf166	244	UPF0568 protein C14orf166	0.49		10	0	0	0	0	0	0
Q9NX58	LYAR	379	Cell growth-regulating nucleolar protein	0.49		10	0	0	0	0	0	0
Q13868	EXOSC2	293	Exosome complex component RRP4	0.49		9	0	0	0	0	0	0
Q8TCT9	HM13	377	Minor histocompatibility antigen H13	0.49		9	0	0	0	0	0	0
P18085	ARF4	180	ADP-ribosylation factor 4	0.49		7	0	0	0	0	0	0
Q6PK04	CCDC137	289	Coiled-coil domain-containing protein 137	0.49		6	0	0	2	0	0	0
O43242	PSMD3	534	26S proteasome non-ATPase regulatory subunit 3	0.49		6	16	0	0	0	0	0
P17302	GJA1	382	Gap junction alpha-1 protein	0.49		0	9	0	0	0	0	0
O14880	MGST3	152	Microsomal glutathione S-transferase 3	0.49		0	5	0	0	0	0	0
Q9BRK3	MXRA8	442	Matrix-remodeling-associated protein 8	0.49		0	23	0	0	0	0	0
Q71U36	TUBA1A	451	Tubulin alpha-1A chain	0.49		0	124	0	0	0	0	0
Q9UIG0	BAZ1B	1483	Tyrosine-protein kinase BAZ1B	0.48		22	0	0	0	2	0	0
P05198	EIF2S1	315	Eukaryotic translation initiation factor 2 subunit 1	0.48		14	5	0	0	0	0	0
Q86XZ4	SPATS2	545	Spermatogenesis-associated serine-rich protein 2	0.48		12	0	0	0	0	0	0
Q96C57	C12orf43	262	Uncharacterized protein C12orf43	0.48		8	0	0	0	0	0	0
P83916	CBX1	185	Chromobox protein homolog 1	0.48		8	0	0	0	0	0	0
Q9H0S4	DDX47	455	Probable ATP-dependent RNA helicase DDX47	0.48		8	0	0	0	0	0	0
Q9Y580	RBM7	266	RNA-binding protein 7	0.48		6	0	0	0	0	0	0
Q9NXH8	TOR4A	423	Torsin-4A	0.48		6	0	0	0	0	0	0
Q9Y221	NIP7	180	60S ribosome subunit biogenesis protein NIP7 homolog	0.48		4	0	0	0	0	0	0
P00352	ALDH1A1	501	Retinal dehydrogenase 1	0.48		0	10	0	0	0	0	0
O60762	DPM1	260	Dolichol-phosphate mannosyltransferase	0.48		0	5	0	0	0	0	0
Q8WVX9	FAR1	515	Fatty acyl-CoA reductase 1	0.48		0	4	0	0	0	0	0
Q14847	LASP1	261	LIM and SH3 domain protein 1	0.48		0	6	0	0	0	0	0
O43252	PAPSS1	624	Bifunctional 3'-phosphoadenosine 5'-phosphosulfate synthase 1	0.48		0	11	0	0	0	0	0
Q9H0U4	RAB1B	201	Ras-related protein Rab-1B	0.48		0	12	0	0	0	0	0
P11234	RALB	206	Ras-related protein Ral-B	0.48		0	6	0	0	0	0	0
Q9UNX3	RPL26L1	145	60S ribosomal protein L26-like 1	0.48		0	13	0	0	0	0	0
P47914	RPL29	159	60S ribosomal protein L29	0.48		0	7	0	0	0	0	0
Q9Y512	SAMM50	469	Sorting and assembly machinery component 50 homolog	0.48		0	12	0	0	0	0	0
Q86VP1	TAX1BP1	789	Tax1-binding protein 1	0.48		0	12	2	2	7	0	4
P61247	RPS3A	264	40S ribosomal protein S3a	0.47		121	28	0	0	0	0	0
Q9UPN3	MACF1	7388	Microtubule-actin cross-linking factor 1, isoforms 1/2/3/5	0.47		78	4	3	3	0	0	0
P50914	RPL14	215	60S ribosomal protein L14	0.47		52	10	0	0	0	0	0
Q8N3C0	ASCC3	2202	Activating signal cointegrator 1 complex subunit 3	0.47		29	0	0	0	0	0	0
O96028	WHSC1	1365	Histone-lysine N-methyltransferase NSD2	0.47		23	0	0	0	0	0	0
P48634	PRRC2A	2157	Protein PRRC2A	0.47		21	0	0	0	2	4	0
Q14157	UBAP2L	1087	Ubiquitin-associated protein 2-like	0.47		21	29	0	0	0	0	0
Q86U86	PBRM1	1689	Protein polybromo-1	0.47		19	0	0	0	0	0	0
Q12888	TP53BP1	1972	Tumor suppressor p53-binding protein 1	0.47		17	0	0	0	0	0	0
Q12797	ASPH	758	Aspartyl/asparaginyl beta-hydroxylase	0.47		15	0	0	0	0	0	0
Q92734	TFG	400	Protein TFG	0.47		12	0	0	0	0	0	2
Q9UKD2	MRTO4	239	mRNA turnover protein 4 homolog	0.47		11	7	0	0	0	0	0
Q15050	RRS1	365	Ribosome biogenesis regulatory protein homolog	0.47		11	0	0	0	0	0	0
Q6ZN55	ZNF574	896	Zinc finger protein 574	0.47		11	0	0	0	0	0	0
Q6NW34	C3orf17	567	Uncharacterized protein C3orf17	0.47		9	0	0	0	0	0	0
Q5F1R6	DNAJC21	531	DnaJ homolog subfamily C member 21	0.47		9	0	0	0	0	0	0
Q92552	MRPS27	414	28S ribosomal protein S27, mitochondrial	0.47		9	0	0	0	0	0	0
Q5RKV6	EXOSC6	272	Exosome complex component MTR3	0.47		6	0	0	0	0	0	0
Q9P0M6	H2AFY2	372	Core histone macro-H2A.2	0.47		6	0	0	0	0	0	0
Q15646	OASL	514	2'-5'-oligoadenylate synthase-like protein	0.47		6	0	0	0	0	0	0
O43159	RRP8	456	Ribosomal RNA-processing protein 8	0.47		6	0	0	0	0	0	0
P60981	DSTN	165	Destrin	0.47		5	0	0	0	0	0	0
Q96B26	EXOSC8	276	Exosome complex component RRP43	0.47		5	0	0	0	0	0	0
P40938	RFC3	356	Replication factor C subunit 3	0.47		5	0	0	0	0	0	0
P62158	CALM1	149	Calmodulin	0.47		4	0	0	0	0	0	0
Q96A35	MRPL24	216	39S ribosomal protein L24, mitochondrial	0.47		4	0	0	0	0	0	0
Q8TDN6	BRIX1	353	Ribosome biogenesis protein BRX1 homolog	0.47		0	4	0	0	0	0	0
Q9P1Z2	CALCOCO1	691	Calcium-binding and coiled-coil domain-containing protein 1	0.47		0	10	0	0	0	0	0
O95864	FADS2	444	Fatty acid desaturase 2	0.47		0	3	0	0	0	0	0
Q96AY3	FKBP10	582	Peptidyl-prolyl cis-trans isomerase FKBP10	0.47		0	6	0	0	0	0	0
P69905	HBA1	142	Hemoglobin subunit alpha	0.47		0	3	0	0	0	0	0
P15559	NQO1	274	NAD(P)H dehydrogenase [quinone] 1	0.47		0	5	0	0	0	0	0
Q14558	PRPSAP1	356	Phosphoribosyl pyrophosphate synthase-associated protein 1	0.47		0	3	0	0	0	0	0
P78406	RAE1	368	mRNA export factor	0.47		0	9	0	0	0	0	0
O60504	SORBS3	671	Vinexin	0.47		0	7	2	0	0	0	0
P42224	STAT1	750	Signal transducer and activator of transcription 1-alpha/beta	0.47		0	23	0	0	0	0	0
P35625	TIMP3	211	Metalloproteinase inhibitor 3	0.47		0	4	0	0	0	0	0
Q86VY9	TMEM200A	491	Transmembrane protein 200A	0.47		0	6	0	0	0	0	0
Q15654	TRIP6	476	Thyroid receptor-interacting protein 6	0.47		0	7	5	9	0	0	3
P36578	RPL4	427	60S ribosomal protein L4	0.46		195	32	0	0	0	0	0
P05386	RPLP1	114	60S acidic ribosomal protein P1	0.46		38	0	0	0	0	0	0
Q9BYK8	HELZ2	2649	Helicase with zinc finger domain 2	0.46		27	0	0	0	2	0	2
Q9Y383	LUC7L2	392	Putative RNA-binding protein Luc7-like 2	0.46		23	29	0	0	0	0	2
Q7L014	DDX46	1031	Probable ATP-dependent RNA helicase DDX46	0.46		19	11	0	0	0	0	0
Q13823	GNL2	731	Nucleolar GTP-binding protein 2	0.46		11	0	0	0	0	0	0
P49711	CTCF	727	Transcriptional repressor CTCF	0.46		10	0	0	0	0	0	0
Q5JWF2	GNAS	1037	Guanine nucleotide-binding protein G(s) subunit alpha isoforms XLas	0.46		9	0	0	0	0	0	0
Q9BX40	LSM14B	385	Protein LSM14 homolog B	0.46		9	0	0	0	0	0	0
Q15020	SART3	963	Squamous cell carcinoma antigen recognized by T-cells 3	0.46		9	0	0	0	0	0	0
O43148	RNMT	476	mRNA cap guanine-N7 methyltransferase	0.46		8	0	0	2	0	0	0
Q8NBS9	TXNDC5	432	Thioredoxin domain-containing protein 5	0.46		8	8	0	0	2	0	0
P04632	CAPNS1	268	Calpain small subunit 1	0.46		7	11	0	0	0	0	0
Q9NXV6	CDKN2AIP	580	CDKN2A-interacting protein	0.46		7	0	0	0	0	0	0
O43896	KIF1C	1103	Kinesin-like protein KIF1C	0.46		7	0	0	0	0	0	0
O43660	PLRG1	514	Pleiotropic regulator 1	0.46		7	0	0	0	0	0	0
P31431	SDC4	198	Syndecan-4	0.46		7	0	0	0	0	0	0
Q07021	C1QBP	282	Complement component 1 Q subcomponent-binding protein, mitochondrial	0.46		6	0	0	0	0	0	0
Q9UKB1	FBXW11	542	F-box/WD repeat-containing protein 11	0.46		5	0	0	0	0	0	0
Q9Y3B9	RRP15	282	RRP15-like protein	0.46		5	0	0	0	0	0	0
O00193	SMAP	183	Small acidic protein	0.46		5	0	0	0	0	0	0
Q96SB4	SRPK1	655	SRSF protein kinase 1	0.46		5	0	0	0	0	0	0
Q9Y3B2	EXOSC1	195	Exosome complex component CSL4	0.46		4	0	0	0	0	0	0
P18615	NELFE	380	Negative elongation factor E	0.46		4	0	0	0	0	0	0
Q9NRX1	PNO1	252	RNA-binding protein PNO1	0.46		4	0	0	0	0	0	0
Q9Y3C6	PPIL1	166	Peptidyl-prolyl cis-trans isomerase-like 1	0.46		4	0	0	0	0	0	0
O95571	ETHE1	254	Persulfide dioxygenase ETHE1, mitochondrial	0.46		3	0	0	0	0	0	0
O15160	POLR1C	346	DNA-directed RNA polymerases I and III subunit RPAC1	0.46		3	0	0	0	0	0	0
P19387	POLR2C	275	DNA-directed RNA polymerase II subunit RPB3	0.46		3	0	0	0	0	0	0
P52434	POLR2H	150	DNA-directed RNA polymerases I, II, and III subunit RPABC3	0.46		3	0	0	0	0	0	0
Q9UI12	ATP6V1H	483	V-type proton ATPase subunit H	0.46		0	3	0	0	0	0	0
Q13137	CALCOCO2	446	Calcium-binding and coiled-coil domain-containing protein 2	0.46		0	3	0	0	0	0	0
O76031	CLPX	633	ATP-dependent Clp protease ATP-binding subunit clpX-like, mitochondrial	0.46		0	5	0	0	0	0	0
Q9UJW0	DCTN4	460	Dynactin subunit 4	0.46		0	5	0	0	0	0	0
P35052	GPC1	558	Glypican-1	0.46		0	6	0	0	0	0	0
O60565	GREM1	184	Gremlin-1	0.46		0	4	0	0	0	0	0
O75431	MTX2	263	Metaxin-2	0.46		0	5	0	0	0	0	0
Q13423	NNT	1086	NAD(P) transhydrogenase, mitochondrial	0.46		0	6	0	0	0	0	0
Q8NFH4	NUP37	326	Nucleoporin Nup37	0.46		0	4	0	0	0	0	0
Q13162	PRDX4	271	Peroxiredoxin-4	0.46		0	7	0	0	0	0	0
Q13308	PTK7	1070	Inactive tyrosine-protein kinase 7	0.46		0	7	0	0	0	0	0
O95716	RAB3D	219	Ras-related protein Rab-3D	0.46		0	6	0	0	0	0	0
P20339	RAB5A	215	Ras-related protein Rab-5A	0.46		0	5	0	0	0	0	0
Q9P0U3	SENP1	644	Sentrin-specific protease 1	0.46		0	5	0	0	0	0	0
Q63HR2	TENC1	1409	Tensin-like C1 domain-containing phosphatase	0.46		0	11	0	0	0	0	0
Q9HC07	TMEM165	324	Transmembrane protein 165	0.46		0	4	0	0	0	0	0
Q96SK2	TMEM209	561	Transmembrane protein 209	0.46		0	11	0	0	0	0	0
Q9P0L0	VAPA	249	Vesicle-associated membrane protein-associated protein A	0.46		0	4	20	21	0	0	0
Q14315	FLNC	2725	Filamin-C	0.45		242	296	2	0	2	4	3
P15880	RPS2	293	40S ribosomal protein S2	0.45		72	18	0	0	2	0	2
P61313	RPL15	204	60S ribosomal protein L15	0.45		47	5	0	0	0	0	0
Q8TDD1	DDX54	881	ATP-dependent RNA helicase DDX54	0.45		15	0	3	0	0	0	0
P61160	ACTR2	394	Actin-related protein 2	0.45		11	13	0	0	0	0	0
Q8WTT2	NOC3L	800	Nucleolar complex protein 3 homolog	0.45		11	0	0	0	0	0	0
Q99985	SEMA3C	751	Semaphorin-3C	0.45		10	0	0	0	0	0	0
Q8IY17	PNPLA6	1366	Neuropathy target esterase	0.45		8	0	0	0	0	0	0
Q9NQT5	EXOSC3	275	Exosome complex component RRP40	0.45		7	0	0	0	0	0	0
Q08J23	NSUN2	767	tRNA (cytosine(34)-C(5))-methyltransferase	0.45		7	0	0	0	0	0	0
Q66PJ3	ARL6IP4	421	ADP-ribosylation factor-like protein 6-interacting protein 4	0.45		6	0	0	0	0	0	0
P78316	NOP14	857	Nucleolar protein 14	0.45		6	0	0	0	0	0	0
P54821	PRRX1	245	Paired mesoderm homeobox protein 1	0.45		6	0	0	0	0	0	0
Q9H7E2	TDRD3	651	Tudor domain-containing protein 3	0.45		6	0	0	0	0	0	0
Q9H0U9	TSPYL1	437	Testis-specific Y-encoded-like protein 1	0.45		6	0	0	0	0	0	0
Q16543	CDC37	378	Hsp90 co-chaperone Cdc37	0.45		5	0	0	0	0	0	0
Q9Y281	CFL2	166	Cofilin-2	0.45		5	0	0	0	0	0	0
P05412	JUN	331	Transcription factor AP-1	0.45		5	0	0	0	0	0	0
P08134	RHOC	193	Rho-related GTP-binding protein RhoC	0.45		5	0	0	0	0	0	0
Q969G3	SMARCE1	411	SWI/SNF-related matrix-associated actin-dependent regulator of chromatin subfamily E member 1	0.45		5	0	0	0	0	0	0
Q9UQM7	CAMK2A	478	Calcium/calmodulin-dependent protein kinase type II subunit alpha	0.45		4	0	0	0	0	0	0
P07858	CTSB	339	Cathepsin B	0.45		4	0	0	0	0	0	0
O14908	GIPC1	333	PDZ domain-containing protein GIPC1	0.45		4	0	0	0	0	0	0
Q5T3I0	GPATCH4	446	G patch domain-containing protein 4	0.45		4	0	0	0	0	0	0
P82930	MRPS34	218	28S ribosomal protein S34, mitochondrial	0.45		4	0	0	0	0	0	0
Q12765	SCRN1	414	Secernin-1	0.45		4	0	0	0	0	0	0
Q9NP79	VTA1	307	Vacuolar protein sorting-associated protein VTA1 homolog	0.45		4	0	0	0	0	0	0
Q9NP64	ZCCHC17	241	Nucleolar protein of 40 kDa	0.45		4	0	0	0	0	0	0
P00568	AK1	194	Adenylate kinase isoenzyme 1	0.45		3	0	0	0	0	0	0
P50750	CDK9	372	Cyclin-dependent kinase 9	0.45		3	0	0	0	0	0	0
Q9NZZ3	CHMP5	219	Charged multivesicular body protein 5	0.45		3	0	0	0	0	0	0
Q13405	MRPL49	166	39S ribosomal protein L49, mitochondrial	0.45		3	0	0	0	0	0	0
P84095	RHOG	191	Rho-related GTP-binding protein RhoG	0.45		3	0	0	0	0	0	0
Q6P5R6	RPL22L1	122	60S ribosomal protein L22-like 1	0.45		3	0	0	0	0	0	0
O43747	AP1G1	822	AP-1 complex subunit gamma-1	0.45		0	5	0	0	0	0	0
P30530	AXL	894	Tyrosine-protein kinase receptor UFO	0.45		0	12	0	0	0	0	0
Q9BRD0	BUD13	619	BUD13 homolog	0.45		0	4	0	0	0	0	0
O60508	CDC40	579	Pre-mRNA-processing factor 17	0.45		0	5	0	0	0	0	0
P09543	CNP	421	2',3'-cyclic-nucleotide 3'-phosphodiesterase	0.45		0	3	0	0	0	0	0
P39060	COL18A1	1754	Collagen alpha-1(XVIII) chain	0.45		0	16	0	0	0	0	0
Q9UBF2	COPG2	871	Coatomer subunit gamma-2	0.45		0	6	0	0	0	0	0
P29279	CTGF	349	Connective tissue growth factor	0.45		0	5	0	0	0	0	0
Q9BW60	ELOVL1	279	Elongation of very long chain fatty acids protein 1	0.45		0	3	0	0	0	0	0
Q96NE9	FRMD6	622	FERM domain-containing protein 6	0.45		0	8	0	0	0	0	0
P09914	IFIT1	478	Interferon-induced protein with tetratricopeptide repeats 1	0.45		0	5	0	0	0	0	0
Q14145	KEAP1	624	Kelch-like ECH-associated protein 1	0.45		0	4	0	0	0	0	0
Q7Z4F1	LRP10	713	Low-density lipoprotein receptor-related protein 10	0.45		0	11	0	0	0	0	0
P08253	MMP2	660	72 kDa type IV collagenase	0.45		0	4	0	0	0	0	0
Q93083	MT1L	61	Metallothionein-1L	0.45		0	2	0	0	0	0	0
Q15113	PCOLCE	449	Procollagen C-endopeptidase enhancer 1	0.45		0	7	0	0	0	0	0
P09619	PDGFRB	1106	Platelet-derived growth factor receptor beta	0.45		0	9	0	0	0	0	0
P11233	RALA	206	Ras-related protein Ral-A	0.45		0	6	0	0	0	0	0
Q8IXI1	RHOT2	618	Mitochondrial Rho GTPase 2	0.45		0	7	0	0	0	0	0
Q96TC7	RMDN3	470	Regulator of microtubule dynamics protein 3	0.45		0	3	0	0	0	0	0
P26447	S100A4	101	Protein S100-A4	0.45		0	2	0	0	0	0	0
Q9NXE4	SMPD4	827	Sphingomyelin phosphodiesterase 4	0.45		0	6	0	0	0	0	0
Q96DI7	SNRNP40	357	U5 small nuclear ribonucleoprotein 40 kDa protein	0.45		0	4	0	0	0	0	0
O15269	SPTLC1	473	Serine palmitoyltransferase 1	0.45		0	3	0	0	0	0	0
P51571	SSR4	173	Translocon-associated protein subunit delta	0.45		0	4	2	3	5	2	3
P62917	RPL8	257	60S ribosomal protein L8	0.44		91	15	0	0	0	0	6
P46013	MKI67	3256	Antigen KI-67	0.44		89	0	0	0	2	2	3
P62906	RPL10A	217	60S ribosomal protein L10a	0.44		52	13	0	0	0	0	0
O75592	MYCBP2	4640	Probable E3 ubiquitin-protein ligase MYCBP2	0.44		32	0	0	0	0	0	0
Q04637	EIF4G1	1599	Eukaryotic translation initiation factor 4 gamma 1	0.44		19	0	0	0	0	0	0
O60841	EIF5B	1220	Eukaryotic translation initiation factor 5B	0.44		19	0	0	0	0	0	0
Q8IY81	FTSJ3	847	pre-rRNA processing protein FTSJ3	0.44		19	0	0	0	0	0	0
Q14692	BMS1	1282	Ribosome biogenesis protein BMS1 homolog	0.44		15	0	0	0	0	0	0
Q5VYS8	ZCCHC6	1495	Terminal uridylyltransferase 7	0.44		12	0	0	0	0	0	0
Q8NAF0	ZNF579	562	Zinc finger protein 579	0.44		11	0	0	0	0	0	0
Q9H6W3	NO66	641	Bifunctional lysine-specific demethylase and histidyl-hydroxylase NO66	0.44		9	0	0	0	0	0	0
Q8N5C6	SRBD1	995	S1 RNA-binding domain-containing protein 1	0.44		9	0	0	0	0	0	0
O96019	ACTL6A	429	Actin-like protein 6A	0.44		8	0	0	0	0	0	0
Q92620	DHX38	1227	Pre-mRNA-splicing factor ATP-dependent RNA helicase PRP16	0.44		8	0	0	0	0	0	0
Q7L2J0	MEPCE	689	7SK snRNA methylphosphate capping enzyme	0.44		7	0	0	0	0	0	0
O95453	PARN	639	Poly(A)-specific ribonuclease PARN	0.44		7	0	0	0	0	0	0
Q15650	TRIP4	581	Activating signal cointegrator 1	0.44		7	0	0	0	0	0	0
Q9H7E9	C8orf33	229	UPF0488 protein C8orf33	0.44		6	0	0	0	0	0	0
Q9NQS7	INCENP	918	Inner centromere protein	0.44		6	0	0	0	0	0	0
Q9UH62	ARMCX3	379	Armadillo repeat-containing X-linked protein 3	0.44		5	0	0	0	0	0	0
Q9NPD3	EXOSC4	245	Exosome complex component RRP41	0.44		5	0	0	0	0	0	0
Q8NEJ9	NGDN	315	Neuroguidin	0.44		5	0	0	0	0	0	0
Q9NWT1	PAK1IP1	392	p21-activated protein kinase-interacting protein 1	0.44		5	0	0	0	0	0	0
Q9H4L4	SENP3	574	Sentrin-specific protease 3	0.44		5	0	0	0	0	0	2
P08621	SNRNP70	437	U1 small nuclear ribonucleoprotein 70 kDa	0.44		5	13	0	0	0	0	0
Q6NZY4	ZCCHC8	707	Zinc finger CCHC domain-containing protein 8	0.44		5	0	0	0	0	0	0
O43264	ZW10	779	Centromere/kinetochore protein zw10 homolog	0.44		5	0	0	0	0	0	0
O75934	BCAS2	225	Pre-mRNA-splicing factor SPF27	0.44		4	0	0	0	0	0	0
Q14232	EIF2B1	305	Translation initiation factor eIF-2B subunit alpha	0.44		4	0	0	0	2	0	0
P41250	GARS	739	Glycine--tRNA ligase	0.44		4	17	0	0	0	0	0
P17535	JUND	347	Transcription factor jun-D	0.44		4	0	0	0	0	0	0
Q9BYD6	MRPL1	325	39S ribosomal protein L1, mitochondrial	0.44		4	0	0	0	0	0	0
Q92665	MRPS31	395	28S ribosomal protein S31, mitochondrial	0.44		4	0	0	0	0	0	0
P42765	ACAA2	397	3-ketoacyl-CoA thiolase, mitochondrial	0.44		3	0	0	0	0	0	0
P20290	BTF3	206	Transcription factor BTF3	0.44		3	0	0	0	0	0	0
Q9NUI1	DECR2	292	Peroxisomal 2,4-dienoyl-CoA reductase	0.44		3	0	0	0	0	0	0
Q9UBS3	DNAJB9	223	DnaJ homolog subfamily B member 9	0.44		3	0	0	0	0	0	0
Q15014	MORF4L2	288	Mortality factor 4-like protein 2	0.44		3	0	0	0	0	0	0
P82914	MRPS15	257	28S ribosomal protein S15, mitochondrial	0.44		3	0	0	0	0	0	0
O00487	PSMD14	310	26S proteasome non-ATPase regulatory subunit 14	0.44		3	0	0	0	0	0	0
P09132	SRP19	144	Signal recognition particle 19 kDa protein	0.44		3	0	0	0	0	0	0
Q7RTV0	PHF5A	110	PHD finger-like domain-containing protein 5A	0.44		2	0	0	0	0	0	0
P10114	RAP2A	183	Ras-related protein Rap-2a	0.44		2	0	0	0	0	0	0
P13798	APEH	732	Acylamino-acid-releasing enzyme	0.44		0	4	0	0	0	0	0
Q9NRW3	APOBEC3C	190	DNA dC->dU-editing enzyme APOBEC-3C	0.44		0	2	0	0	0	0	0
O75531	BANF1	89	Barrier-to-autointegration factor	0.44		0	3	0	0	0	0	0
Q9Y6G9	DYNC1LI1	523	Cytoplasmic dynein 1 light intermediate chain 1	0.44		0	3	0	0	0	0	0
O95967	EFEMP2	443	EGF-containing fibulin-like extracellular matrix protein 2	0.44		0	2	0	0	0	0	0
Q13643	FHL3	280	Four and a half LIM domains protein 3	0.44		0	2	0	0	0	0	0
P02794	FTH1	183	Ferritin heavy chain	0.44		0	2	0	0	0	0	0
Q53GS7	GLE1	698	Nucleoporin GLE1	0.44		0	7	0	0	0	0	0
Q15012	LAPTM4A	233	Lysosomal-associated transmembrane protein 4A	0.44		0	3	0	0	0	0	0
P01130	LDLR	860	Low-density lipoprotein receptor	0.44		0	9	0	0	0	0	0
Q9UGP4	LIMD1	676	LIM domain-containing protein 1	0.44		0	5	0	0	0	0	0
Q93052	LPP	612	Lipoma-preferred partner	0.44		0	6	0	0	0	0	0
Q7Z2W9	MRPL21	205	39S ribosomal protein L21, mitochondrial	0.44		0	2	0	0	0	0	0
Q14596	NBR1	966	Next to BRCA1 gene 1 protein	0.44		0	7	0	0	0	0	0
Q9BTX1	NDC1	674	Nucleoporin NDC1	0.44		0	7	0	0	0	0	0
O00151	PDLIM1	329	PDZ and LIM domain protein 1	0.44		0	4	0	0	0	0	0
P50479	PDLIM4	330	PDZ and LIM domain protein 4	0.44		0	2	0	0	0	0	0
P08237	PFKM	780	6-phosphofructokinase, muscle type	0.44		0	7	0	0	0	0	0
O15173	PGRMC2	223	Membrane-associated progesterone receptor component 2	0.44		0	2	0	0	0	0	0
P62191	PSMC1	440	26S protease regulatory subunit 4	0.44		0	8	0	0	0	0	0
Q7L4I2	RSRC2	434	Arginine/serine-rich coiled-coil protein 2	0.44		0	4	0	0	0	0	0
Q15036	SNX17	470	Sorting nexin-17	0.44		0	5	0	0	0	0	0
Q9Y5X2	SNX8	465	Sorting nexin-8	0.44		0	3	0	0	0	0	0
P63165	SUMO1	101	Small ubiquitin-related modifier 1	0.44		0	4	0	0	0	0	0
P35442	THBS2	1172	Thrombospondin-2	0.44		0	23	0	0	0	0	0
P50552	VASP	380	Vasodilator-stimulated phosphoprotein	0.44		0	4	0	0	0	0	0
Q6UXN9	WDR82	313	WD repeat-containing protein 82	0.44		0	3	0	0	0	0	0
Q03164	KMT2A	3969	Histone-lysine N-methyltransferase 2A	0.43		25	0	0	0	0	0	2
P60228	EIF3E	445	Eukaryotic translation initiation factor 3 subunit E	0.43		18	2	0	0	0	0	2
O60264	SMARCA5	1052	SWI/SNF-related matrix-associated actin-dependent regulator of chromatin subfamily A member 5	0.43		16	12	0	0	0	0	0
P51532	SMARCA4	1647	Transcription activator BRG1	0.43		10	0	0	0	0	0	0
Q9NQW6	ANLN	1124	Actin-binding protein anillin	0.43		9	0	0	0	0	0	0
Q9BZF1	OSBPL8	889	Oxysterol-binding protein-related protein 8	0.43		7	0	0	0	0	0	2
Q13573	SNW1	536	SNW domain-containing protein 1	0.43		7	11	0	0	0	0	0
Q9NXW2	DNAJB12	375	DnaJ homolog subfamily B member 12	0.43		6	0	0	0	0	0	0
Q9BXX0	EMILIN2	1053	EMILIN-2	0.43		6	0	0	0	0	0	0
P03956	MMP1	469	Interstitial collagenase	0.43		6	0	0	0	0	0	0
P05121	SERPINE1	402	Plasminogen activator inhibitor 1	0.43		6	0	0	0	0	0	0
Q9UEY8	ADD3	706	Gamma-adducin	0.43		5	0	0	0	0	0	0
Q9UER7	DAXX	740	Death domain-associated protein 6	0.43		5	0	0	0	0	0	0
Q96PZ2	FAM111A	611	Protein FAM111A	0.43		5	0	0	0	0	0	0
Q9NY12	GAR1	217	H/ACA ribonucleoprotein complex subunit 1	0.43		5	0	0	0	0	0	0
P51608	MECP2	486	Methyl-CpG-binding protein 2	0.43		5	0	0	0	0	0	0
P82933	MRPS9	396	28S ribosomal protein S9, mitochondrial	0.43		5	0	0	0	0	0	0
Q86UE4	MTDH	582	Protein LYRIC	0.43		5	0	0	0	0	0	0
Q9GZR2	REXO4	422	RNA exonuclease 4	0.43		5	0	0	0	0	0	0
Q9NVU7	SDAD1	687	Protein SDA1 homolog	0.43		5	0	0	0	0	0	0
Q15007	WTAP	396	Pre-mRNA-splicing regulator WTAP	0.43		5	0	0	0	0	0	0
Q96GD4	AURKB	344	Aurora kinase B	0.43		4	0	0	0	0	0	0
Q96IJ6	GMPPA	420	Mannose-1-phosphate guanyltransferase alpha	0.43		4	0	0	0	0	0	0
P27361	MAPK3	379	Mitogen-activated protein kinase 3	0.43		4	0	0	0	0	0	0
O94880	PHF14	888	PHD finger protein 14	0.43		4	0	0	0	0	0	0
Q86W42	THOC6	341	THO complex subunit 6 homolog	0.43		4	0	0	0	0	0	0
Q9P031	CCDC59	241	Thyroid transcription factor 1-associated protein 26	0.43		3	0	0	0	0	0	0
Q16698	DECR1	335	2,4-dienoyl-CoA reductase, mitochondrial	0.43		3	0	0	0	0	0	0
O75190	DNAJB6	326	DnaJ homolog subfamily B member 6	0.43		3	0	0	0	0	0	0
Q7L5D6	GET4	327	Golgi to ER traffic protein 4 homolog	0.43		3	0	0	0	0	0	0
Q9BRT6	LLPH	129	Protein LLP homolog	0.43		3	0	0	0	0	0	0
Q9Y3D3	MRPS16	137	28S ribosomal protein S16, mitochondrial	0.43		3	0	0	0	0	0	0
P49585	PCYT1A	367	Choline-phosphate cytidylyltransferase A	0.43		3	0	0	0	0	0	0
Q53EL6	PDCD4	469	Programmed cell death protein 4	0.43		3	0	0	0	0	0	0
Q96HE9	PRR11	360	Proline-rich protein 11	0.43		3	0	0	0	0	0	0
P35249	RFC4	363	Replication factor C subunit 4	0.43		3	0	0	0	0	0	0
Q9NQG5	RPRD1B	326	Regulation of nuclear pre-mRNA domain-containing protein 1B	0.43		3	0	0	0	0	0	0
Q9Y3A4	RRP7A	280	Ribosomal RNA-processing protein 7 homolog A	0.43		3	0	0	0	0	0	0
Q9Y3B4	SF3B14	125	Pre-mRNA branch site protein p14	0.43		3	0	0	0	0	0	0
O75683	SURF6	361	Surfeit locus protein 6	0.43		3	0	0	0	0	0	0
Q9ULW3	ABT1	272	Activator of basal transcription 1	0.43		0	2	0	0	0	0	0
Q07960	ARHGAP1	439	Rho GTPase-activating protein 1	0.43		0	3	0	0	0	0	0
P20020	ATP2B1	1258	Plasma membrane calcium-transporting ATPase 1	0.43		0	15	0	0	0	0	0
Q9H0B8	CRISPLD2	497	Cysteine-rich secretory protein LCCL domain-containing 2	0.43		0	4	0	0	0	0	0
P02511	CRYAB	175	Alpha-crystallin B chain	0.43		0	2	0	0	0	0	0
Q8WXI9	GATAD2B	593	Transcriptional repressor p66-beta	0.43		0	4	0	0	0	0	0
Q9H4G4	GLIPR2	154	Golgi-associated plant pathogenesis-related protein 1	0.43		0	2	0	0	0	0	0
P15104	GLUL	373	Glutamine synthetase	0.43		0	3	0	0	0	0	0
O00461	GOLIM4	696	Golgi integral membrane protein 4	0.43		0	5	0	0	0	0	0
P28799	GRN	593	Granulins	0.43		0	3	0	0	0	0	0
P49841	GSK3B	420	Glycogen synthase kinase-3 beta	0.43		0	3	0	0	0	0	0
Q6DKI2	LGALS9C	356	Galectin-9C	0.43		0	2	0	0	0	0	0
Q12907	LMAN2	356	Vesicular integral-membrane protein VIP36	0.43		0	2	0	0	0	0	0
Q9Y2R5	MRPS17	130	28S ribosomal protein S17, mitochondrial	0.43		0	2	0	0	0	0	0
Q13772	NCOA4	614	Nuclear receptor coactivator 4	0.43		0	4	0	0	0	0	0
Q9UHY1	NRBP1	535	Nuclear receptor-binding protein	0.43		0	3	0	0	0	0	0
Q6DKJ4	NXN	435	Nucleoredoxin	0.43		0	3	0	0	0	0	0
Q96CV9	OPTN	577	Optineurin	0.43		0	4	0	0	0	0	0
Q8IV08	PLD3	490	Phospholipase D3	0.43		0	3	0	0	0	0	0
Q06124	PTPN11	597	Tyrosine-protein phosphatase non-receptor type 11	0.43		0	7	0	0	0	0	0
Q14699	RFTN1	578	Raftlin	0.43		0	5	0	0	0	0	0
P83881	RPL36A	106	60S ribosomal protein L36a	0.43		0	4	0	0	0	0	0
Q6DKI1	RPL7L1	246	60S ribosomal protein L7-like 1	0.43		0	3	0	0	0	0	0
Q99961	SH3GL1	368	Endophilin-A2	0.43		0	3	0	0	0	0	0
Q6NUK1	SLC25A24	477	Calcium-binding mitochondrial carrier protein SCaMC-1	0.43		0	4	0	0	0	0	0
P08195	SLC3A2	630	4F2 cell-surface antigen heavy chain	0.43		0	5	0	0	0	0	0
P62304	SNRPE	92	Small nuclear ribonucleoprotein E	0.43		0	4	0	0	0	0	0
Q9Y6E0	STK24	443	Serine/threonine-protein kinase 24	0.43		0	3	0	0	0	0	0
Q8TCJ2	STT3B	826	Dolichyl-diphosphooligosaccharide--protein glycosyltransferase subunit STT3B	0.43		0	4	0	0	0	0	0
Q9UNE7	STUB1	303	E3 ubiquitin-protein ligase CHIP	0.43		0	2	0	0	0	0	0
Q6IBS0	TWF2	349	Twinfilin-2	0.43		0	3	2	0	4	0	0
P84098	RPL19	196	60S ribosomal protein L19	0.42		53	6	0	0	0	0	0
P78332	RBM6	1123	RNA-binding protein 6	0.42		9	0	2	0	0	0	0
O60701	UGDH	494	UDP-glucose 6-dehydrogenase	0.42		8	8	0	0	0	0	0
P42566	EPS15	896	Epidermal growth factor receptor substrate 15	0.42		6	0	0	0	0	0	0
Q13330	MTA1	715	Metastasis-associated protein MTA1	0.42		6	0	0	0	0	0	0
P09525	ANXA4	319	Annexin A4	0.42		5	0	0	0	0	0	0
Q9NY93	DDX56	547	Probable ATP-dependent RNA helicase DDX56	0.42		5	0	0	0	0	0	0
Q9UKN8	GTF3C4	822	General transcription factor 3C polypeptide 4	0.42		5	0	0	0	0	0	0
Q9Y5Z7	HCFC2	792	Host cell factor 2	0.42		5	0	0	0	0	0	0
Q9UGI8	TES	421	Testin	0.42		5	0	0	0	0	0	0
Q6ZUT6	C15orf52	534	Uncharacterized protein C15orf52	0.42		4	0	0	0	0	0	0
Q53HL2	CDCA8	280	Borealin	0.42		4	0	0	0	0	0	0
Q8IYA6	CKAP2L	745	Cytoskeleton-associated protein 2-like	0.42		4	0	0	0	0	0	0
P23588	EIF4B	611	Eukaryotic translation initiation factor 4B	0.42		4	0	0	0	0	0	0
Q52LJ0	FAM98B	330	Protein FAM98B	0.42		4	0	0	0	0	0	0
Q9BQ67	GRWD1	446	Glutamate-rich WD repeat-containing protein 1	0.42		4	0	0	0	0	0	0
Q7Z4V5	HDGFRP2	671	Hepatoma-derived growth factor-related protein 2	0.42		4	0	0	0	0	0	0
Q96GA3	LTV1	475	Protein LTV1 homolog	0.42		4	0	0	0	0	0	0
P18827	SDC1	310	Syndecan-1	0.42		4	0	0	0	0	0	0
P78362	SRPK2	688	SRSF protein kinase 2	0.42		4	0	0	0	0	0	0
Q9H8G2	CAAP1	361	Caspase activity and apoptosis inhibitor 1	0.42		3	0	0	0	0	0	0
Q9UBQ5	EIF3K	218	Eukaryotic translation initiation factor 3 subunit K	0.42		3	0	0	0	0	0	0
Q15024	EXOSC7	291	Exosome complex component RRP42	0.42		3	0	0	0	0	0	0
P62942	FKBP1A	108	Peptidyl-prolyl cis-trans isomerase FKBP1A	0.42		3	0	0	0	0	0	0
Q8TAE8	GADD45GIP1	222	Growth arrest and DNA damage-inducible proteins-interacting protein 1	0.42		3	0	0	0	0	0	0
P21266	GSTM3	225	Glutathione S-transferase Mu 3	0.42		3	0	0	0	0	0	0
Q96DV4	MRPL38	380	39S ribosomal protein L38, mitochondrial	0.42		3	0	0	0	0	0	0
Q00577	PURA	322	Transcriptional activator protein Pur-alpha	0.42		3	0	0	0	0	0	0
P49903	SEPHS1	392	Selenide, water dikinase 1	0.42		3	0	0	0	0	0	0
P50502	ST13	369	Hsc70-interacting protein	0.42		3	0	0	0	0	0	0
Q92572	AP3S1	193	AP-3 complex subunit sigma-1	0.42		2	0	0	0	0	0	0
Q9Y6A4	C16orf80	193	UPF0468 protein C16orf80	0.42		2	0	0	0	0	0	0
Q99627	COPS8	209	COP9 signalosome complex subunit 8	0.42		2	0	0	0	0	0	0
Q9ULR0	ISY1	285	Pre-mRNA-splicing factor ISY1 homolog	0.42		2	0	0	0	0	0	0
P82673	MRPS35	323	28S ribosomal protein S35, mitochondrial	0.42		2	0	0	0	0	0	0
Q99436	PSMB7	277	Proteasome subunit beta type-7	0.42		2	0	0	0	0	0	0
Q99584	S100A13	98	Protein S100-A13	0.42		2	0	0	0	0	0	0
Q9UHR5	SAP30BP	308	SAP30-binding protein	0.42		2	0	0	0	0	0	0
Q15631	TSN	228	Translin	0.42		2	0	0	0	0	0	0
P61081	UBE2M	183	NEDD8-conjugating enzyme Ubc12	0.42		2	0	0	0	0	0	0
Q12904	AIMP1	312	Aminoacyl tRNA synthase complex-interacting multifunctional protein 1	0.42		0	3	0	0	0	0	0
O00170	AIP	330	AH receptor-interacting protein	0.42		0	2	0	0	0	0	0
O75964	ATP5L	103	ATP synthase subunit g, mitochondrial	0.42		0	2	0	0	0	0	0
P09496	CLTA	248	Clathrin light chain A	0.42		0	2	0	0	0	0	0
P41240	CSK	450	Tyrosine-protein kinase CSK	0.42		0	2	0	0	0	0	0
Q9UDY4	DNAJB4	337	DnaJ homolog subfamily B member 4	0.42		0	2	0	0	0	0	0
Q14318	FKBP8	412	Peptidyl-prolyl cis-trans isomerase FKBP8	0.42		0	4	0	0	0	0	0
P32189	GK	559	Glycerol kinase	0.42		0	3	0	0	0	0	0
Q9Y5P6	GMPPB	360	Mannose-1-phosphate guanyltransferase beta	0.42		0	2	0	0	0	0	0
Q9NQX7	ITM2C	267	Integral membrane protein 2C	0.42		0	3	0	0	0	0	0
Q9NZL9	MAT2B	334	Methionine adenosyltransferase 2 subunit beta	0.42		0	2	0	0	0	0	0
Q96T76	MMS19	1030	MMS19 nucleotide excision repair protein homolog	0.42		0	5	0	0	0	0	0
P37198	NUP62	522	Nuclear pore glycoprotein p62	0.42		0	3	0	0	0	0	0
Q9BVL2	NUPL1	599	Nucleoporin p58/p45	0.42		0	4	0	0	0	0	0
Q9H0X9	OSBPL5	879	Oxysterol-binding protein-related protein 5	0.42		0	4	0	0	0	0	0
P12955	PEPD	493	Xaa-Pro dipeptidase	0.42		0	3	0	0	0	0	0
Q92629	SGCD	289	Delta-sarcoglycan	0.42		0	2	0	0	0	0	0
Q96QD8	SLC38A2	506	Sodium-coupled neutral amino acid transporter 2	0.42		0	3	0	0	0	0	0
Q9UMS6	SYNPO2	1093	Synaptopodin-2	0.42		0	4	0	0	0	0	0
Q8TC07	TBC1D15	691	TBC1 domain family member 15	0.42		0	4	0	0	0	0	0
Q99426	TBCB	244	Tubulin-folding cofactor B	0.42		0	2	0	0	0	0	0
Q9BXS4	TMEM59	323	Transmembrane protein 59	0.42		0	2	0	0	0	0	0
A8MWX3	WASH4P	477	Putative WAS protein family homolog 4	0.42		0	3	0	0	0	0	0
Q15061	WDR43	677	WD repeat-containing protein 43	0.42		0	3	7	4	0	0	0
Q02878	RPL6	288	60S ribosomal protein L6	0.41		54	24	0	2	2	0	2
P61353	RPL27	136	60S ribosomal protein L27	0.41		42	8	3	0	0	0	0
Q9NVA2	SEPT11	429	Septin-11	0.41		13	8	0	0	0	0	0
Q9UIF9	BAZ2A	1905	Bromodomain adjacent to zinc finger domain protein 2A	0.41		13	0	0	0	0	0	0
O14617	AP3D1	1153	AP-3 complex subunit delta-1	0.41		8	0	0	0	0	0	0
Q9NRL2	BAZ1A	1556	Bromodomain adjacent to zinc finger domain protein 1A	0.41		7	0	0	0	0	0	0
O95696	BRD1	1058	Bromodomain-containing protein 1	0.41		7	0	0	0	0	0	0
O15042	U2SURP	1029	U2 snRNP-associated SURP motif-containing protein	0.41		7	0	0	0	0	0	0
Q13206	DDX10	875	Probable ATP-dependent RNA helicase DDX10	0.41		6	0	0	0	0	0	0
O60231	DHX16	1041	Putative pre-mRNA-splicing factor ATP-dependent RNA helicase DHX16	0.41		6	0	0	0	0	0	0
Q8IVF7	FMNL3	1028	Formin-like protein 3	0.41		6	0	0	0	0	0	0
Q96ST3	SIN3A	1273	Paired amphipathic helix protein Sin3a	0.41		6	0	0	0	0	0	0
Q8IWS0	PHF6	365	PHD finger protein 6	0.41		5	0	0	0	0	0	0
Q15361	TTF1	905	Transcription termination factor 1	0.41		5	0	0	0	0	0	0
P37275	ZEB1	1124	Zinc finger E-box-binding homeobox 1	0.41		5	0	0	0	0	0	0
O43310	CTIF	598	CBP80/20-dependent translation initiation factor	0.41		4	0	0	0	0	0	0
O43719	HTATSF1	755	HIV Tat-specific factor 1	0.41		4	0	0	0	0	0	0
Q96K58	ZNF668	619	Zinc finger protein 668	0.41		4	0	0	0	0	0	0
Q9UQN3	CHMP2B	213	Charged multivesicular body protein 2b	0.41		3	0	0	0	0	0	0
Q9Y295	DRG1	367	Developmentally-regulated GTP-binding protein 1	0.41		3	0	0	0	0	0	0
O75530	EED	441	Polycomb protein EED	0.41		3	0	0	0	0	0	0
Q9Y285	FARSA	508	Phenylalanine--tRNA ligase alpha subunit	0.41		3	0	0	0	0	0	0
P31150	GDI1	447	Rab GDP dissociation inhibitor alpha	0.41		3	0	0	0	0	0	0
P07093	SERPINE2	398	Glia-derived nexin	0.41		3	0	0	0	0	0	0
Q96GM5	SMARCD1	515	SWI/SNF-related matrix-associated actin-dependent regulator of chromatin subfamily D member 1	0.41		3	0	0	0	0	0	0
Q9Y5X3	SNX5	404	Sorting nexin-5	0.41		3	0	0	0	0	0	0
P61011	SRP54	504	Signal recognition particle 54 kDa protein	0.41		3	0	0	0	0	0	0
Q96GM8	TOE1	510	Target of EGR1 protein 1	0.41		3	0	0	0	0	0	0
Q9NUD5	ZCCHC3	404	Zinc finger CCHC domain-containing protein 3	0.41		3	0	0	0	0	0	0
Q9Y294	ASF1A	204	Histone chaperone ASF1A	0.41		2	0	0	0	0	0	0
Q9NQY0	BIN3	253	Bridging integrator 3	0.41		2	0	0	0	0	0	0
Q7L2Z9	CENPQ	268	Centromere protein Q	0.41		2	0	0	0	0	0	0
Q9Y324	FCF1	198	rRNA-processing protein FCF1 homolog	0.41		2	0	0	0	0	0	0
Q9BYC9	MRPL20	149	39S ribosomal protein L20, mitochondrial	0.41		2	0	0	0	0	0	0
Q8IXM3	MRPL41	137	39S ribosomal protein L41, mitochondrial	0.41		2	0	0	0	0	0	0
Q9Y2Q9	MRPS28	187	28S ribosomal protein S28, mitochondrial	0.41		2	0	0	0	0	0	0
Q15293	RCN1	331	Reticulocalbin-1	0.41		2	0	0	0	0	0	0
P05120	SERPINB2	415	Plasminogen activator inhibitor 2	0.41		2	0	0	0	0	0	0
O60493	SNX3	162	Sorting nexin-3	0.41		2	0	0	0	0	0	0
P48307	TFPI2	235	Tissue factor pathway inhibitor 2	0.41		2	0	0	0	0	0	0
Q8IZP0	ABI1	508	Abl interactor 1	0.41		0	2	0	0	0	0	0
Q7Z5H3	ARHGAP22	698	Rho GTPase-activating protein 22	0.41		0	4	0	0	0	0	0
P61421	ATP6V0D1	351	V-type proton ATPase subunit d 1	0.41		0	2	0	0	0	0	0
P25311	AZGP1	298	Zinc-alpha-2-glycoprotein	0.41		0	2	0	0	0	0	0
Q9HB71	CACYBP	228	Calcyclin-binding protein	0.41		0	2	0	0	0	0	0
Q16850	CYP51A1	503	Lanosterol 14-alpha demethylase	0.41		0	3	0	0	0	0	0
Q10471	GALNT2	571	Polypeptide N-acetylgalactosaminyltransferase 2	0.41		0	5	0	0	0	0	0
Q53GQ0	HSD17B12	312	Estradiol 17-beta-dehydrogenase 12	0.41		0	2	0	0	0	0	0
Q92743	HTRA1	480	Serine protease HTRA1	0.41		0	2	0	0	0	0	0
P49257	LMAN1	510	Protein ERGIC-53	0.41		0	3	0	0	0	0	0
Q8TF66	LRRC15	581	Leucine-rich repeat-containing protein 15	0.41		0	3	0	0	0	0	0
Q9BYD1	MRPL13	178	39S ribosomal protein L13, mitochondrial	0.41		0	2	0	0	0	0	0
Q9NR45	NANS	359	Sialic acid synthase	0.41		0	2	0	0	0	0	0
O95299	NDUFA10	355	NADH dehydrogenase [ubiquinone] 1 alpha subcomplex subunit 10, mitochondrial	0.41		0	2	0	0	0	0	0
Q16656	NRF1	503	Nuclear respiratory factor 1	0.41		0	2	0	0	0	0	0
O15504	NUPL2	423	Nucleoporin-like protein 2	0.41		0	2	0	0	0	0	0
Q96AQ6	PBXIP1	731	Pre-B-cell leukemia transcription factor-interacting protein 1	0.41		0	4	0	0	0	0	0
Q99570	PIK3R4	1358	Phosphoinositide 3-kinase regulatory subunit 4	0.41		0	4	0	0	0	0	0
Q13356	PPIL2	520	Peptidyl-prolyl cis-trans isomerase-like 2	0.41		0	2	0	0	0	0	0
Q9BWN1	PRR14	585	Proline-rich protein 14	0.41		0	4	0	0	0	0	0
P43487	RANBP1	201	Ran-specific GTPase-activating protein	0.41		0	2	0	0	0	0	0
Q04206	RELA	551	Transcription factor p65	0.41		0	3	0	0	0	0	0
Q15428	SF3A2	464	Splicing factor 3A subunit 2	0.41		0	3	0	0	0	0	0
O75746	SLC25A12	678	Calcium-binding mitochondrial carrier protein Aralar1	0.41		0	5	0	0	0	0	0
Q9H7C4	SYNC	482	Syncoilin	0.41		0	3	0	4	0	0	2
P62899	RPL31	125	60S ribosomal protein L31	0.4		40	8	0	0	0	0	0
Q93008	USP9X	2570	Probable ubiquitin carboxyl-terminal hydrolase FAF-X	0.4		12	0	0	0	0	0	0
Q5JSZ5	PRRC2B	2229	Protein PRRC2B	0.4		10	0	0	0	0	0	0
Q02952	AKAP12	1782	A-kinase anchor protein 12	0.4		9	0	0	0	0	0	0
P11047	LAMC1	1609	Laminin subunit gamma-1	0.4		9	0	0	0	0	0	0
Q14008	CKAP5	2032	Cytoskeleton-associated protein 5	0.4		8	0	0	0	0	0	0
Q8IZH2	XRN1	1706	5'-3' exoribonuclease 1	0.4		8	0	0	0	0	0	0
Q8NEY1	NAV1	1877	Neuron navigator 1	0.4		7	0	0	0	0	0	0
O75153	CLUH	1309	Clustered mitochondria protein homolog	0.4		6	0	0	0	0	0	0
P78344	EIF4G2	907	Eukaryotic translation initiation factor 4 gamma 2	0.4		6	0	0	0	0	0	0
Q9Y450	HBS1L	684	HBS1-like protein	0.4		4	0	0	0	0	0	0
O15226	NKRF	690	NF-kappa-B-repressing factor	0.4		4	0	0	0	0	0	0
P52756	RBM5	815	RNA-binding protein 5	0.4		4	0	0	0	0	0	0
Q9UKZ1	CNOT11	510	CCR4-NOT transcription complex subunit 11	0.4		3	0	0	0	0	0	0
Q9UNQ2	DIMT1	313	Probable dimethyladenosine transferase	0.4		3	0	0	0	0	0	0
Q9NVN8	GNL3L	582	Guanine nucleotide-binding protein-like 3-like protein	0.4		3	0	0	0	0	0	0
O00178	GTPBP1	669	GTP-binding protein 1	0.4		3	0	0	0	0	0	0
O14929	HAT1	419	Histone acetyltransferase type B catalytic subunit	0.4		3	0	0	0	0	0	0
Q08209	PPP3CA	521	Serine/threonine-protein phosphatase 2B catalytic subunit alpha isoform	0.4		3	0	0	0	0	0	0
Q9NXS2	QPCTL	382	Glutaminyl-peptide cyclotransferase-like protein	0.4		3	0	0	0	0	0	0
Q14257	RCN2	317	Reticulocalbin-2	0.4		3	0	0	0	0	0	0
Q92925	SMARCD2	531	SWI/SNF-related matrix-associated actin-dependent regulator of chromatin subfamily D member 2	0.4		3	0	0	0	0	0	0
P05455	SSB	408	Lupus La protein	0.4		3	0	0	0	0	0	0
Q7Z2E3	APTX	356	Aprataxin	0.4		2	0	0	0	0	0	0
Q96L58	B3GALT6	329	Beta-1,3-galactosyltransferase 6	0.4		2	0	0	0	0	0	0
O43822	C21orf2	256	Protein C21orf2	0.4		2	0	0	0	0	0	0
Q92905	COPS5	334	COP9 signalosome complex subunit 5	0.4		2	0	0	0	0	0	0
Q9NRV9	HEBP1	189	Heme-binding protein 1	0.4		2	0	0	0	0	0	0
Q9BY32	ITPA	194	Inosine triphosphate pyrophosphatase	0.4		2	0	0	0	0	0	0
Q96AG4	LRRC59	307	Leucine-rich repeat-containing protein 59	0.4		2	0	0	0	0	0	0
Q15773	MLF2	248	Myeloid leukemia factor 2	0.4		2	0	0	0	0	0	0
Q9H9J2	MRPL44	332	39S ribosomal protein L44, mitochondrial	0.4		2	0	0	0	0	0	0
Q9Y314	NOSIP	301	Nitric oxide synthase-interacting protein	0.4		2	0	0	0	0	0	0
Q9Y617	PSAT1	370	Phosphoserine aminotransferase	0.4		2	0	0	0	0	0	0
Q06323	PSME1	249	Proteasome activator complex subunit 1	0.4		2	0	0	0	0	0	0
O75940	SMNDC1	238	Survival of motor neuron-related-splicing factor 30	0.4		2	0	0	0	0	0	0
Q9HBM6	TAF9B	251	Transcription initiation factor TFIID subunit 9B	0.4		2	0	0	0	0	0	0
P51809	VAMP7	220	Vesicle-associated membrane protein 7	0.4		2	0	0	0	0	0	0
O43709	WBSCR22	281	Uncharacterized methyltransferase WBSCR22	0.4		2	0	0	0	0	0	0
Q9BQA1	WDR77	342	Methylosome protein 50	0.4		2	0	0	0	0	0	0
O15498	YKT6	198	Synaptobrevin homolog YKT6	0.4		2	0	0	0	0	0	0
O43865	AHCYL1	530	Putative adenosylhomocysteinase 2	0.4		0	2	0	0	0	0	0
O15084	ANKRD28	1053	Serine/threonine-protein phosphatase 6 regulatory ankyrin repeat subunit A	0.4		0	4	0	0	0	0	0
P35520	CBS	551	Cystathionine beta-synthase	0.4		0	2	0	0	0	0	0
P06493	CDK1	297	Cyclin-dependent kinase 1	0.4		0	2	0	0	0	0	0
Q96JB5	CDK5RAP3	506	CDK5 regulatory subunit-associated protein 3	0.4		0	2	0	0	0	0	0
Q9BR76	CORO1B	489	Coronin-1B	0.4		0	2	0	0	0	0	0
P56545	CTBP2	445	C-terminal-binding protein 2	0.4		0	3	0	0	0	0	0
Q16832	DDR2	855	Discoidin domain-containing receptor 2	0.4		0	3	0	0	0	0	0
P26006	ITGA3	1051	Integrin alpha-3	0.4		0	4	0	0	0	0	0
Q9H0U3	MAGT1	335	Magnesium transporter protein 1	0.4		0	2	0	0	0	0	0
P54920	NAPA	295	Alpha-soluble NSF attachment protein	0.4		0	2	0	0	0	0	0
Q5BJF6	ODF2	829	Outer dense fiber protein 2	0.4		0	3	0	0	0	0	0
O95394	PGM3	542	Phosphoacetylglucosamine mutase	0.4		0	3	0	0	0	0	0
Q15257	PPP2R4	358	Serine/threonine-protein phosphatase 2A activator	0.4		0	2	0	0	0	0	0
P06737	PYGL	847	Glycogen phosphorylase, liver form	0.4		0	4	0	0	0	0	0
O43251	RBFOX2	390	RNA binding protein fox-1 homolog 2	0.4		0	2	0	0	0	0	0
Q9NPQ8	RIC8A	531	Synembryn-A	0.4		0	3	0	0	0	0	0
Q8TAD8	SNIP1	396	Smad nuclear-interacting protein 1	0.4		0	2	0	0	0	0	0
Q13884	SNTB1	538	Beta-1-syntrophin	0.4		0	3	0	0	0	0	0
P78524	ST5	1137	Suppression of tumorigenicity 5 protein	0.4		0	6	0	0	0	0	0
Q9BT88	SYT11	431	Synaptotagmin-11	0.4		0	2	0	0	0	0	0
Q9NZR1	TMOD2	351	Tropomodulin-2	0.4		0	2	0	0	0	0	0
Q9Y3A2	UTP11L	253	Probable U3 small nucleolar RNA-associated protein 11	0.4		0	2	30	25	5	7	38
P62805	HIST1H4A	103	Histone H4	0.39		158	60	3	4	2	2	8
P08865	RPSA	295	40S ribosomal protein SA	0.39		82	25	0	0	2	0	4
P46783	RPS10	165	40S ribosomal protein S10	0.39		35	5	0	0	0	0	3
O00425	IGF2BP3	579	Insulin-like growth factor 2 mRNA-binding protein 3	0.39		25	4	0	0	0	0	0
P35555	FBN1	2871	Fibrillin-1	0.39		15	0	0	0	0	0	0
Q01804	OTUD4	1114	OTU domain-containing protein 4	0.39		6	0	0	0	0	0	0
Q92878	RAD50	1312	DNA repair protein RAD50	0.39		6	0	0	0	0	0	0
Q9HC35	EML4	981	Echinoderm microtubule-associated protein-like 4	0.39		5	0	0	0	0	0	0
Q9ULU4	ZMYND8	1186	Protein kinase C-binding protein 1	0.39		5	0	0	0	0	0	0
Q9Y3X0	CCDC9	531	Coiled-coil domain-containing protein 9	0.39		4	0	0	0	0	0	0
Q9Y5Q9	GTF3C3	886	General transcription factor 3C polypeptide 3	0.39		4	0	0	0	0	0	0
Q12986	NFX1	1120	Transcriptional repressor NF-X1	0.39		4	0	0	0	0	0	0
Q6P1J9	CDC73	531	Parafibromin	0.39		3	0	0	0	0	0	0
P10619	CTSA	480	Lysosomal protective protein	0.39		3	0	0	0	0	0	0
O95433	AHSA1	338	Activator of 90 kDa heat shock protein ATPase homolog 1	0.39		2	0	0	0	0	0	0
Q9Y2T2	AP3M1	418	AP-3 complex subunit mu-1	0.39		2	0	0	0	0	0	0
Q9UH17	APOBEC3B	382	DNA dC->dU-editing enzyme APOBEC-3B	0.39		2	0	0	0	0	0	0
O95503	CBX6	412	Chromobox protein homolog 6	0.39		2	0	0	0	0	0	0
P62633	CNBP	177	Cellular nucleic acid-binding protein	0.39		2	0	0	0	0	0	0
O95865	DDAH2	285	N(G),N(G)-dimethylarginine dimethylaminohydrolase 2	0.39		2	0	0	0	0	0	0
P17174	GOT1	413	Aspartate aminotransferase, cytoplasmic	0.39		2	0	0	0	0	0	0
Q6YN16	HSDL2	418	Hydroxysteroid dehydrogenase-like protein 2	0.39		2	0	0	0	0	0	0
P24593	IGFBP5	272	Insulin-like growth factor-binding protein 5	0.39		2	0	0	0	0	0	0
Q9P0J7	KCMF1	381	E3 ubiquitin-protein ligase KCMF1	0.39		2	0	0	0	0	0	0
Q8IUF8	MINA	465	Bifunctional lysine-specific demethylase and histidyl-hydroxylase MINA	0.39		2	0	0	0	0	0	0
Q9Y3D9	MRPS23	190	28S ribosomal protein S23, mitochondrial	0.39		2	0	0	0	0	0	0
Q9Y6K8	AK5	562	Adenylate kinase isoenzyme 5	0.39		0	2	0	0	0	0	0
Q8IZ83	ALDH16A1	802	Aldehyde dehydrogenase family 16 member A1	0.39		0	3	0	0	0	0	0
Q9HD42	CHMP1A	196	Charged multivesicular body protein 1a	0.39		0	2	0	0	0	0	0
P61962	DCAF7	342	DDB1- and CUL4-associated factor 7	0.39		0	2	0	0	0	0	0
P62993	GRB2	217	Growth factor receptor-bound protein 2	0.39		0	2	0	0	0	0	0
Q13325	IFIT5	482	Interferon-induced protein with tetratricopeptide repeats 5	0.39		0	2	0	0	0	0	0
P35240	NF2	595	Merlin	0.39		0	2	0	0	0	0	0
Q9Y5G1	PCDHGB3	929	Protocadherin gamma-B3	0.39		0	4	0	0	0	0	0
Q9Y2S7	POLDIP2	368	Polymerase delta-interacting protein 2	0.39		0	2	0	0	0	0	0
Q9Y6Y8	SEC23IP	1000	SEC23-interacting protein	0.39		0	3	0	0	0	0	0
P54578	USP14	494	Ubiquitin carboxyl-terminal hydrolase 14	0.39		0	2	0	0	0	0	0
Q96TA2	YME1L1	773	ATP-dependent zinc metalloprotease YME1L1	0.39		0	4	8	4	30	0	21
P67809	YBX1	324	Nuclease-sensitive element-binding protein 1	0.38		460	32	26	15	0	0	5
P35579	MYH9	1960	Myosin-9	0.38		241	193	3	3	2	0	3
Q7KZF4	SND1	910	Staphylococcal nuclease domain-containing protein 1	0.38		47	39	0	0	0	0	3
Q14690	PDCD11	1871	Protein RRP5 homolog	0.38		28	14	0	0	0	0	0
Q8IVF2	AHNAK2	5795	Protein AHNAK2	0.38		21	0	2	2	0	0	0
Q9Y3U8	RPL36	105	60S ribosomal protein L36	0.38		18	7	0	0	0	0	0
O75962	TRIO	3097	Triple functional domain protein	0.38		9	0	0	0	0	0	0
O95425	SVIL	2214	Supervillin	0.38		7	0	0	0	0	0	0
Q6P4R8	NFRKB	1299	Nuclear factor related to kappa-B-binding protein	0.38		6	0	0	0	0	0	0
O94964	SOGA1	1423	Protein SOGA1	0.38		6	0	0	0	0	0	0
Q9BZQ8	FAM129A	928	Protein Niban	0.38		5	0	0	0	0	0	0
Q96T23	RSF1	1441	Remodeling and spacing factor 1	0.38		5	0	0	0	0	0	0
O95625	ZBTB11	1053	Zinc finger and BTB domain-containing protein 11	0.38		5	0	0	0	0	0	0
Q9H9A5	CNOT10	744	CCR4-NOT transcription complex subunit 10	0.38		4	0	0	0	0	0	0
Q9H9Y6	POLR1B	1135	DNA-directed RNA polymerase I subunit RPA2	0.38		4	0	0	0	0	0	0
Q9HAU4	SMURF2	748	E3 ubiquitin-protein ligase SMURF2	0.38		4	0	0	0	0	0	0
Q8NB90	SPATA5	893	Spermatogenesis-associated protein 5	0.38		4	0	0	0	0	0	0
A0AVT1	UBA6	1052	Ubiquitin-like modifier-activating enzyme 6	0.38		4	0	0	0	0	0	0
Q8NAP3	ZBTB38	1195	Zinc finger and BTB domain-containing protein 38	0.38		4	0	0	0	0	0	0
Q13144	EIF2B5	721	Translation initiation factor eIF-2B subunit epsilon	0.38		3	0	0	0	0	0	0
Q9Y3Z3	SAMHD1	626	Deoxynucleoside triphosphate triphosphohydrolase SAMHD1	0.38		3	0	0	0	0	0	0
O15119	TBX3	743	T-box transcription factor TBX3	0.38		3	0	0	0	0	0	0
Q01831	XPC	940	DNA repair protein complementing XP-C cells	0.38		3	0	0	0	0	0	0
P30566	ADSL	484	Adenylosuccinate lyase	0.38		2	0	0	0	0	0	0
P05091	ALDH2	517	Aldehyde dehydrogenase, mitochondrial	0.38		2	0	0	0	0	0	0
Q9BQE5	APOL2	337	Apolipoprotein L2	0.38		2	0	0	0	0	0	0
Q9NT62	ATG3	314	Ubiquitin-like-conjugating enzyme ATG3	0.38		2	0	0	0	0	0	0
Q5T280	C9orf114	376	Uncharacterized protein C9orf114	0.38		2	0	0	0	0	0	0
O15446	CD3EAP	510	DNA-directed RNA polymerase I subunit RPA34	0.38		2	0	0	0	0	0	0
P49674	CSNK1E	416	Casein kinase I isoform epsilon	0.38		2	0	0	0	0	0	0
Q9NXE8	CWC25	425	Pre-mRNA-splicing factor CWC25 homolog	0.38		2	0	0	0	0	0	0
Q15006	EMC2	297	ER membrane protein complex subunit 2	0.38		2	0	0	0	0	0	0
Q8IV48	ERI1	349	3'-5' exoribonuclease 1	0.38		2	0	0	0	0	0	0
Q9BYD3	MRPL4	311	39S ribosomal protein L4, mitochondrial	0.38		2	0	0	0	0	0	0
Q9BYD2	MRPL9	267	39S ribosomal protein L9, mitochondrial	0.38		2	0	0	0	0	0	0
Q147X3	NAA30	362	N-alpha-acetyltransferase 30	0.38		2	0	0	0	0	0	0
Q96KB5	PBK	322	Lymphokine-activated killer T-cell-originated protein kinase	0.38		2	0	0	0	0	0	0
Q9BRX2	PELO	385	Protein pelota homolog	0.38		2	0	0	0	0	0	0
Q53GS9	USP39	565	U4/U6.U5 tri-snRNP-associated protein 2	0.38		2	0	0	0	0	0	0
Q9NQZ2	UTP3	479	Something about silencing protein 10	0.38		2	0	0	0	0	0	0
Q2M2I8	AAK1	961	AP2-associated protein kinase 1	0.38		0	3	0	0	0	0	0
Q8IZ07	ANKRD13A	590	Ankyrin repeat domain-containing protein 13A	0.38		0	2	0	0	0	0	0
Q8N6H7	ARFGAP2	521	ADP-ribosylation factor GTPase-activating protein 2	0.38		0	2	0	0	0	0	0
Q8N264	ARHGAP24	748	Rho GTPase-activating protein 24	0.38		0	3	0	0	0	0	0
Q7Z3E5	ARMC9	817	LisH domain-containing protein ARMC9	0.38		0	3	0	0	0	0	0
Q14677	CLINT1	625	Clathrin interactor 1	0.38		0	2	0	0	0	0	0
Q9NVH1	DNAJC11	559	DnaJ homolog subfamily C member 11	0.38		0	2	0	0	0	0	0
Q9NVH0	EXD2	621	Exonuclease 3'-5' domain-containing protein 2	0.38		0	2	0	0	0	0	0
Q5W0V3	FAM160B1	765	Protein FAM160B1	0.38		0	3	0	0	0	0	0
Q96AC1	FERMT2	680	Fermitin family homolog 2	0.38		0	2	0	0	0	0	0
O95747	OXSR1	527	Serine/threonine-protein kinaseR1	0.38		0	2	0	0	0	0	0
Q13177	PAK2	524	Serine/threonine-protein kinase PAK 2	0.38		0	2	0	0	0	0	0
Q14738	PPP2R5D	602	Serine/threonine-protein phosphatase 2A 56 kDa regulatory subunit delta isoform	0.38		0	2	0	0	0	0	0
P43378	PTPN9	593	Tyrosine-protein phosphatase non-receptor type 9	0.38		0	2	0	0	0	0	0
Q8TC12	RDH11	318	Retinol dehydrogenase 11	0.38		0	2	0	0	0	0	0
P31948	STIP1	543	Stress-induced-phosphoprotein 1	0.38		0	2	0	0	0	0	0
Q16881	TXNRD1	649	Thioredoxin reductase 1, cytoplasmic	0.38		0	3	0	0	0	0	0
P41226	UBA7	1012	Ubiquitin-like modifier-activating enzyme 7	0.38		0	3	4	4	0	0	4
P62241	RPS8	208	40S ribosomal protein S8	0.37		72	20	0	0	0	0	0
Q63HN8	RNF213	5207	E3 ubiquitin-protein ligase RNF213	0.37		16	0	0	0	0	0	0
P35251	RFC1	1148	Replication factor C subunit 1	0.37		7	0	0	0	0	0	0
Q8TEQ6	GEMIN5	1508	Gem-associated protein 5	0.37		5	0	0	0	0	0	0
P51531	SMARCA2	1590	Probable global transcription activator SNF2L2	0.37		5	0	0	0	0	0	0
Q9P275	USP36	1121	Ubiquitin carboxyl-terminal hydrolase 36	0.37		5	0	0	0	0	0	0
Q14934	NFATC4	902	Nuclear factor of activated T-cells, cytoplasmic 4	0.37		4	0	0	0	0	0	0
Q9Y232	CDYL	598	Chromodomain Y-like protein	0.37		3	0	0	0	0	0	0
Q9Y2G8	DNAJC16	782	DnaJ homolog subfamily C member 16	0.37		3	0	0	0	0	0	0
Q9UIS9	MBD1	605	Methyl-CpG-binding domain protein 1	0.37		3	0	0	0	2	0	0
P55081	MFAP1	439	Microfibrillar-associated protein 1	0.37		3	11	0	0	0	0	0
Q8IXK0	PHC2	858	Polyhomeotic-like protein 2	0.37		3	0	0	0	0	0	0
P51178	PLCD1	756	1-phosphatidylinositol 4,5-bisphosphate phosphodiesterase delta-1	0.37		3	0	0	0	0	0	0
Q13033	STRN3	797	Striatin-3	0.37		3	0	0	0	0	0	0
O95985	TOP3B	862	DNA topoisomerase 3-beta-1	0.37		3	0	0	0	0	0	0
Q8WV44	TRIM41	630	E3 ubiquitin-protein ligase TRIM41	0.37		3	0	0	0	0	0	0
Q9P291	ARMCX1	453	Armadillo repeat-containing X-linked protein 1	0.37		2	0	0	0	0	0	0
P21283	ATP6V1C1	382	V-type proton ATPase subunit C 1	0.37		2	0	0	0	0	0	0
Q9UBB4	ATXN10	475	Ataxin-10	0.37		2	0	0	0	0	0	0
Q96EY1	DNAJA3	480	DnaJ homolog subfamily A member 3, mitochondrial	0.37		2	0	0	0	0	0	0
Q12849	GRSF1	480	G-rich sequence factor 1	0.37		2	0	0	0	0	0	0
Q9NXR1	NDE1	346	Nuclear distribution protein nudE homolog 1	0.37		2	0	0	0	0	0	0
P14314	PRKCSH	528	Glucosidase 2 subunit beta	0.37		2	0	0	0	0	0	0
P61289	PSME3	254	Proteasome activator complex subunit 3	0.37		2	0	0	0	0	0	0
P29558	RBMS1	406	RNA-binding motif, single-stranded-interacting protein 1	0.37		2	0	0	0	0	0	0
Q99496	RNF2	336	E3 ubiquitin-protein ligase RING2	0.37		2	0	0	0	0	0	0
Q969S3	ZNF622	477	Zinc finger protein 622	0.37		2	0	0	0	0	0	0
P98194	ATP2C1	919	Calcium-transporting ATPase type 2C member 1	0.37		0	3	0	0	0	0	0
Q00587	CDC42EP1	391	Cdc42 effector protein 1	0.37		0	2	0	0	0	0	0
P10515	DLAT	647	Dihydrolipoyllysine-residue acetyltransferase component of pyruvate dehydrogenase complex, mitochondrial	0.37		0	2	0	0	0	0	0
O94925	GLS	669	Glutaminase kidney isoform, mitochondrial	0.37		0	2	0	0	0	0	0
O14879	IFIT3	490	Interferon-induced protein with tetratricopeptide repeats 3	0.37		0	2	0	0	0	0	0
Q9HCL0	PCDH18	1135	Protocadherin-18	0.37		0	4	0	0	0	0	0
O00469	PLOD2	737	Procollagen-lysine,2-oxoglutarate 5-dioxygenase 2	0.37		0	2	0	0	0	0	0
Q9UJF2	RASAL2	1139	Ras GTPase-activating protein nGAP	0.37		0	3	0	0	0	0	0
O75886	STAM2	525	Signal transducing adapter molecule 2	0.37		0	2	0	0	0	0	0
Q16222	UAP1	522	UDP-N-acetylhexosamine pyrophosphorylase	0.37		0	2	0	0	2	0	0
P61619	SEC61A1	476	Protein transport protein Sec61 subunit alpha isoform 1	0.36		12	4	0	0	0	0	0
O75691	UTP20	2785	Small subunit processome component 20 homolog	0.36		10	0	0	0	0	0	0
Q96N67	DOCK7	2140	Dedicator of cytokinesis protein 7	0.36		8	0	0	0	0	0	0
Q14573	ITPR3	2671	Inositol 1,4,5-trisphosphate receptor type 3	0.36		8	0	0	0	0	0	0
O94813	SLIT2	1529	Slit homolog 2 protein	0.36		5	0	0	0	0	0	0
P54198	HIRA	1017	Protein HIRA	0.36		4	0	0	0	0	0	0
Q92922	SMARCC1	1105	SWI/SNF complex subunit SMARCC1	0.36		4	0	0	0	0	0	0
Q9NNW5	WDR6	1121	WD repeat-containing protein 6	0.36		4	0	0	0	0	0	0
Q68CQ4	DIEXF	756	Digestive organ expansion factor homolog	0.36		3	0	0	0	0	0	0
P36776	LONP1	959	Lon protease homolog, mitochondrial	0.36		3	0	0	0	0	0	0
P36871	PGM1	562	Phosphoglucomutase-1	0.36		3	0	0	0	0	0	0
Q9P1Z0	ZBTB4	1013	Zinc finger and BTB domain-containing protein 4	0.36		3	0	0	0	0	0	0
P20073	ANXA7	488	Annexin A7	0.36		2	0	0	0	0	0	0
Q9UBR2	CTSZ	303	Cathepsin Z	0.36		2	0	0	0	0	0	0
P07954	FH	510	Fumarate hydratase, mitochondrial	0.36		2	0	0	0	0	0	0
Q9H9L3	ISG20L2	353	Interferon-stimulated 20 kDa exonuclease-like 2	0.36		2	0	0	0	0	0	0
P24468	NR2F2	414	COUP transcription factor 2	0.36		2	0	0	0	0	0	0
Q9BXS6	NUSAP1	441	Nucleolar and spindle-associated protein 1	0.36		2	0	0	0	0	0	0
Q8NDF8	PAPD5	572	PAP-associated domain-containing protein 5	0.36		2	0	0	0	0	0	0
P40424	PBX1	430	Pre-B-cell leukemia transcription factor 1	0.36		2	0	0	0	0	0	0
Q9H6Z4	RANBP3	567	Ran-binding protein 3	0.36		2	0	0	0	0	0	0
Q15291	RBBP5	538	Retinoblastoma-binding protein 5	0.36		2	0	0	0	0	0	0
Q9NQL2	RRAGD	400	Ras-related GTP-binding protein D	0.36		2	0	0	0	0	0	0
O15427	SLC16A3	465	Monocarboxylate transporter 4	0.36		2	0	0	0	0	0	19
Q562R1	ACTBL2	376	Beta-actin-like protein 2	0.36		0	94	0	0	0	0	0
Q13042	CDC16	620	Cell division cycle protein 16 homolog	0.36		0	2	0	0	0	0	0
Q9NZN8	CNOT2	540	CCR4-NOT transcription complex subunit 2	0.36		0	2	0	0	0	0	0
Q5JPH6	EARS2	523	Probable glutamate--tRNA ligase, mitochondrial	0.36		0	2	0	0	0	0	0
Q12884	FAP	760	Seprase	0.36		0	2	0	0	0	0	0
O95302	FKBP9	570	Peptidyl-prolyl cis-trans isomerase FKBP9	0.36		0	2	0	0	0	0	0
P23458	JAK1	1154	Tyrosine-protein kinase JAK1	0.36		0	3	0	0	0	0	0
Q8IWA4	MFN1	741	Mitofusin-1	0.36		0	2	0	0	0	0	0
Q9Y217	MTMR6	621	Myotubularin-related protein 6	0.36		0	2	0	0	0	0	0
Q99755	PIP5K1A	562	Phosphatidylinositol 4-phosphate 5-kinase type-1 alpha	0.36		0	2	0	0	0	0	0
Q99569	PKP4	1192	Plakophilin-4	0.36		0	3	0	0	0	0	0
Q13131	PRKAA1	559	5'-AMP-activated protein kinase catalytic subunit alpha-1	0.36		0	2	0	0	0	0	0
P04049	RAF1	648	RAF proto-oncogene serine/threonine-protein kinase	0.36		0	2	0	0	0	0	0
P55072	VCP	806	Transitional endoplasmic reticulum ATPase	0.35		38	33	4	0	0	0	4
P62851	RPS25	125	40S ribosomal protein S25	0.35		29	4	0	3	0	0	3
Q12830	BPTF	3046	Nucleosome-remodeling factor subunit BPTF	0.35		12	0	0	0	0	0	0
A5YKK6	CNOT1	2376	CCR4-NOT transcription complex subunit 1	0.35		10	0	0	0	0	0	0
Q8IZL8	PELP1	1130	Proline-, glutamic acid- and leucine-rich protein 1	0.35		8	16	0	0	0	0	2
Q8TER5	ARHGEF40	1519	Rho guanine nucleotide exchange factor 40	0.35		6	0	0	0	0	0	0
Q92576	PHF3	2039	PHD finger protein 3	0.35		6	0	0	0	0	0	0
Q01995	TAGLN	201	Transgelin	0.35		6	8	2	0	0	0	0
Q13136	PPFIA1	1202	Liprin-alpha-1	0.35		5	0	0	0	0	0	0
P31939	ATIC	592	Bifunctional purine biosynthesis protein PURH	0.35		4	11	0	0	0	0	2
P17948	FLT1	1338	Vascular endothelial growth factor receptor 1	0.35		4	0	0	0	0	0	0
Q29RF7	PDS5A	1337	Sister chromatid cohesion protein PDS5 homolog A	0.35		4	0	0	0	0	0	0
Q92797	SYMPK	1274	Symplekin	0.35		4	0	0	0	0	0	0
Q68EM7	ARHGAP17	881	Rho GTPase-activating protein 17	0.35		3	0	0	0	0	0	0
Q9NZT2	OGFR	677	Opioid growth factor receptor	0.35		3	0	0	0	0	0	0
Q9Y263	PLAA	795	Phospholipase A-2-activating protein	0.35		3	0	0	0	0	0	0
Q15437	SEC23B	767	Protein transport protein Sec23B	0.35		3	0	0	0	0	0	0
Q9H4L7	SMARCAD1	1026	SWI/SNF-related matrix-associated actin-dependent regulator of chromatin subfamily A containing DEAD/H box 1	0.35		3	0	0	0	0	0	0
Q9Y5Q8	GTF3C5	519	General transcription factor 3C polypeptide 5	0.35		2	0	0	0	0	0	0
Q9NYK5	MRPL39	338	39S ribosomal protein L39, mitochondrial	0.35		2	0	0	0	0	0	0
Q16795	NDUFA9	377	NADH dehydrogenase [ubiquinone] 1 alpha subcomplex subunit 9, mitochondrial	0.35		2	0	0	0	0	0	0
Q8WUB8	PHF10	498	PHD finger protein 10	0.35		2	0	0	0	0	0	0
Q96D15	RCN3	328	Reticulocalbin-3	0.35		2	0	0	0	0	0	0
Q92541	RTF1	710	RNA polymerase-associated protein RTF1 homolog	0.35		2	0	0	0	0	0	0
Q96I99	SUCLG2	432	Succinyl-CoA ligase [GDP-forming] subunit beta, mitochondrial	0.35		2	0	0	0	0	0	0
Q86VY4	TSPYL5	417	Testis-specific Y-encoded-like protein 5	0.35		2	0	0	0	0	0	0
Q9NZV1	CRIM1	1036	Cysteine-rich motor neuron 1 protein	0.35		0	3	0	0	0	0	0
O00429	DNM1L	736	Dynamin-1-like protein	0.35		0	2	0	0	0	0	0
P15502	ELN	786	Elastin	0.35		0	2	0	0	0	0	0
Q9BRK4	LZTS2	669	Leucine zipper putative tumor suppressor 2	0.35		0	2	0	0	0	0	0
Q8NHV4	NEDD1	660	Protein NEDD1	0.35		0	2	0	0	0	0	0
O15031	PLXNB2	1838	Plexin-B2	0.35		0	5	0	0	0	0	0
Q9BXF6	RAB11FIP5	653	Rab11 family-interacting protein 5	0.35		0	2	0	0	0	0	0
Q9NTJ5	SACM1L	587	Phosphatidylinositide phosphatase SAC1	0.35		0	2	0	0	0	0	0
Q96RF0	SNX18	628	Sorting nexin-18	0.35		0	2	0	0	0	0	0
O15061	SYNM	1565	Synemin	0.35		0	4	0	0	0	0	0
Q03518	TAP1	808	Antigen peptide transporter 1	0.35		0	3	0	0	0	0	0
Q6NUQ4	TMEM214	689	Transmembrane protein 214	0.35		0	2	0	0	0	0	0
Q9Y4E8	USP15	981	Ubiquitin carboxyl-terminal hydrolase 15	0.35		0	3	0	0	0	0	0
Q9NQW7	XPNPEP1	623	Xaa-Pro aminopeptidase 1	0.35		0	2	0	0	0	0	0
P18124	RPL7	248	60S ribosomal protein L7	0.34		173	27	4	8	0	2	5
Q12802	AKAP13	2813	A-kinase anchor protein 13	0.34		8	0	0	0	0	0	0
O75396	SEC22B	215	Vesicle-trafficking protein SEC22b	0.34		7	6	0	0	2	0	0
Q68CP9	ARID2	1835	AT-rich interactive domain-containing protein 2	0.34		6	0	0	0	0	0	0
P39059	COL15A1	1388	Collagen alpha-1(XV) chain	0.34		6	0	0	0	0	0	0
Q9UK61	FAM208A	1670	Protein FAM208A	0.34		5	0	0	0	0	0	0
P49750	YLPM1	1951	YLP motif-containing protein 1	0.34		5	0	0	0	0	0	0
Q5VZL5	ZMYM4	1548	Zinc finger MYM-type protein 4	0.34		5	0	0	0	0	0	0
O94851	MICAL2	1124	Protein-methionine sulfoxide oxidase MICAL2	0.34		4	0	0	0	0	0	0
O15234	CASC3	703	Protein CASC3	0.34		3	0	0	0	0	0	0
Q96CC6	RHBDF1	855	Inactive rhomboid protein 1	0.34		3	0	0	0	0	0	0
Q6PCB5	RSBN1L	846	Round spermatid basic protein 1-like protein	0.34		3	0	0	0	0	0	0
P49589	CARS	748	Cysteine--tRNA ligase, cytoplasmic	0.34		2	0	0	0	0	0	0
Q9UNN5	FAF1	650	FAS-associated factor 1	0.34		2	0	0	0	0	0	0
P35269	GTF2F1	517	General transcription factor IIF subunit 1	0.34		2	0	0	0	0	0	0
Q1ED39	KNOP1	458	Lysine-rich nucleolar protein 1	0.34		2	0	0	0	0	0	0
Q8WVC0	LEO1	666	RNA polymerase-associated protein LEO1	0.34		2	0	0	0	0	0	0
Q9H089	LSG1	658	Large subunit GTPase 1 homolog	0.34		2	0	0	0	0	0	0
P48163	ME1	572	NADP-dependent malic enzyme	0.34		2	0	0	0	0	0	0
P08473	MME	750	Neprilysin	0.34		2	0	0	0	0	0	0
Q8NC60	NOA1	698	Nitric oxide-associated protein 1	0.34		2	0	0	0	0	0	0
Q9Y252	RNF6	685	E3 ubiquitin-protein ligase RNF6	0.34		2	0	0	0	0	0	0
Q96JP5	ZFP91	570	E3 ubiquitin-protein ligase ZFP91	0.34		2	0	0	0	0	0	0
O15397	IPO8	1037	Importin-8	0.34		0	2	0	0	0	0	0
Q9UKM7	MAN1B1	699	Endoplasmic reticulum mannosyl-oligosaccharide 1,2-alpha-mannosidase	0.34		0	2	0	0	0	0	0
Q8NEB9	PIK3C3	887	Phosphatidylinositol 3-kinase catalytic subunit type 3	0.34		0	2	0	0	0	0	0
Q9HA65	TBC1D17	648	TBC1 domain family member 17	0.34		0	2	0	0	0	0	0
Q00839	HNRNPU	825	Heterogeneous nuclear ribonucleoprotein U	0.33		994	113	6	4	40	6	65
Q5T4S7	UBR4	5183	E3 ubiquitin-protein ligase UBR4	0.33		13	0	0	0	0	0	0
Q01518	CAP1	475	Adenylyl cyclase-associated protein 1	0.33		12	14	4	0	0	0	0
O75821	EIF3G	320	Eukaryotic translation initiation factor 3 subunit G	0.33		12	0	0	0	0	0	2
Q5H9U9	DDX60L	1706	Probable ATP-dependent RNA helicase DDX60-like	0.33		6	0	0	0	0	0	0
Q9Y4K1	AIM1	1723	Absent in melanoma 1 protein	0.33		5	0	0	0	0	0	0
O14578	CIT	2027	Citron Rho-interacting kinase	0.33		5	0	0	0	0	0	0
Q93073	SECISBP2L	1101	Selenocysteine insertion sequence-binding protein 2-like	0.33		4	0	0	0	0	0	0
O95239	KIF4A	1232	Chromosome-associated kinesin KIF4A	0.33		3	0	0	0	0	0	0
Q96T88	UHRF1	793	E3 ubiquitin-protein ligase UHRF1	0.33		3	0	0	0	0	0	0
Q9H1I8	ASCC2	757	Activating signal cointegrator 1 complex subunit 2	0.33		2	0	0	0	0	0	0
P20810	CAST	708	Calpastatin	0.33		2	0	0	0	0	0	0
Q2TB10	ZNF800	664	Zinc finger protein 800	0.33		2	0	0	0	0	0	0
Q6P1N0	CC2D1A	951	Coiled-coil and C2 domain-containing protein 1A	0.33		0	2	0	0	0	0	0
O14641	DVL2	736	Segment polarity protein dishevelled homolog DVL-2	0.33		0	2	0	0	0	0	0
P22059	OSBP	807	Oxysterol-binding protein 1	0.33		0	2	0	0	0	0	0
Q9Y5B6	PAXBP1	917	PAX3- and PAX7-binding protein 1	0.33		0	2	0	0	0	0	0
Q9UHV5	RAPGEFL1	662	Rap guanine nucleotide exchange factor-like 1	0.33		0	2	0	0	0	0	0
Q9BTW9	TBCD	1192	Tubulin-specific chaperone D	0.33		0	3	0	0	0	0	0
P13667	PDIA4	645	Protein disulfide-isomerase A4	0.32		69	15	2	3	0	0	2
P27635	RPL10	214	60S ribosomal protein L10	0.32		47	18	5	3	2	0	3
Q14684	RRP1B	758	Ribosomal RNA processing protein 1 homolog B	0.32		17	3	0	0	0	0	2
P42766	RPL35	123	60S ribosomal protein L35	0.32		15	2	2	0	0	0	0
P49411	TUFM	452	Elongation factor Tu, mitochondrial	0.32		8	9	0	0	0	0	3
P51149	RAB7A	207	Ras-related protein Rab-7a	0.32		6	7	0	2	0	0	0
Q9Y4B5	SOGA2	1905	Protein SOGA2	0.32		6	0	0	0	0	0	0
Q12789	GTF3C1	2109	General transcription factor 3C polypeptide 1	0.32		5	0	0	0	0	0	0
Q14676	MDC1	2089	Mediator of DNA damage checkpoint protein 1	0.32		5	0	0	0	0	0	0
Q15154	PCM1	2024	Pericentriolar material 1 protein	0.32		5	0	0	0	0	0	0
Q641Q2	FAM21A	1341	WASH complex subunit FAM21A	0.32		4	0	0	0	0	0	0
P12268	IMPDH2	514	Inosine-5'-monophosphate dehydrogenase 2	0.32		4	13	0	0	0	0	3
Q9H8H2	DDX31	851	Probable ATP-dependent RNA helicase DDX31	0.32		3	0	0	0	0	0	0
Q96KQ7	EHMT2	1210	Histone-lysine N-methyltransferase EHMT2	0.32		3	0	0	0	0	0	0
P28715	ERCC5	1186	DNA repair protein complementing XP-G cells	0.32		3	0	0	0	0	0	0
P38935	IGHMBP2	993	DNA-binding protein SMUBP-2	0.32		3	0	0	0	0	0	0
Q86YT6	MIB1	1006	E3 ubiquitin-protein ligase MIB1	0.32		3	0	0	0	0	0	0
Q13523	PRPF4B	1007	Serine/threonine-protein kinase PRP4 homolog	0.32		3	0	0	0	0	0	0
Q9UGR2	ZC3H7B	993	Zinc finger CCCH domain-containing protein 7B	0.32		3	0	0	0	0	0	0
O60488	ACSL4	711	Long-chain-fatty-acid--CoA ligase 4	0.32		2	0	0	0	0	0	0
P49419	ALDH7A1	539	Alpha-aminoadipic semialdehyde dehydrogenase	0.32		2	0	0	0	0	0	0
P30260	CDC27	824	Cell division cycle protein 27 homolog	0.32		2	0	0	0	0	0	0
Q14244	MAP7	749	Ensconsin	0.32		2	0	0	0	0	0	0
O43422	PRKRIR	761	52 kDa repressor of the inhibitor of the protein kinase	0.32		2	0	0	0	0	0	0
Q96B97	SH3KBP1	665	SH3 domain-containing kinase-binding protein 1	0.32		2	0	0	0	0	0	0
Q8N0X7	SPG20	666	Spartin	0.32		2	0	0	0	0	0	0
Q68D10	SPTY2D1	685	Protein SPT2 homolog	0.32		2	0	0	0	0	0	0
Q5VSL9	STRIP1	837	Striatin-interacting protein 1	0.32		2	0	0	0	0	0	0
Q9BQ70	TCF25	676	Transcription factor 25	0.32		2	0	0	0	0	0	0
Q92888	ARHGEF1	912	Rho guanine nucleotide exchange factor 1	0.32		0	2	0	0	0	0	0
Q16706	MAN2A1	1144	Alpha-mannosidase 2	0.32		0	2	0	0	0	0	0
P40429	RPL13A	203	60S ribosomal protein L13a	0.31		51	12	2	4	4	0	3
Q12923	PTPN13	2485	Tyrosine-protein phosphatase non-receptor type 13	0.31		6	0	0	0	0	0	0
Q14004	CDK13	1512	Cyclin-dependent kinase 13	0.31		5	0	0	0	0	0	0
O15371	EIF3D	548	Eukaryotic translation initiation factor 3 subunit D	0.31		5	9	0	0	0	0	2
O14647	CHD2	1828	Chromodomain-helicase-DNA-binding protein 2	0.31		4	0	0	0	0	0	0
O43432	EIF4G3	1585	Eukaryotic translation initiation factor 4 gamma 3	0.31		4	0	0	0	0	0	0
P07942	LAMB1	1786	Laminin subunit beta-1	0.31		4	0	0	0	0	0	0
Q02218	OGDH	1023	2-oxoglutarate dehydrogenase, mitochondrial	0.31		3	0	0	0	0	0	0
Q8TDB6	DTX3L	740	E3 ubiquitin-protein ligase DTX3L	0.31		2	0	0	0	0	0	0
P57772	EEFSEC	596	Selenocysteine-specific elongation factor	0.31		2	0	0	0	0	0	0
Q9Y2L9	LRCH1	728	Leucine-rich repeat and calponin homology domain-containing protein 1	0.31		2	0	0	0	0	0	0
P49959	MRE11A	708	Double-strand break repair protein MRE11A	0.31		2	0	0	0	0	0	0
O75676	RPS6KA4	772	Ribosomal protein S6 kinase alpha-4	0.31		2	0	0	0	0	0	0
Q6IN85	SMEK1	833	Serine/threonine-protein phosphatase 4 regulatory subunit 3A	0.31		2	0	0	0	0	0	0
P42226	STAT6	847	Signal transducer and activator of transcription 6	0.31		2	0	0	0	0	0	0
Q15022	SUZ12	739	Polycomb protein SUZ12	0.31		2	0	0	0	0	0	0
Q6ZU80	CEP128	1094	Centrosomal protein of 128 kDa	0.31		0	2	0	0	0	0	0
Q8TEX9	IPO4	1081	Importin-4	0.31		0	2	0	0	0	0	0
Q8TEW8	PARD3B	1205	Partitioning defective 3 homolog B	0.31		0	2	0	0	0	0	0
Q9H270	VPS11	941	Vacuolar protein sorting-associated protein 11 homolog	0.31		0	2	0	0	0	0	0
Q00610	CLTC	1675	Clathrin heavy chain 1	0.3		88	157	6	6	4	4	12
P0CW22	RPS17L	135	40S ribosomal protein S17-like	0.3		34	12	4	4	0	0	0
Q16531	DDB1	1140	DNA damage-binding protein 1	0.3		13	14	0	0	0	0	3
P42694	HELZ	1942	Probable helicase with zinc finger domain	0.3		5	0	0	0	0	0	0
Q9BZH6	WDR11	1224	WD repeat-containing protein 11	0.3		3	0	0	0	0	0	0
Q01433	AMPD2	879	AMP deaminase 2	0.3		2	0	0	0	0	0	0
P20807	CAPN3	821	Calpain-3	0.3		2	0	0	0	0	0	0
Q96JM3	CHAMP1	812	Chromosome alignment-maintaining phosphoprotein 1	0.3		2	0	0	0	0	0	0
Q9H116	GZF1	711	GDNF-inducible zinc finger protein 1	0.3		2	0	0	0	0	0	0
Q5C9Z4	NOM1	860	Nucleolar MIF4G domain-containing protein 1	0.3		2	0	0	0	0	0	0
Q96CW5	TUBGCP3	907	Gamma-tubulin complex component 3	0.3		2	0	0	0	0	0	0
Q9NPG3	UBN1	1134	Ubinuclein-1	0.3		2	0	0	0	0	0	0
Q86UK7	ZNF598	904	Zinc finger protein 598	0.3		2	0	0	0	0	0	0
P33121	ACSL1	698	Long-chain-fatty-acid--CoA ligase 1	0.3		0	2	0	0	0	0	0
Q2M389	KIAA1033	1173	WASH complex subunit 7	0.3		0	2	0	0	0	0	0
P17858	PFKL	780	6-phosphofructokinase, liver type	0.3		0	14	0	0	3	0	0
O94855	SEC24D	1032	Protein transport protein Sec24D	0.3		0	2	0	0	0	0	0
Q70EK8	USP53	1073	Inactive ubiquitin carboxyl-terminal hydrolase 53	0.3		0	2	0	0	0	0	0
P18583	SON	2426	Protein SON	0.29		37	0	0	0	0	0	3
Q02543	RPL18A	176	60S ribosomal protein L18a	0.29		36	10	2	4	0	0	3
P20700	LMNB1	586	Lamin-B1	0.29		33	135	0	0	9	7	19
P62081	RPS7	194	40S ribosomal protein S7	0.29		29	10	2	3	0	0	0
Q8N163	KIAA1967	923	DBIRD complex subunit KIAA1967	0.29		11	10	0	0	2	0	0
P51659	HSD17B4	736	Peroxisomal multifunctional enzyme type 2	0.29		8	14	2	0	0	0	2
Q9UGU0	TCF20	1960	Transcription factor 20	0.29		4	0	0	0	0	0	0
Q76FK4	NOL8	1167	Nucleolar protein 8	0.29		3	0	0	0	0	0	0
O95235	KIF20A	890	Kinesin-like protein KIF20A	0.29		2	0	0	0	0	0	0
Q9Y2U8	LEMD3	911	Inner nuclear membrane protein Man1	0.29		2	0	0	0	0	0	0
Q96JB6	LOXL4	756	Lysyl oxidase homolog 4	0.29		2	0	0	0	0	0	0
P49321	NASP	788	Nuclear autoantigenic sperm protein	0.29		2	0	0	0	0	0	0
Q9UBV2	SEL1L	794	Protein sel-1 homolog 1	0.29		2	0	0	0	0	0	0
Q96FV9	THOC1	657	THO complex subunit 1	0.29		2	0	0	0	0	0	0
Q05086	UBE3A	875	Ubiquitin-protein ligase E3A	0.29		2	0	0	0	0	0	0
Q9P2R3	ANKFY1	1169	Ankyrin repeat and FYVE domain-containing protein 1	0.29		0	2	0	0	0	0	0
Q9NSY1	BMP2K	1161	BMP-2-inducible protein kinase	0.29		0	2	0	0	0	0	0
Q12768	KIAA0196	1159	WASH complex subunit strumpellin	0.29		0	2	0	0	0	0	0
P19174	PLCG1	1290	1-phosphatidylinositol 4,5-bisphosphate phosphodiesterase gamma-1	0.29		0	3	0	0	0	0	0
O95104	SCAF4	1147	Splicing factor, arginine/serine-rich 15	0.29		0	2	0	0	0	0	0
O43795	MYO1B	1136	Unconventional myosin-Ib	0.28		29	37	0	0	4	0	6
P40939	HADHA	763	Trifunctional enzyme subunit alpha, mitochondrial	0.28		19	27	0	0	4	0	3
Q9ULV4	CORO1C	474	Coronin-1C	0.28		15	24	3	0	2	0	0
Q92538	GBF1	1859	Golgi-specific brefeldin A-resistance guanine nucleotide exchange factor 1	0.28		4	0	0	0	0	0	0
Q92614	MYO18A	2054	Unconventional myosin-XVIIIa	0.28		4	0	0	0	0	0	0
Q5TGY3	AHDC1	1603	AT-hook DNA-binding motif-containing protein 1	0.28		3	0	0	0	0	0	0
Q6PL18	ATAD2	1390	ATPase family AAA domain-containing protein 2	0.28		3	0	0	0	0	0	0
P26358	DNMT1	1616	DNA (cytosine-5)-methyltransferase 1	0.28		3	0	0	0	0	0	0
Q03468	ERCC6	1493	DNA excision repair protein ERCC-6	0.28		3	0	0	0	0	0	0
Q16363	LAMA4	1823	Laminin subunit alpha-4	0.28		3	0	0	0	0	0	0
Q6NSI4	CXorf57	855	Uncharacterized protein CXorf57	0.28		2	0	0	0	0	0	0
Q86XK2	FBXO11	927	F-box only protein 11	0.28		2	0	0	0	0	0	0
Q15542	TAF5	800	Transcription initiation factor TFIID subunit 5	0.28		2	0	0	0	0	0	0
Q96JC1	VPS39	886	Vam6/Vps39-like protein	0.28		2	0	0	0	0	0	0
Q8IWR0	ZC3H7A	971	Zinc finger CCCH domain-containing protein 7A	0.28		2	0	0	0	0	0	0
Q96QZ7	MAGI1	1491	Membrane-associated guanylate kinase, WW and PDZ domain-containing protein 1	0.28		0	2	0	0	0	0	0
P10586	PTPRF	1907	Receptor-type tyrosine-protein phosphatase F	0.28		0	3	0	0	0	0	0
Q13332	PTPRS	1948	Receptor-type tyrosine-protein phosphatase S	0.28		0	4	0	0	0	0	0
O00268	TAF4	1085	Transcription initiation factor TFIID subunit 4	0.28		0	2	0	0	0	0	0
Q9UPY3	DICER1	1922	Endoribonuclease Dicer	0.27		4	0	0	0	0	0	0
O75147	OBSL1	1896	Obscurin-like protein 1	0.27		4	0	0	0	0	0	0
Q13029	PRDM2	1718	PR domain zinc finger protein 2	0.27		4	0	0	0	0	0	0
Q7Z5J4	RAI1	1906	Retinoic acid-induced protein 1	0.27		4	0	0	0	0	0	0
Q9ULD4	BRPF3	1205	Bromodomain and PHD finger-containing protein 3	0.27		3	0	0	0	0	0	0
Q7Z6E9	RBBP6	1792	E3 ubiquitin-protein ligase RBBP6	0.27		3	0	0	0	0	0	0
Q9ULV3	CIZ1	898	Cip1-interacting zinc finger protein	0.27		2	0	0	0	0	0	0
Q6PD62	CTR9	1173	RNA polymerase-associated protein CTR9 homolog	0.27		2	0	0	0	0	0	0
Q9Y2L1	DIS3	958	Exosome complex exonuclease RRP44	0.27		2	0	0	0	0	0	0
P49916	LIG3	1009	DNA ligase 3	0.27		2	0	0	0	0	0	0
Q5JRX3	PITRM1	1037	Presequence protease, mitochondrial	0.27		2	0	0	0	0	0	0
Q16513	PKN2	984	Serine/threonine-protein kinase N2	0.27		2	0	0	0	0	0	0
O75170	PPP6R2	966	Serine/threonine-protein phosphatase 6 regulatory subunit 2	0.27		2	0	0	0	0	0	0
Q8ND24	RNF214	703	RING finger protein 214	0.27		2	0	0	0	0	0	0
Q9P253	VPS18	973	Vacuolar protein sorting-associated protein 18 homolog	0.27		2	0	0	0	0	0	0
P62263	RPS14	151	40S ribosomal protein S14	0.26		33	12	3	3	3	0	2
O00567	NOP56	594	Nucleolar protein 56	0.26		30	29	0	0	2	0	5
P61254	RPL26	145	60S ribosomal protein L26	0.26		25	14	2	4	0	0	2
Q08945	SSRP1	709	FACT complex subunit SSRP1	0.26		22	13	0	0	0	0	6
Q99459	CDC5L	802	Cell division cycle 5-like protein	0.26		20	19	0	0	0	0	7
P42166	TMPO	694	Lamina-associated polypeptide 2, isoform alpha	0.26		12	29	0	0	3	0	3
P63167	DYNLL1	89	Dynein light chain 1, cytoplasmic	0.26		8	5	0	0	2	0	0
O75179	ANKRD17	2603	Ankyrin repeat domain-containing protein 17	0.26		5	0	0	0	0	0	0
Q8N201	INTS1	2190	Integrator complex subunit 1	0.26		4	0	0	0	0	0	0
Q9BQS8	FYCO1	1478	FYVE and coiled-coil domain-containing protein 1	0.26		3	0	0	0	0	0	0
Q9UHI8	ADAMTS1	967	A disintegrin and metalloproteinase with thrombospondin motifs 1	0.26		2	0	0	0	0	0	0
Q69YH5	CDCA2	1023	Cell division cycle-associated protein 2	0.26		2	0	0	0	0	0	0
Q9HCG8	CWC22	908	Pre-mRNA-splicing factor CWC22 homolog	0.26		2	0	0	0	0	0	0
Q7Z2Z2	EFTUD1	1120	Elongation factor Tu GTP-binding domain-containing protein 1	0.26		2	0	0	0	0	0	0
P23229	ITGA6	1130	Integrin alpha-6	0.26		2	0	0	0	0	0	0
Q14149	MORC3	939	MORC family CW-type zinc finger protein 3	0.26		2	0	0	0	0	0	0
Q86UV5	USP48	1035	Ubiquitin carboxyl-terminal hydrolase 48	0.26		2	0	0	0	0	0	0
O75362	ZNF217	1048	Zinc finger protein 217	0.26		2	0	0	0	0	0	0
P05997	COL5A2	1499	Collagen alpha-2(V) chain	0.26		0	2	0	0	0	0	0
O15067	PFAS	1338	Phosphoribosylformylglycinamidine synthase	0.26		0	2	0	0	0	0	0
Q9H2G2	SLK	1235	STE20-like serine/threonine-protein kinase	0.26		0	2	0	0	0	0	0
P62913	RPL11	178	60S ribosomal protein L11	0.25		51	14	0	2	4	2	6
P46779	RPL28	137	60S ribosomal protein L28	0.25		30	8	3	3	0	2	0
O43143	DHX15	795	Putative pre-mRNA-splicing factor ATP-dependent RNA helicase DHX15	0.25		28	24	0	0	2	0	6
P62280	RPS11	158	40S ribosomal protein S11	0.25		18	13	0	0	2	0	3
Q9NU22	MDN1	5596	Midasin	0.25		11	0	0	0	0	0	0
P11717	IGF2R	2491	Cation-independent mannose-6-phosphate receptor	0.25		4	0	0	0	0	0	0
Q9Y5S2	CDC42BPB	1711	Serine/threonine-protein kinase MRCK beta	0.25		3	0	0	0	0	0	0
Q8TF72	SHROOM3	1996	Protein Shroom3	0.25		3	0	0	0	0	0	0
Q9UHB7	AFF4	1163	AF4/FMR2 family member 4	0.25		2	0	0	0	0	0	0
Q7Z3J2	C16orf62	963	UPF0505 protein C16orf62	0.25		2	0	0	0	0	0	0
Q86XP3	DDX42	938	ATP-dependent RNA helicase DDX42	0.25		2	0	0	0	0	0	0
Q8N766	EMC1	993	ER membrane protein complex subunit 1	0.25		2	0	0	0	0	0	0
Q9Y4C2	FAM115A	921	Protein FAM115A	0.25		2	0	0	0	0	0	0
Q08AF3	SLFN5	891	Schlafen family member 5	0.25		2	0	0	0	0	0	0
Q9Y3M8	STARD13	1113	StAR-related lipid transfer protein 13	0.25		2	0	0	0	0	0	0
Q96JH7	VCPIP1	1222	Deubiquitinating protein VCIP135	0.25		2	0	0	0	0	0	0
Q9ULJ3	ZBTB21	1066	Zinc finger and BTB domain-containing protein 21	0.25		2	0	0	0	0	0	0
Q9UPT8	ZC3H4	1303	Zinc finger CCCH domain-containing protein 4	0.25		2	0	0	0	0	0	0
Q9Y2X9	ZNF281	895	Zinc finger protein 281	0.25		2	0	0	0	0	0	0
Q96K76	USP47	1375	Ubiquitin carboxyl-terminal hydrolase 47	0.25		0	2	0	0	0	0	0
P62750	RPL23A	156	60S ribosomal protein L23a	0.24		54	12	0	0	6	0	5
Q07020	RPL18	188	60S ribosomal protein L18	0.24		42	6	5	4	0	2	0
P61586	RHOA	193	Transforming protein RhoA	0.24		5	5	0	0	2	0	0
Q9Y5M8	SRPRB	271	Signal recognition particle receptor subunit beta	0.24		5	4	0	0	0	0	2
Q9UPQ9	TNRC6B	1833	Trinucleotide repeat-containing gene 6B protein	0.24		4	0	0	0	0	0	0
Q7LBC6	KDM3B	1761	Lysine-specific demethylase 3B	0.24		3	0	0	0	0	0	0
P46782	RPS5	204	40S ribosomal protein S5	0.23		28	15	0	0	3	0	5
P46776	RPL27A	148	60S ribosomal protein L27a	0.23		18	5	0	0	0	0	4
P55265	ADAR	1226	Double-stranded RNA-specific adenosine deaminase	0.23		17	9	0	0	0	0	3
O94905	ERLIN2	339	Erlin-2	0.23		11	5	0	0	3	0	0
Q9Y265	RUVBL1	456	RuvB-like 1	0.23		9	12	0	0	0	0	4
Q96L91	EP400	3159	E1A-binding protein p400	0.23		5	0	0	0	0	0	0
Q96T58	SPEN	3664	Msx2-interacting protein	0.23		5	0	0	0	0	0	0
Q14839	CHD4	1912	Chromodomain-helicase-DNA-binding protein 4	0.23		3	0	0	0	0	0	0
Q69YN4	KIAA1429	1812	Protein virilizer homolog	0.23		3	0	0	0	0	0	0
Q52LW3	ARHGAP29	1261	Rho GTPase-activating protein 29	0.23		2	0	0	0	0	0	0
Q9NSV4	DIAPH3	1193	Protein diaphanous homolog 3	0.23		2	0	0	0	0	0	0
O75150	RNF40	1001	E3 ubiquitin-protein ligase BRE1B	0.23		2	0	0	0	0	0	0
Q9H7N4	SCAF1	1312	Splicing factor, arginine/serine-rich 19	0.23		2	0	0	0	0	0	0
O95487	SEC24B	1268	Protein transport protein Sec24B	0.23		2	0	0	0	0	0	0
Q9Y520	PRRC2C	2896	Protein PRRC2C	0.22		59	3	0	0	9	0	3
Q5SW79	CEP170	1584	Centrosomal protein of 170 kDa	0.22		19	2	0	0	0	0	2
P29692	EEF1D	281	Elongation factor 1-delta	0.22		8	7	0	0	0	0	3
P49454	CENPF	3210	Centromere protein F	0.22		5	0	0	0	0	0	0
Q9Y2P8	RCL1	373	RNA 3'-terminal phosphate cyclase-like protein	0.22		5	4	0	0	0	0	2
Q8NFC6	BOD1L1	3051	Biorientation of chromosomes in cell division protein 1-like 1	0.22		4	0	0	0	0	0	0
Q14789	GOLGB1	3259	Golgin subfamily B member 1	0.22		4	0	0	0	0	0	0
O95602	POLR1A	1720	DNA-directed RNA polymerase I subunit RPA1	0.22		3	0	0	0	0	0	0
Q13148	TARDBP	414	TAR DNA-binding protein 43	0.22		3	6	2	0	0	0	0
P62736	ACTA2	377	Actin, aortic smooth muscle	0.21		249	201	50	0	0	0	0
P30101	PDIA3	505	Protein disulfide-isomerase A3	0.21		47	43	4	3	2	2	5
P27348	YWHAQ	245	14-3-3 protein theta	0.21		20	12	0	0	4	0	0
P41252	IARS	1262	Isoleucine--tRNA ligase, cytoplasmic	0.21		18	15	0	0	0	0	5
Q01813	PFKP	784	6-phosphofructokinase type C	0.21		11	27	0	2	5	0	0
P35637	FUS	526	RNA-binding protein FUS	0.21		9	16	0	0	0	0	5
Q9BTC0	DIDO1	2240	Death-inducer obliterator 1	0.21		4	0	0	0	0	0	0
Q3V6T2	CCDC88A	1871	Girdin	0.21		3	0	0	0	0	0	0
O75122	CLASP2	1294	CLIP-associating protein 2	0.21		2	0	0	0	0	0	0
Q7KZ85	SUPT6H	1726	Transcription elongation factor SPT6	0.21		2	0	0	0	0	0	0
P18621	RPL17	184	60S ribosomal protein L17	0.2		63	13	3	2	3	0	8
Q5UIP0	RIF1	2472	Telomere-associated protein RIF1	0.2		4	0	0	0	0	0	0
O14497	ARID1A	2285	AT-rich interactive domain-containing protein 1A	0.2		3	0	0	0	0	0	0
P08392	ICP4	1298	Major viral transcription factor	0.2		2	0	0	0	0	0	0
P11388	TOP2A	1531	DNA topoisomerase 2-alpha	0.19		53	4	0	0	0	0	13
Q13435	SF3B2	895	Splicing factor 3B subunit 2	0.19		29	15	0	0	4	0	4
P62266	RPS23	143	40S ribosomal protein S23	0.19		20	8	3	3	0	0	0
Q9Y3T9	NOC2L	749	Nucleolar complex protein 2 homolog	0.19		7	7	0	0	0	0	2
Q13085	ACACA	2346	Acetyl-CoA carboxylase 1	0.19		3	0	0	0	0	0	0
Q13459	MYO9B	2157	Unconventional myosin-IXb	0.19		3	0	0	0	0	0	0
Q5VUA4	ZNF318	2279	Zinc finger protein 318	0.19		3	0	0	0	0	0	0
Q5T200	ZC3H13	1668	Zinc finger CCCH domain-containing protein 13	0.19		2	0	0	0	0	0	0
P61513	RPL37A	92	60S ribosomal protein L37a	0.18		16	4	0	0	3	0	3
P26640	VARS	1264	Valine--tRNA ligase	0.18		11	11	0	0	0	0	3
Q9Y4A5	TRRAP	3859	Transformation/transcription domain-associated protein	0.18		4	0	0	0	0	0	0
O00443	PIK3C2A	1686	Phosphatidylinositol 4-phosphate 3-kinase C2 domain-containing subunit alpha	0.18		2	0	0	0	0	0	0
Q8NDV7	TNRC6A	1962	Trinucleotide repeat-containing gene 6A protein	0.18		2	0	0	0	0	0	0
P16989	YBX3	372	Y-box-binding protein 3	0.17		273	18	0	0	18	0	21
P06748	NPM1	294	Nucleophosmin	0.17		47	23	2	2	4	0	9
Q9NR31	SAR1A	198	GTP-binding protein SAR1a	0.17		5	2	0	2	0	0	0
Q8N684	CPSF7	471	Cleavage and polyadenylation specificity factor subunit 7	0.17		3	6	0	0	2	0	0
O75376	NCOR1	2440	Nuclear receptor corepressor 1	0.17		3	0	0	0	0	0	0
Q9H1A4	ANAPC1	1944	Anaphase-promoting complex subunit 1	0.17		2	0	0	0	0	0	0
Q7Z460	CLASP1	1538	CLIP-associating protein 1	0.17		2	0	0	0	0	0	0
O43776	NARS	548	Asparagine--tRNA ligase, cytoplasmic	0.17		2	6	0	0	2	0	0
Q9P2E3	ZNFX1	1918	NFX1-type zinc finger-containing protein 1	0.17		2	0	0	0	0	0	0
P04114	APOB	4563	Apolipoprotein B-100	0.17		0	9	0	3	0	0	0
P60891	PRPS1	318	Ribose-phosphate pyrophosphokinase 1	0.17		0	5	0	0	0	0	2
P62306	SNRPF	86	Small nuclear ribonucleoprotein F	0.17		0	6	0	0	0	0	2
Q9NR30	DDX21	783	Nucleolar RNA helicase 2	0.16		104	35	2	0	0	2	19
P39019	RPS19	145	40S ribosomal protein S19	0.16		37	19	2	2	5	0	5
Q14498	RBM39	530	RNA-binding protein 39	0.16		28	41	0	0	2	2	5
P46060	RANGAP1	587	Ran GTPase-activating protein 1	0.16		16	28	0	0	4	0	3
P62854	RPS26	115	40S ribosomal protein S26	0.16		15	4	0	0	0	2	3
Q13123	IK	557	Protein Red	0.16		5	6	0	0	2	0	0
Q8TDM6	DLG5	1919	Disks large homolog 5	0.16		2	0	0	0	0	0	0
P55268	LAMB2	1798	Laminin subunit beta-2	0.16		2	0	0	0	0	0	0
P23396	RPS3	243	40S ribosomal protein S3	0.15		175	40	5	6	6	3	14
P30050	RPL12	165	60S ribosomal protein L12	0.15		62	15	3	3	4	0	7
P07237	P4HB	508	Protein disulfide-isomerase	0.15		41	46	8	3	2	0	4
Q9Y266	NUDC	331	Nuclear migration protein nudC	0.15		7	0	0	0	0	0	2
Q14137	BOP1	746	Ribosome biogenesis protein BOP1	0.15		5	7	0	0	0	0	2
O00410	IPO5	1097	Importin-5	0.15		4	9	0	0	0	0	2
P62136	PPP1CA	330	Serine/threonine-protein phosphatase PP1-alpha catalytic subunit	0.15		4	7	0	0	3	0	0
Q460N5	PARP14	1801	Poly [ADP-ribose] polymerase 14	0.15		2	0	0	0	0	0	0
P62807	HIST1H2BC	126	Histone H2B type 1-C/E/F/G/I	0.14		111	29	16	9	9	2	35
P0C0S8	HIST1H2AG	130	Histone H2A type 1	0.14		110	29	12	11	9	4	39
Q8NC51	SERBP1	408	Plasminogen activator inhibitor 1 RNA-binding protein	0.14		38	13	0	0	4	0	3
Q9UKV3	ACIN1	1341	Apoptotic chromatin condensation inducer in the nucleus	0.14		22	9	0	0	0	0	6
Q9H0W5	CCDC8	538	Coiled-coil domain-containing protein 8	0.14		8	2	0	0	0	0	2
Q13200	PSMD2	908	26S proteasome non-ATPase regulatory subunit 2	0.14		7	18	0	0	5	0	2
Q14011	CIRBP	172	Cold-inducible RNA-binding protein	0.14		3	3	0	0	0	0	2
P35556	FBN2	2912	Fibrillin-2	0.14		3	0	0	0	0	0	0
O94915	FRYL	3013	Protein furry homolog-like	0.14		3	0	0	0	0	0	0
P43686	PSMC4	418	26S protease regulatory subunit 6B	0.14		2	7	0	0	0	0	3
O60293	ZFC3H1	1989	Zinc finger C3H1 domain-containing protein	0.14		2	0	0	0	0	0	0
O75534	CSDE1	798	Cold shock domain-containing protein E1	0.13		17	12	0	0	4	0	2
P47897	QARS	775	Glutamine--tRNA ligase	0.13		7	18	0	0	2	0	5
O00468	AGRN	2067	Agrin	0.13		2	0	0	0	0	0	0
P48047	ATP5O	213	ATP synthase subunit O, mitochondrial	0.13		2	4	0	0	0	0	2
P33993	MCM7	719	DNA replication licensing factor MCM7	0.13		0	10	0	0	0	0	4
O94906	PRPF6	941	Pre-mRNA-processing factor 6	0.12		13	0	0	0	3	0	0
P47756	CAPZB	277	F-actin-capping protein subunit beta	0.12		12	17	3	2	0	0	0
Q9BUQ8	DDX23	820	Probable ATP-dependent RNA helicase DDX23	0.12		11	4	0	0	0	0	3
P48444	ARCN1	511	Coatomer subunit delta	0.12		7	9	0	2	0	0	2
P27824	CANX	592	Calnexin	0.12		7	9	0	0	2	0	2
P36542	ATP5C1	298	ATP synthase subunit gamma, mitochondrial	0.12		5	6	0	0	0	0	3
Q9NR09	BIRC6	4857	Baculoviral IAP repeat-containing protein 6	0.12		5	0	0	0	0	0	0
P63208	SKP1	163	S-phase kinase-associated protein 1	0.12		5	0	0	0	0	0	2
Q9UJZ1	STOML2	356	Stomatin-like protein 2, mitochondrial	0.12		5	2	0	0	2	0	0
Q12955	ANK3	4377	Ankyrin-3	0.12		4	0	0	0	0	0	0
P21359	NF1	2839	Neurofibromin	0.12		3	0	0	0	0	0	0
P25786	PSMA1	263	Proteasome subunit alpha type-1	0.12		3	3	0	0	2	0	0
O95477	ABCA1	2261	ATP-binding cassette sub-family A member 1	0.12		2	0	0	0	0	0	0
Q8NFD5	ARID1B	2236	AT-rich interactive domain-containing protein 1B	0.12		2	0	0	0	0	0	0
P55735	SEC13	322	Protein SEC13 homolog	0.12		0	6	0	0	0	0	3
P26373	RPL13	211	60S ribosomal protein L13	0.11		80	17	4	7	6	3	6
P31942	HNRNPH3	346	Heterogeneous nuclear ribonucleoprotein H3	0.11		41	4	0	2	2	0	9
P06396	GSN	782	Gelsolin	0.11		19	38	7	3	0	0	0
Q92598	HSPH1	858	Heat shock protein 105 kDa	0.11		9	4	0	0	0	0	2
O94979	SEC31A	1220	Protein transport protein Sec31A	0.11		9	4	0	0	0	0	2
O95714	HERC2	4834	E3 ubiquitin-protein ligase HERC2	0.11		4	0	0	0	0	0	0
P68400	CSNK2A1	391	Casein kinase II subunit alpha	0.11		2	4	0	0	0	0	2
Q1KMD3	HNRNPUL2	747	Heterogeneous nuclear ribonucleoprotein U-like protein 2	0.1		108	35	0	0	19	0	18
Q16778	HIST2H2BE	126	Histone H2B type 2-E	0.1		100	28	0	0	9	0	35
P38432	COIL	576	Coilin	0.1		8	0	0	0	0	0	2
O75494	SRSF10	262	Serine/arginine-rich splicing factor 10	0.1		3	6	0	0	0	0	3
Q9HCE0	EPG5	2579	Ectopic P granules protein 5 homolog	0.1		2	0	0	0	0	0	0
O95232	LUC7L3	432	Luc7-like protein 3	0.1		2	4	0	0	2	0	0
Q9H4A3	WNK1	2382	Serine/threonine-protein kinase WNK1	0.1		2	0	0	0	0	0	0
Q5T9A4	ATAD3B	648	ATPase family AAA domain-containing protein 3B	0.1		0	17	0	0	0	7	0
P62249	RPS16	146	40S ribosomal protein S16	0.09		31	15	2	3	2	0	7
P62277	RPS13	151	40S ribosomal protein S13	0.09		24	10	3	3	2	0	4
P42677	RPS27	84	40S ribosomal protein S27	0.09		23	5	3	2	0	0	3
Q15459	SF3A1	793	Splicing factor 3A subunit 1	0.09		18	11	0	0	3	0	4
P60660	MYL6	151	Myosin light polypeptide 6	0.09		16	11	3	2	2	0	2
Q13428	TCOF1	1488	Treacle protein	0.09		14	0	0	0	3	0	0
P20042	EIF2S2	333	Eukaryotic translation initiation factor 2 subunit 2	0.09		8	0	0	0	3	0	0
P62195	PSMC5	406	26S protease regulatory subunit 8	0.09		7	8	0	0	0	0	4
Q96QK1	VPS35	796	Vacuolar protein sorting-associated protein 35	0.09		7	7	0	0	0	0	3
P09012	SNRPA	282	U1 small nuclear ribonucleoprotein A	0.09		6	16	0	0	2	0	3
P45973	CBX5	191	Chromobox protein homolog 5	0.09		5	4	0	0	0	0	3
P22695	UQCRC2	453	Cytochrome b-c1 complex subunit 2, mitochondrial	0.09		3	4	0	0	2	0	0
Q96L73	NSD1	2696	Histone-lysine N-methyltransferase, H3 lysine-36 and H4 lysine-20 specific	0.09		2	0	0	0	0	0	0
O14602	EIF1AY	144	Eukaryotic translation initiation factor 1A, Y-chromosomal	0.09		0	3	0	0	2	0	0
Q13263	TRIM28	835	Transcription intermediary factor 1-beta	0.08		59	24	0	0	6	0	7
P50402	EMD	254	Emerin	0.08		19	19	0	0	6	0	2
P55795	HNRNPH2	449	Heterogeneous nuclear ribonucleoprotein H2	0.08		18	24	0	0	0	0	8
P18077	RPL35A	110	60S ribosomal protein L35a	0.08		13	6	0	0	4	0	2
Q9NTJ3	SMC4	1288	Structural maintenance of chromosomes protein 4	0.08		8	4	0	0	2	0	0
P33992	MCM5	734	DNA replication licensing factor MCM5	0.08		6	6	0	0	0	0	3
O00264	PGRMC1	195	Membrane-associated progesterone receptor component 1	0.08		4	0	0	0	0	0	2
P22102	GART	1010	Trifunctional purine biosynthetic protein adenosine-3	0.08		3	6	0	0	0	0	2
P13010	XRCC5	732	X-ray repair cross-complementing protein 5	0.08		3	5	2	0	0	0	0
Q6UB99	ANKRD11	2663	Ankyrin repeat domain-containing protein 11	0.08		2	0	0	0	0	0	0
P62318	SNRPD3	126	Small nuclear ribonucleoprotein Sm D3	0.08		0	3	0	0	2	0	0
O00571	DDX3X	662	ATP-dependent RNA helicase DDX3X	0.07		64	70	2	2	17	3	15
P61158	ACTR3	418	Actin-related protein 3	0.07		9	18	3	3	0	0	0
Q15427	SF3B4	424	Splicing factor 3B subunit 4	0.07		7	0	0	0	0	0	3
P55786	NPEPPS	919	Puromycin-sensitive aminopeptidase	0.07		6	4	0	0	0	0	2
P62333	PSMC6	389	26S protease regulatory subunit 10B	0.07		2	5	0	0	3	0	0
Q13595	TRA2A	282	Transformer-2 protein homolog alpha	0.07		0	8	0	0	0	0	4
P46781	RPS9	194	40S ribosomal protein S9	0.06		31	12	5	4	3	0	5
O43395	PRPF3	683	U4/U6 small nuclear ribonucleoprotein Prp3	0.06		6	2	0	0	0	0	2
Q15019	SEPT2	361	Septin-2	0.06		4	4	0	0	3	0	0
P60953	CDC42	191	Cell division control protein 42 homolog	0.06		4	4	0	3	0	0	0
Q9C0J8	WDR33	1336	pre-mRNA 3' end processing protein WDR33	0.06		3	4	0	0	2	0	0
P13611	VCAN	3396	Versican core protein	0.06		2	0	0	0	0	0	0
P40616	ARL1	181	ADP-ribosylation factor-like protein 1	0.06		0	2	0	0	0	0	2
P14625	HSP90B1	803	Endoplasmin	0.05		68	49	6	7	6	3	10
P11940	PABPC1	636	Polyadenylate-binding protein 1	0.05		39	30	2	0	0	0	10
Q92499	DDX1	740	ATP-dependent RNA helicase DDX1	0.05		20	12	0	0	5	0	3
P52907	CAPZA1	286	F-actin-capping protein subunit alpha-1	0.05		17	6	2	3	0	0	0
P52292	KPNA2	529	Importin subunit alpha-1	0.05		13	8	0	0	2	0	4
O14950	MYL12B	172	Myosin regulatory light chain 12B	0.05		11	5	0	2	0	0	2
P56537	EIF6	245	Eukaryotic translation initiation factor 6	0.05		10	6	0	0	2	0	2
P27797	CALR	417	Calreticulin	0.05		7	9	3	2	0	0	0
Q9BXP5	SRRT	876	Serrate RNA effector molecule homolog	0.05		7	2	0	0	2	0	0
Q15233	NONO	471	Non-POU domain-containing octamer-binding protein	0.05		6	18	0	0	5	0	2
P28482	MAPK1	360	Mitogen-activated protein kinase 1	0.05		4	7	2	2	0	0	0
P37108	SRP14	136	Signal recognition particle 14 kDa protein	0.05		3	0	0	0	2	0	0
Q6KC79	NIPBL	2804	Nipped-B-like protein	0.05		2	0	0	0	0	0	0
Q99829	CPNE1	537	Copine-1	0.05		0	4	0	0	0	0	2
P43034	PAFAH1B1	410	Platelet-activating factor acetylhydrolase IB subunit alpha	0.05		0	3	2	0	0	0	0
Q15181	PPA1	289	Inorganic pyrophosphatase	0.05		0	2	0	0	0	0	2
P04843	RPN1	607	Dolichyl-diphosphooligosaccharide--protein glycosyltransferase subunit 1	0.04		25	21	0	0	3	3	3
P13489	RNH1	461	Ribonuclease inhibitor	0.04		21	13	4	3	0	0	0
P62244	RPS15A	130	40S ribosomal protein S15a	0.04		18	7	2	2	0	0	5
P25398	RPS12	132	40S ribosomal protein S12	0.04		16	7	2	2	0	0	4
P04899	GNAI2	355	Guanine nucleotide-binding protein G(i) subunit alpha-2	0.04		14	13	3	3	0	0	0
P25205	MCM3	808	DNA replication licensing factor MCM3	0.04		8	13	0	0	3	0	4
P51148	RAB5C	216	Ras-related protein Rab-5C	0.04		8	11	3	2	0	0	0
Q9H307	PNN	717	Pinin	0.04		6	4	0	0	0	0	3
Q9NUL7	DDX28	540	Probable ATP-dependent RNA helicase DDX28	0.04		5	0	0	0	2	0	0
O75152	ZC3H11A	810	Zinc finger CCCH domain-containing protein 11A	0.04		5	0	0	0	0	0	2
O95816	BAG2	211	BAG family molecular chaperone regulator 2	0.04		2	4	0	0	3	0	0
O95613	PCNT	3336	Pericentrin	0.04		2	0	0	0	0	0	0
P00390	GSR	522	Glutathione reductase, mitochondrial	0.04		0	3	0	0	2	0	0
Q9UJS0	SLC25A13	675	Calcium-binding mitochondrial carrier protein Aralar2	0.04		0	14	0	0	2	3	2
A8MWD9	SNRPGP15	76	Small nuclear ribonucleoprotein G-like protein	0.04		0	2	0	0	2	0	0
P07437	TUBB	444	Tubulin beta chain	0.03		189	192	46	50	64	53	98
P26038	MSN	577	Moesin	0.03		25	27	4	4	0	3	0
P38159	RBMX	391	RNA-binding motif protein, X chromosome	0.03		23	42	0	0	8	0	18
Q9Y3Y2	CHTOP	248	Chromatin target of PRMT1 protein	0.03		17	4	0	0	4	0	2
Q92804	TAF15	592	TATA-binding protein-associated factor 2N	0.03		10	4	0	0	3	0	2
Q9Y230	RUVBL2	463	RuvB-like 2	0.03		9	11	0	0	0	0	6
P37802	TAGLN2	199	Transgelin-2	0.03		8	7	4	0	0	0	0
P00387	CYB5R3	301	NADH-cytochrome b5 reductase 3	0.03		7	8	0	2	0	0	3
Q99714	HSD17B10	261	3-hydroxyacyl-CoA dehydrogenase type-2	0.03		7	3	0	0	4	0	0
P49588	AARS	968	Alanine--tRNA ligase, cytoplasmic	0.03		6	8	0	0	4	0	0
Q96T37	RBM15	977	Putative RNA-binding protein 15	0.03		5	2	0	0	2	0	0
Q8WXH0	SYNE2	6885	Nesprin-2	0.03		5	0	0	0	0	0	0
Q9BZJ0	CRNKL1	848	Crooked neck-like protein 1	0.03		4	4	0	0	0	0	2
P15170	GSPT1	499	Eukaryotic peptide chain release factor GTP-binding subunit ERF3A	0.03		4	0	0	0	2	0	0
P63000	RAC1	192	Ras-related C3 botulinum toxin substrate 1	0.03		3	2	0	0	3	0	0
Q9NZJ4	SACS	4579	Sacsin	0.03		3	0	0	0	0	0	0
P61964	WDR5	334	WD repeat-containing protein 5	0.03		3	0	0	0	2	0	0
P63241	EIF5A	154	Eukaryotic translation initiation factor 5A-1	0.03		2	0	0	0	0	0	2
A0FGR8	ESYT2	921	Extended synaptotagmin-2	0.03		2	4	0	0	2	0	0
Q99497	PARK7	189	Protein DJ-1	0.03		2	0	0	0	2	0	0
P25789	PSMA4	261	Proteasome subunit alpha type-4	0.03		0	2	0	0	0	0	2
P68371	TUBB4B	445	Tubulin beta-4B chain	0.02		166	172	39	46	59	42	84
P52272	HNRNPM	730	Heterogeneous nuclear ribonucleoprotein M	0.02		105	160	0	0	25	10	40
P49327	FASN	2511	Fatty acid synthase	0.02		65	151	2	5	12	19	30
Q13247	SRSF6	344	Serine/arginine-rich splicing factor 6	0.02		24	17	0	0	4	0	6
O00299	CLIC1	241	Chloride intracellular channel protein 1	0.02		20	8	6	3	0	0	0
Q15029	EFTUD2	972	116 kDa U5 small nuclear ribonucleoprotein component	0.02		19	28	0	0	2	0	12
P11586	MTHFD1	935	C-1-tetrahydrofolate synthase, cytoplasmic	0.02		7	16	0	0	2	0	7
P14678	SNRPB	240	Small nuclear ribonucleoprotein-associated proteins B and B'	0.02		7	4	0	0	2	0	2
Q09161	NCBP1	790	Nuclear cap-binding protein subunit 1	0.02		5	0	0	0	0	0	2
Q53F19	C17orf85	620	Uncharacterized protein C17orf85	0.02		4	0	0	0	0	0	2
P20618	PSMB1	241	Proteasome subunit beta type-1	0.02		4	4	2	0	0	0	2
P62491	RAB11A	216	Ras-related protein Rab-11A	0.02		4	5	2	2	0	0	0
Q9Y277	VDAC3	283	Voltage-dependent anion-selective channel protein 3	0.02		4	6	0	0	2	0	2
Q9ULX6	AKAP8L	646	A-kinase anchor protein 8-like	0.02		3	0	0	0	2	0	0
Q96I24	FUBP3	572	Far upstream element-binding protein 3	0.02		3	7	0	0	5	0	0
P49736	MCM2	904	DNA replication licensing factor MCM2	0.02		3	4	0	0	0	0	3
Q12874	SF3A3	501	Splicing factor 3A subunit 3	0.02		3	0	0	0	0	0	2
Q99996	AKAP9	3911	A-kinase anchor protein 9	0.02		2	0	0	0	0	0	0
P23921	RRM1	792	Ribonucleoside-diphosphate reductase large subunit	0.02		2	2	0	0	0	0	2
Q9P2P6	STARD9	4700	StAR-related lipid transfer protein 9	0.02		2	0	0	0	0	0	0
P17812	CTPS1	591	CTP synthase 1	0.02		0	6	0	0	0	0	4
P29508	SERPINB3	390	Serpin B3	0.02		0	3	3	0	0	0	0
Q9BVA1	TUBB2B	445	Tubulin beta-2B chain	0.01		125	145	0	0	0	40	65
P13639	EEF2	858	Elongation factor 2	0.01		80	90	15	10	14	18	28
P62979	RPS27A	156	Ubiquitin-40S ribosomal protein S27a	0.01		61	44	9	6	11	9	10
P62269	RPS18	152	40S ribosomal protein S18	0.01		59	22	5	5	10	0	9
P19338	NCL	710	Nucleolin	0.01		50	9	0	0	4	0	15
Q15393	SF3B3	1217	Splicing factor 3B subunit 3	0.01		37	36	2	2	5	0	11
O60506	SYNCRIP	623	Heterogeneous nuclear ribonucleoprotein Q	0.01		30	24	0	2	3	0	6
Q14697	GANAB	944	Neutral alpha-glucosidase AB	0.01		22	39	6	6	3	4	5
P35268	RPL22	128	60S ribosomal protein L22	0.01		18	6	3	4	4	0	2
P62995	TRA2B	288	Transformer-2 protein homolog beta	0.01		16	21	0	0	2	0	12
Q5D862	FLG2	2391	Filaggrin-2	0.01		14	3	3	2	0	0	0
P22087	FBL	321	rRNA 2'-O-methyltransferase fibrillarin	0.01		13	12	0	0	0	2	5
Q13347	EIF3I	325	Eukaryotic translation initiation factor 3 subunit I	0.01		12	5	0	0	2	2	2
Q9H583	HEATR1	2144	HEAT repeat-containing protein 1	0.01		12	5	0	0	0	0	5
Q86V81	ALYREF	257	THO complex subunit 4	0.01		11	12	0	0	3	0	5
Q9UMS4	PRPF19	504	Pre-mRNA-processing factor 19	0.01		11	13	0	0	3	0	5
P26599	PTBP1	531	Polypyrimidine tract-binding protein 1	0.01		10	20	0	0	2	2	5
P31946	YWHAB	246	14-3-3 protein beta/alpha	0.01		9	12	0	2	6	0	0
P41091	EIF2S3	472	Eukaryotic translation initiation factor 2 subunit 3	0.01		8	5	0	0	2	0	3
Q6UN15	FIP1L1	594	Pre-mRNA 3'-end-processing factor FIP1	0.01		8	8	0	0	3	0	4
Q16658	FSCN1	493	Fascin	0.01		8	22	5	5	0	0	0
P04792	HSPB1	205	Heat shock protein beta-1	0.01		8	15	9	2	0	0	0
P63173	RPL38	70	60S ribosomal protein L38	0.01		8	4	4	0	0	0	3
Q9UQE7	SMC3	1217	Structural maintenance of chromosomes protein 3	0.01		8	2	0	0	2	0	3
Q9BV38	WDR18	432	WD repeat-containing protein 18	0.01		8	4	0	0	3	0	2
P04040	CAT	527	Catalase	0.01		6	0	4	0	0	0	0
P39656	DDOST	456	Dolichyl-diphosphooligosaccharide--protein glycosyltransferase 48 kDa subunit	0.01		5	8	0	3	0	0	3
O75223	GGCT	188	Gamma-glutamylcyclotransferase	0.01		5	0	4	0	0	0	0
P22234	PAICS	425	Multifunctional protein ADE2	0.01		5	6	0	0	2	0	3
P24928	POLR2A	1970	DNA-directed RNA polymerase II subunit RPB1	0.01		5	3	0	0	0	0	4
P63151	PPP2R2A	447	Serine/threonine-protein phosphatase 2A 55 kDa regulatory subunit B alpha isoform	0.01		4	4	0	0	2	0	2
O14818	PSMA7	248	Proteasome subunit alpha type-7	0.01		4	3	0	0	2	0	2
O75131	CPNE3	537	Copine-3	0.01		3	0	0	0	0	0	2
Q9UKF6	CPSF3	684	Cleavage and polyadenylation specificity factor subunit 3	0.01		3	0	0	0	0	0	2
P30153	PPP2R1A	589	Serine/threonine-protein phosphatase 2A 65 kDa regulatory subunit A alpha isoform	0.01		3	7	0	0	0	4	2
P98175	RBM10	930	RNA-binding protein 10	0.01		3	0	0	0	2	0	0
P22735	TGM1	817	Protein-glutamine gamma-glutamyltransferase K	0.01		3	0	2	0	0	0	0
P49189	ALDH9A1	494	4-trimethylaminobutyraldehyde dehydrogenase	0.01		2	0	0	0	0	0	2
P59998	ARPC4	168	Actin-related protein 2/3 complex subunit 4	0.01		2	4	2	2	0	0	0
Q9UFH2	DNAH17	4485	Dynein heavy chain 17, axonemal	0.01		2	0	0	0	0	0	0
O75475	PSIP1	530	PC4 and SFRS1-interacting protein	0.01		2	0	0	0	2	0	0
P25788	PSMA3	255	Proteasome subunit alpha type-3	0.01		2	3	0	0	2	0	2
O15260	SURF4	269	Surfeit locus protein 4	0.01		2	0	0	0	0	2	0
O43172	PRPF4	522	U4/U6 small nuclear ribonucleoprotein Prp4	0.01		0	2	0	0	0	0	2
O43592	XPOT	962	Exportin-T	0.01		0	2	0	0	0	0	2
Q13509	TUBB3	450	Tubulin beta-3 chain	0		122	129	32	34	30	0	55
P14618	PKM	531	Pyruvate kinase PKM	0		121	116	37	24	14	12	27
P11142	HSPA8	646	Heat shock cognate 71 kDa protein	0		118	139	20	11	11	26	44
P68363	TUBA1B	451	Tubulin alpha-1B chain	0		100	134	39	32	18	41	72
Q9Y2W1	THRAP3	955	Thyroid hormone receptor-associated protein 3	0		98	45	0	0	80	0	100
P08238	HSP90AB1	724	Heat shock protein HSP 90-beta	0		88	99	14	10	13	24	39
P07355	ANXA2	339	Annexin A2	0		81	57	30	17	2	6	3
P68104	EEF1A1	462	Elongation factor 1-alpha 1	0		77	63	26	21	8	19	34
P07900	HSP90AA1	732	Heat shock protein HSP 90-alpha	0		76	71	0	8	16	17	37
Q08211	DHX9	1270	ATP-dependent RNA helicase A	0		75	47	4	6	14	0	43
P78527	PRKDC	4128	DNA-dependent protein kinase catalytic subunit	0		69	12	0	0	18	25	26
P06733	ENO1	434	Alpha-enolase	0		51	42	22	10	16	16	22
P08107	HSPA1A	641	Heat shock 70 kDa protein 1A/1B	0		50	32	10	0	11	35	53
P04406	GAPDH	335	Glyceraldehyde-3-phosphate dehydrogenase	0		49	48	41	27	8	16	26
P17844	DDX5	614	Probable ATP-dependent RNA helicase DDX5	0		44	45	4	4	7	0	20
Q12906	ILF3	894	Interleukin enhancer-binding factor 3	0		44	29	0	0	5	0	20
P31943	HNRNPH1	449	Heterogeneous nuclear ribonucleoprotein H	0		42	45	3	2	13	9	25
P68366	TUBA4A	448	Tubulin alpha-4A chain	0		42	0	25	0	0	0	0
Q92841	DDX17	729	Probable ATP-dependent RNA helicase DDX17	0		41	53	0	0	11	0	27
P19474	TRIM21	475	E3 ubiquitin-protein ligase TRIM21	0		40	65	0	0	48	97	151
P00338	LDHA	332	L-lactate dehydrogenase A chain	0		38	21	8	7	6	8	8
O75643	SNRNP200	2136	U5 small nuclear ribonucleoprotein 200 kDa helicase	0		38	10	0	0	5	0	16
P61978	HNRNPK	463	Heterogeneous nuclear ribonucleoprotein K	0		37	34	8	4	11	4	19
P07910	HNRNPC	306	Heterogeneous nuclear ribonucleoproteins C1/C2	0		36	19	3	3	12	0	28
P09382	LGALS1	135	Galectin-1	0		35	20	12	9	0	0	0
P38646	HSPA9	679	Stress-70 protein, mitochondrial	0		33	23	0	0	3	0	13
Q9NYF8	BCLAF1	920	Bcl-2-associated transcription factor 1	0		32	26	0	0	34	0	77
Q12905	ILF2	390	Interleukin enhancer-binding factor 2	0		32	8	2	2	5	0	19
P09874	PARP1	1014	Poly [ADP-ribose] polymerase 1	0		32	16	0	0	3	0	16
P09651	HNRNPA1	372	Heterogeneous nuclear ribonucleoprotein A1	0		30	12	7	3	19	0	38
O75533	SF3B1	1304	Splicing factor 3B subunit 1	0		30	32	0	0	13	0	10
P62829	RPL23	140	60S ribosomal protein L23	0		29	14	5	5	0	2	8
P43243	MATR3	847	Matrin-3	0		28	49	0	0	8	2	24
P04075	ALDOA	364	Fructose-bisphosphate aldolase A	0		26	22	11	7	5	4	10
[truncated: 327 more rows]

## Sheet: Sheet2
Nuclear IFI16 Interactions in Human Foreskin Fibroblasts (HFFs)
Uniprot Accession No.	Gene Symbol	Protein Length (AA)	Description	IFI16_N Prob	IFI16_N_1 SC	IFI16_N_2 SC	HFF_IgG_1 SC	HFF_IgG_2 SC	HEK293_EGFP_1 SC	HEK293_EGFP_2 SC	HEK293_EGFP_3 SC
Q9UHD8	SEPT9	586	Septin-9	1	18	23	0	0	0	0	0
P63261	ACTG1	375	Actin, cytoplasmic 2	1	509	339	0	0	0	0	0
Q8WYP5	AHCTF1	2266	Protein ELYS	1	12	13	0	0	0	0	0
Q09666	AHNAK	5890	Neuroblast differentiation-associated protein AHNAK	1	335	63	0	0	0	0	0
Q9Y2D5	AKAP2	859	A-kinase anchor protein 2	1	24	27	0	0	0	0	0
P15144	ANPEP	967	Aminopeptidase N	1	49	14	0	0	0	0	0
O95782	AP2A1	977	AP-2 complex subunit alpha-1	1	17	18	0	0	0	0	0
P23634	ATP2B4	1241	Plasma membrane calcium-transporting ATPase 4	1	20	19	0	0	0	0	0
Q07065	CKAP4	602	Cytoskeleton-associated protein 4	1	58	36	0	0	0	0	0
P02452	COL1A1	1464	Collagen alpha-1(I) chain	1	57	71	0	0	0	0	0
P12111	COL6A3	3177	Collagen alpha-3(VI) chain	1	360	221	11	5	0	0	0
P35221	CTNNA1	906	Catenin alpha-1	1	14	25	0	0	0	0	0
Q14247	CTTN	550	Src substrate cortactin	1	17	35	0	0	0	0	0
Q13619	CUL4A	759	Cullin-4A	1	0	0	0	0	0	0	0
Q16643	DBN1	649	Drebrin	1	19	46	0	0	0	0	0
Q9NVP1	DDX18	670	ATP-dependent RNA helicase DDX18	1	37	15	0	0	0	0	0
Q9GZR7	DDX24	859	ATP-dependent RNA helicase DDX24	1	26	11	0	0	0	0	0
Q96GQ7	DDX27	796	Probable ATP-dependent RNA helicase DDX27	1	20	14	0	0	0	0	0
O15523	DDX3Y	660	ATP-dependent RNA helicase DDX3Y	1	62	58	0	0	0	0	0
Q14562	DHX8	1220	ATP-dependent RNA helicase DHX8	1	10	7	0	0	0	0	0
O60832	DKC1	514	H/ACA ribonucleoprotein complex subunit 4	1	16	11	0	0	0	0	0
O75165	DNAJC13	2243	DnaJ homolog subfamily C member 13	1	30	5	0	0	0	0	0
Q96BY6	DOCK10	2186	Dedicator of cytokinesis protein 10	1	13	8	0	0	0	0	0
Q14195	DPYSL3	570	Dihydropyrimidinase-related protein 3	1	17	16	0	0	0	0	0
Q03001	DST	7570	Dystonin	1	65	10	0	0	0	0	0
Q14152	EIF3A	1382	Eukaryotic translation initiation factor 3 subunit A	1	27	23	0	0	0	0	0
Q9Y6C2	EMILIN1	1016	EMILIN-1	1	35	25	0	0	0	0	0
Q9NZB2	FAM120A	1118	Constitutive coactivator of PPAR-gamma-like protein 1	1	64	26	0	0	0	0	0
P98095	FBLN2	1184	Fibulin-2	1	17	60	0	0	0	0	0
Q13045	FLII	1269	Protein flightless-1 homolog	1	76	44	0	0	0	0	0
O75369	FLNB	2602	Filamin-B	1	79	96	0	0	0	0	2
P02751	FN1	2386	Fibronectin	1	581	501	20	15	0	0	0
P11413	G6PD	515	Glucose-6-phosphate 1-dehydrogenase	1	11	11	0	0	0	0	0
Q06210	GFPT1	699	Glutamine--fructose-6-phosphate aminotransferase [isomerizing] 1	1	26	17	0	0	0	0	0
Q00341	HDLBP	1268	Vigilin	1	69	33	0	0	0	0	0
P10412	HIST1H1E	219	Histone H1.4	1	159	26	0	0	0	0	0
P30483	HLA-B	362	HLA class I histocompatibility antigen, B-45 alpha chain	1	10	19	0	0	0	0	0
P98160	HSPG2	4391	Basement membrane-specific heparan sulfate proteoglycan core protein	1	128	51	0	0	0	0	0
Q16666	IFI16	785	Gamma-interferon-inducible protein 16	1	1100	1427	0	0	0	0	0
P46940	IQGAP1	1657	Ras GTPase-activating-like protein IQGAP1	1	107	64	2	3	0	0	0
Q86VI3	IQGAP3	1631	Ras GTPase-activating-like protein IQGAP3	1	23	13	0	0	0	0	0
Q63ZY3	KANK2	851	KN motif and ankyrin repeat domain-containing protein 2	1	15	40	0	0	0	0	0
P33176	KIF5B	963	Kinesin-1 heavy chain	1	22	18	0	0	0	0	0
Q8WWI1	LMO7	1683	LIM domain only protein 7	1	42	112	0	0	0	0	0
Q07954	LRP1	4544	Prolow-density lipoprotein receptor-related protein 1	1	9	27	0	0	0	0	0
Q32MZ4	LRRFIP1	808	Leucine-rich repeat flightless-interacting protein 1	1	115	41	0	0	0	0	0
Q86V48	LUZP1	1076	Leucine zipper protein 1	1	15	21	0	0	0	0	0
P46821	MAP1B	2468	Microtubule-associated protein 1B	1	102	38	0	0	0	0	0
P27816	MAP4	1152	Microtubule-associated protein 4	1	51	13	0	0	0	0	0
Q9HCE1	MOV10	1003	Putative helicase MOV-10	1	27	16	0	0	0	0	0
Q6WCQ1	MPRIP	1025	Myosin phosphatase Rho-interacting protein	1	15	18	0	0	0	0	0
Q14764	MVP	893	Major vault protein	1	35	74	0	0	0	0	0
Q9NR99	MXRA5	2828	Matrix-remodeling-associated protein 5	1	23	8	0	0	0	0	0
Q15746	MYLK	1914	Myosin light chain kinase, smooth muscle	1	20	22	0	0	0	0	0
O00159	MYO1C	1063	Unconventional myosin-Ic	1	76	114	0	0	0	0	0
O94832	MYO1D	1006	Unconventional myosin-Id	1	13	18	0	0	0	0	0
Q9H0A0	NAT10	1025	N-acetyltransferase 10	1	23	18	0	0	0	0	0
P48681	NES	1621	Nestin	1	105	178	0	0	0	0	0
P49790	NUP153	1475	Nuclear pore complex protein Nup153	1	19	60	0	0	0	0	0
Q12769	NUP160	1436	Nuclear pore complex protein Nup160	1	9	21	0	0	0	0	0
Q92621	NUP205	2012	Nuclear pore complex protein Nup205	1	10	15	0	0	0	0	0
P35658	NUP214	2090	Nuclear pore complex protein Nup214	1	13	17	0	0	0	0	0
O15460	P4HA2	535	Prolyl 4-hydroxylase subunit alpha-2	1	16	20	0	0	0	0	0
Q13310	PABPC4	644	Polyadenylate-binding protein 4	1	28	15	0	0	0	0	0
O95340	PAPSS2	614	Bifunctional 3'-phosphoadenosine 5'-phosphosulfate synthase 2	1	116	201	0	0	0	0	0
Q8WUM4	PDCD6IP	868	Programmed cell death 6-interacting protein	1	15	23	0	0	0	0	0
Q15084	PDIA6	440	Protein disulfide-isomerase A6	1	22	16	0	0	0	0	0
Q86SQ0	PHLDB2	1253	Pleckstrin homology-like domain family B member 2	1	12	15	0	0	0	0	0
Q15149	PLEC	4684	Plectin	1	1285	1136	11	5	0	4	0
P29590	PML	882	Protein PML	1	28	20	0	0	0	0	0
O14974	PPP1R12A	1030	Protein phosphatase 1 regulatory subunit 12A	1	11	15	0	0	0	0	0
Q6NZI2	PTRF	390	Polymerase I and transcript release factor	1	86	43	0	0	0	0	0
Q9NW13	RBM28	759	RNA-binding protein 28	1	16	12	0	0	0	0	0
P04844	RPN2	631	Dolichyl-diphosphooligosaccharide--protein glycosyltransferase subunit 2	1	13	19	0	0	0	0	0
P22090	RPS4Y1	263	40S ribosomal protein S4, Y isoform 1	1	50	25	0	0	0	0	0
P56182	RRP1	461	Ribosomal RNA processing protein 1 homolog A	1	0	0	0	0	0	0	0
Q5JTH9	RRP12	1297	RRP12-like protein	1	20	8	0	0	0	0	0
Q15424	SAFB	915	Scaffold attachment factor B1	1	17	14	0	0	0	0	0
O00560	SDCBP	298	Syntenin-1	1	29	16	0	0	0	0	0
O15027	SEC16A	2179	Protein transport protein Sec16A	1	26	10	0	0	0	0	0
Q15436	SEC23A	765	Protein transport protein Sec23A	1	15	15	0	0	0	0	0
O43166	SIPA1L1	1804	Signal-induced proliferation-associated 1-like protein 1	1	7	6	0	0	0	0	0
Q9NUQ6	SPATS2L	558	SPATS2-like protein	1	43	11	0	0	0	0	0
Q13813	SPTAN1	2472	Spectrin alpha chain, non-erythrocytic 1	1	34	34	0	0	0	0	0
Q01082	SPTBN1	2364	Spectrin beta chain, non-erythrocytic 1	1	56	36	0	0	0	0	0
Q9UHB9	SRP68	627	Signal recognition particle subunit SRP68	1	39	16	0	0	0	0	0
Q6ZMZ3	SYNE3	975	Nesprin-3	1	12	34	0	0	0	0	0
P01617	TEW	113	Ig kappa chain V-II region TEW	1	31	16	0	0	0	0	0
P21980	TGM2	687	Protein-glutamine gamma-glutamyltransferase 2	1	33	16	0	0	0	0	0
Q9Y490	TLN1	2541	Talin-1	1	98	109	0	2	0	0	0
Q9Y4G6	TLN2	2542	Talin-2	1	16	18	0	0	0	0	0
P24821	TNC	2201	Tenascin	1	64	63	0	0	0	0	0
Q9C0C2	TNKS1BP1	1729	182 kDa tankyrase-1-binding protein	1	28	17	0	0	0	0	0
Q9HBL0	TNS1	1735	Tensin-1	1	11	32	0	0	0	0	0
Q02880	TOP2B	1626	DNA topoisomerase 2-beta	1	30	7	0	0	0	0	0
P12270	TPR	2363	Nucleoprotein TPR	1	24	24	0	0	0	0	0
Q9BQE3	TUBA1C	449	Tubulin alpha-1C chain	1	102	124	0	0	0	0	0
Q9BZF9	UACA	1416	Uveal autoantigen with coiled-coil domains and ankyrin repeats	1	8	7	0	0	0	0	0
P17480	UBTF	764	Nucleolar transcription factor 1	1	21	12	0	0	0	0	0
Q9NYU2	UGGT1	1555	UDP-glucose:glycoprotein glucosyltransferase 1	1	6	21	0	0	0	0	0
Q92900	UPF1	1129	Regulator of nonsense transcripts 1	1	30	29	0	0	0	0	0
Q93009	USP7	1102	Ubiquitin carboxyl-terminal hydrolase 7	1	13	9	0	0	0	0	0
P18206	VCL	1134	Vinculin	1	30	35	0	0	0	0	0
P08670	VIM	466	Vimentin	1	1968	2780	56	66	45	49	46
Q7Z2W4	ZC3HAV1	902	Zinc finger CCCH-type antiviral protein 1	1	30	19	0	0	0	0	0
Q8NE71	ABCF1	845	ATP-binding cassette sub-family F member 1	0.99	17	6	0	0	0	0	0
O95573	ACSL3	720	Long-chain-fatty-acid--CoA ligase 3	0.99	9	9	0	0	0	0	0
P12814	ACTN1	892	Alpha-actinin-1	0.99	91	179	0	5	0	0	0
Q9H2P0	ADNP	1102	Activity-dependent neuroprotector homeobox protein	0.99	5	7	0	0	0	0	0
O94973	AP2A2	939	AP-2 complex subunit alpha-2	0.99	7	7	0	0	0	0	0
Q96PE2	ARHGEF17	2063	Rho guanine nucleotide exchange factor 17	0.99	7	3	0	0	0	0	0
Q99700	ATXN2	1313	Ataxin-2	0.99	7	9	0	0	0	0	0
Q8WWM7	ATXN2L	1075	Ataxin-2-like protein	0.99	19	10	0	0	0	0	0
Q9BRJ6	C7orf50	194	Uncharacterized protein C7orf50	0.99	12	5	0	0	0	0	0
Q05682	CALD1	793	Caldesmon	0.99	5	18	0	0	0	0	0
Q13557	CAMK2D	499	Calcium/calmodulin-dependent protein kinase type II subunit delta	0.99	14	9	0	0	0	0	0
P07384	CAPN1	714	Calpain-1 catalytic subunit	0.99	12	25	0	0	0	0	0
Q14444	CAPRIN1	709	Caprin-1	0.99	24	8	0	0	0	0	0
P47755	CAPZA2	286	F-actin-capping protein subunit alpha-2	0.99	9	7	0	0	0	0	0
Q6YHK3	CD109	1445	CD109 antigen	0.99	8	4	0	0	0	0	0
P16070	CD44	742	CD44 antigen	0.99	17	8	0	0	0	0	0
Q15417	CNN3	329	Calponin-3	0.99	9	9	0	0	0	0	0
P08123	COL1A2	1366	Collagen alpha-2(I) chain	0.99	48	73	0	0	2	0	0
P02461	COL3A1	1466	Collagen alpha-1(III) chain	0.99	12	4	0	0	0	0	0
Q9Y678	COPG1	874	Coatomer subunit gamma-1	0.99	13	25	0	0	0	0	0
O60716	CTNND1	968	Catenin delta-1	0.99	7	15	0	0	0	0	0
Q13620	CUL4B	913	Cullin-4B	0.99	5	5	0	0	0	0	0
Q7L576	CYFIP1	1253	Cytoplasmic FMR1-interacting protein 1	0.99	7	13	0	0	0	0	0
O00622	CYR61	381	Protein CYR61	0.99	7	19	0	0	0	0	0
P98082	DAB2	770	Disabled homolog 2	0.99	9	10	0	0	0	0	0
Q14203	DCTN1	1278	Dynactin subunit 1	0.99	15	10	0	0	0	0	0
Q9BQ39	DDX50	737	ATP-dependent RNA helicase DDX50	0.99	21	8	0	0	0	0	0
P26196	DDX6	483	Probable ATP-dependent RNA helicase DDX6	0.99	19	7	0	0	0	0	0
Q99848	EBNA1BP2	306	Probable rRNA-processing protein EBP2	0.99	10	7	0	0	0	0	0
Q6P2E9	EDC4	1401	Enhancer of mRNA-decapping protein 4	0.99	13	13	0	0	0	0	0
Q9H4M9	EHD1	534	EH domain-containing protein 1	0.99	7	9	0	0	0	0	0
O00303	EIF3F	357	Eukaryotic translation initiation factor 3 subunit F	0.99	19	7	0	0	0	0	0
Q9Y262	EIF3L	564	Eukaryotic translation initiation factor 3 subunit L	0.99	20	7	0	0	0	0	0
Q92979	EMG1	244	Ribosomal RNA small subunit methyltransferase NEP1	0.99	0	0	0	0	0	0	0
Q96RT1	ERBB2IP	1412	Protein LAP2	0.99	3	10	0	0	0	0	0
Q9BSJ8	ESYT1	1104	Extended synaptotagmin-1	0.99	8	30	0	0	0	0	0
Q96TA1	FAM129B	746	Niban-like protein 1	0.99	11	13	0	0	0	0	0
Q9Y4F1	FARP1	1045	FERM, RhoGEF and pleckstrin domain-containing protein 1	0.99	11	7	0	0	0	0	0
O75955	FLOT1	427	Flotillin-1	0.99	9	12	0	0	0	0	0
Q53EP0	FNDC3B	1204	Fibronectin type III domain-containing protein 3B	0.99	11	8	0	0	0	0	0
Q6Y7W6	GIGYF2	1299	PERQ amino acid-rich with GYF domain-containing protein 2	0.99	13	4	0	0	0	0	0
P62879	GNB2	340	Guanine nucleotide-binding protein G(I)/G(S)/G(T) subunit beta-2	0.99	9	6	0	0	0	0	0
Q08378	GOLGA3	1498	Golgin subfamily A member 3	0.99	9	5	0	0	0	0	0
Q9BZE4	GTPBP4	634	Nucleolar GTP-binding protein 1	0.99	13	12	0	0	0	0	0
P51610	HCFC1	2035	Host cell factor 1	0.99	10	8	0	0	0	0	0
P16403	HIST1H1C	213	Histone H1.2	0.99	143	24	0	0	0	0	0
Q5SSJ5	HP1BP3	553	Heterochromatin protein 1-binding protein 3	0.99	72	13	0	0	0	0	0
Q27J81	INF2	1249	Inverted formin-2	0.99	11	4	0	0	0	0	0
Q9P266	KIAA1462	1359	Junctional protein associated with coronary artery disease	0.99	5	17	0	0	0	0	0
Q02241	KIF23	960	Kinesin-like protein KIF23	0.99	12	17	0	0	0	0	0
Q4G0J3	LARP7	582	La-related protein 7	0.99	26	6	0	0	0	0	0
P28300	LOX	417	Protein-lysine 6-oxidase	0.99	9	11	0	0	0	0	0
Q9Y4K0	LOXL2	774	Lysyl oxidase homolog 2	0.99	9	19	0	0	0	0	0
Q9NQ29	LUC7L	371	Putative RNA-binding protein Luc7-like 1	0.99	12	22	0	0	0	0	0
Q3KQU3	MAP7D1	841	MAP7 domain-containing protein 1	0.99	28	10	0	0	0	0	0
Q9BYG3	MKI67IP	293	MKI67 FHA domain-interacting nucleolar phosphoprotein	0.99	10	7	0	0	0	0	0
O94776	MTA2	668	Metastasis-associated protein MTA2	0.99	12	7	0	0	0	0	0
P20591	MX1	662	Interferon-induced GTP-binding protein Mx1	0.99	12	13	0	0	0	0	0
P20592	MX2	715	Interferon-induced GTP-binding protein Mx2	0.99	8	17	0	0	0	0	0
Q9Y4I1	MYO5A	1855	Unconventional myosin-Va	0.99	30	6	0	0	0	0	0
Q9Y2A7	NCKAP1	1128	Nck-associated protein 1	0.99	6	5	0	0	0	0	0
Q9H6R4	NOL6	1146	Nucleolar protein 6	0.99	12	10	0	0	0	0	0
Q9Y3C1	NOP16	178	Nucleolar protein 16	0.99	8	5	0	0	0	0	0
P46459	NSF	744	Vesicle-fusing ATPase	0.99	8	6	0	0	0	0	0
P21589	NT5E	574	5'-nucleotidase	0.99	14	10	0	0	0	0	0
Q7Z417	NUFIP2	695	Nuclear fragile X mental retardation-interacting protein 2	0.99	21	9	0	0	0	0	0
P57740	NUP107	925	Nuclear pore complex protein Nup107	0.99	8	25	0	0	0	0	0
Q8WUM0	NUP133	1156	Nuclear pore complex protein Nup133	0.99	7	33	0	0	0	0	0
O75694	NUP155	1391	Nuclear pore complex protein Nup155	0.99	8	26	0	0	0	0	0
Q5SRE5	NUP188	1749	Nucleoporin NUP188 homolog	0.99	4	13	0	0	0	0	0
Q9UKX7	NUP50	468	Nuclear pore complex protein Nup50	0.99	8	19	0	0	0	0	0
Q8N1F7	NUP93	819	Nuclear pore complex protein Nup93	0.99	9	35	0	0	0	0	0
P52948	NUP98	1817	Nuclear pore complex protein Nup98-Nup96	0.99	10	46	0	0	0	0	0
Q8WX93	PALLD	1383	Palladin	0.99	7	10	0	0	0	0	0
Q9UKK3	PARP4	1724	Poly [ADP-ribose] polymerase 4	0.99	4	5	0	0	0	0	0
Q9NR12	PDLIM7	457	PDZ and LIM domain protein 7	0.99	10	12	0	0	0	0	0
Q9H792	PEAK1	1746	Pseudopodium-enriched atypical kinase 1	0.99	4	13	0	0	0	0	0
Q8WWQ0	PHIP	1821	PH-interacting protein	0.99	9	4	0	0	0	0	0
Q86UU1	PHLDB1	1377	Pleckstrin homology-like domain family B member 1	0.99	5	10	0	0	0	0	0
A8CG34	POM121C	1229	Nuclear envelope pore membrane protein POM 121C	0.99	6	8	0	0	0	0	0
Q99575	POP1	1024	Ribonucleases P/MRP protein subunit POP1	0.99	40	8	0	0	0	0	0
Q9NP72	RAB18	206	Ras-related protein Rab-18	0.99	6	6	0	0	0	0	0
P20337	RAB3B	219	Ras-related protein Rab-3B	0.99	9	15	0	0	0	0	0
Q9H2M9	RAB3GAP2	1393	Rab3 GTPase-activating protein non-catalytic subunit	0.99	4	6	0	0	0	0	0
Q9H0H5	RACGAP1	632	Rac GTPase-activating protein 1	0.99	8	16	0	0	0	0	0
Q9P0K7	RAI14	980	Ankycorbin	0.99	13	17	0	0	0	0	0
Q9H7B2	RPF2	306	Ribosome production factor 2 homolog	0.99	8	7	0	0	0	0	0
P62888	RPL30	115	60S ribosomal protein L30	0.99	45	8	0	0	0	0	0
Q14151	SAFB2	953	Scaffold attachment factor B2	0.99	14	15	0	0	0	0	0
O43290	SART1	800	U4/U6.U5 tri-snRNP-associated protein 1	0.99	26	9	0	0	0	0	0
P42285	SKIV2L2	1042	Superkiller viralicidic activity 2-like 2	0.99	10	8	0	0	0	0	0
Q9NWH9	SLTM	1034	SAFB-like transcription modulator	0.99	6	22	0	0	0	0	0
P28370	SMARCA1	1054	Probable global transcription activator SNF2L1	0.99	13	14	0	0	0	0	0
Q8TAQ2	SMARCC2	1214	SWI/SNF complex subunit SMARCC2	0.99	12	3	0	0	0	0	0
A6NHR9	SMCHD1	2005	Structural maintenance of chromosomes flexible hinge domain-containing protein 1	0.99	7	3	0	0	0	0	0
P53814	SMTN	917	Smoothelin	0.99	7	8	0	0	0	0	0
Q13596	SNX1	522	Sorting nexin-1	0.99	10	10	0	0	0	0	0
P23497	SP100	879	Nuclear autoantigen Sp-100	0.99	19	7	0	0	0	0	0
Q7Z6B7	SRGAP1	1085	SLIT-ROBO Rho GTPase-activating protein 1	0.99	7	3	0	0	0	0	0
O76094	SRP72	671	Signal recognition particle subunit SRP72	0.99	44	11	0	0	0	0	0
P27105	STOM	288	Erythrocyte band 7 integral membrane protein	0.99	7	12	0	0	0	0	0
Q8IWU6	SULF1	871	Extracellular sulfatase Sulf-1	0.99	22	6	0	0	0	0	0
P61956	SUMO2	95	Small ubiquitin-related modifier 2	0.99	12	8	0	0	0	0	0
Q8NF91	SYNE1	8797	Nesprin-1	0.99	13	5	0	0	0	0	0
Q9NXF1	TEX10	929	Testis-expressed sequence 10 protein	0.99	9	11	0	0	0	0	0
Q9UDY2	TJP2	1190	Tight junction protein ZO-2	0.99	6	13	0	0	0	0	0
Q68CZ2	TNS3	1445	Tensin-3	0.99	11	8	0	0	0	0	0
P67936	TPM4	248	Tropomyosin alpha-4 chain	0.99	11	8	0	0	0	0	0
P29144	TPP2	1249	Tripeptidyl-peptidase 2	0.99	6	13	0	0	0	0	0
Q14258	TRIM25	630	E3 ubiquitin/ISG15 ligase TRIM25	0.99	12	6	0	0	0	0	0
Q9H2D6	TRIOBP	2365	TRIO and F-actin-binding protein	0.99	6	10	0	0	0	0	0
Q6PGP7	TTC37	1564	Tetratricopeptide repeat protein 37	0.99	6	3	0	0	0	0	0
Q9BVJ6	UTP14A	771	U3 small nucleolar RNA-associated protein 14 homolog A	0.99	8	10	0	0	0	0	0
Q8NI36	WDR36	951	WD repeat-containing protein 36	0.99	6	13	0	0	0	0	0
Q9H0D6	XRN2	950	5'-3' exoribonuclease 2	0.99	11	8	0	0	0	0	0
Q9H6S0	YTHDC2	1430	Probable ATP-dependent RNA helicase YTHDC2	0.99	10	7	0	0	0	0	0
P61981	YWHAG	247	14-3-3 protein gamma	0.99	7	8	0	0	0	0	0
Q04917	YWHAH	246	14-3-3 protein eta	0.99	6	7	0	0	0	0	0
Q6PJT7	ZC3H14	736	Zinc finger CCCH domain-containing protein 14	0.99	11	9	0	0	0	0	0
Q96KR1	ZFR	1074	Zinc finger RNA-binding protein	0.99	18	9	0	0	0	0	0
Q9NRG9	AAAS	546	Aladin	0.98	3	11	0	0	0	0	0
Q9UG63	ABCF2	623	ATP-binding cassette sub-family F member 2	0.98	6	5	0	0	0	0	0
P35611	ADD1	737	Alpha-adducin	0.98	7	6	0	0	0	0	0
O43823	AKAP8	692	A-kinase anchor protein 8	0.98	6	5	0	0	0	0	0
O00203	AP3B1	1094	AP-3 complex subunit beta-1	0.98	6	6	0	0	0	0	0
O60306	AQR	1485	Intron-binding protein aquarius	0.98	4	3	0	0	0	0	0
P52565	ARHGDIA	204	Rho GDP-dissociation inhibitor 1	0.98	6	7	0	0	0	0	0
Q92974	ARHGEF2	986	Rho guanine nucleotide exchange factor 2	0.98	6	11	0	0	0	0	0
O15145	ARPC3	178	Actin-related protein 2/3 complex subunit 3	0.98	4	5	0	0	0	0	0
Q9UPN4	AZI1	1083	5-azacytidine-induced protein 1	0.98	5	6	0	0	0	0	0
P17655	CAPN2	700	Calpain-2 catalytic subunit	0.98	6	17	0	0	0	0	0
Q03135	CAV1	178	Caveolin-1	0.98	10	6	0	0	0	0	0
Q8IX12	CCAR1	1150	Cell division cycle and apoptosis regulator protein 1	0.98	4	5	0	0	0	0	0
Q76M96	CCDC80	950	Coiled-coil domain-containing protein 80	0.98	13	5	0	0	0	0	0
Q03701	CEBPZ	1054	CCAAT/enhancer-binding protein zeta	0.98	10	7	0	0	0	0	0
Q9Y696	CLIC4	253	Chloride intracellular channel protein 4	0.98	11	4	0	0	0	0	0
Q99439	CNN2	309	Calponin-2	0.98	6	9	0	0	0	0	0
Q99715	COL12A1	3063	Collagen alpha-1(XII) chain	0.98	5	14	0	0	0	0	0
P02458	COL2A1	1487	Collagen alpha-1(II) chain	0.98	4	6	0	0	0	0	0
O14579	COPE	308	Coatomer subunit epsilon	0.98	5	8	0	0	0	0	0
Q16527	CSRP2	193	Cysteine and glycine-rich protein 2	0.98	6	4	0	0	0	0	0
Q7Z478	DHX29	1369	ATP-dependent RNA helicase DHX29	0.98	16	3	0	0	0	0	0
Q6P158	DHX57	1386	Putative ATP-dependent RNA helicase DHX57	0.98	16	3	0	0	0	0	0
Q9P265	DIP2B	1576	Disco-interacting protein 2 homolog B	0.98	7	2	0	0	0	0	0
Q8WXX5	DNAJC9	260	DnaJ homolog subfamily C member 9	0.98	11	4	0	0	0	0	0
P50570	DNM2	870	Dynamin-2	0.98	6	5	0	0	0	0	0
Q13409	DYNC1I2	638	Cytoplasmic dynein 1 intermediate chain 2	0.98	7	6	0	0	0	0	0
P00533	EGFR	1210	Epidermal growth factor receptor	0.98	3	5	0	0	0	0	0
Q9NZN4	EHD2	543	EH domain-containing protein 2	0.98	6	12	0	0	0	0	0
Q9NZN3	EHD3	535	EH domain-containing protein 3	0.98	9	8	0	0	0	0	0
O43491	EPB41L2	1005	Band 4.1-like protein 2	0.98	11	3	0	0	0	0	0
O75477	ERLIN1	346	Erlin-1	0.98	8	4	0	0	0	0	0
Q01844	EWSR1	656	RNA-binding protein EWS	0.98	7	7	0	0	0	0	0
Q96A65	EXOC4	974	Exocyst complex component 4	0.98	8	7	0	0	0	0	0
Q8NCA5	FAM98A	519	Protein FAM98A	0.98	7	7	0	0	0	0	0
Q96QD9	FYTTD1	318	UAP56-interacting factor	0.98	8	5	0	0	0	0	0
Q13283	G3BP1	466	Ras GTPase-activating protein-binding protein 1	0.98	7	9	0	0	0	0	0
Q49A26	GLYR1	553	Putative oxidoreductase GLYR1	0.98	14	4	0	0	0	0	0
Q14956	GPNMB	572	Transmembrane glycoprotein NMB	0.98	4	10	0	0	0	0	0
P07305	H1F0	194	Histone H1.0	0.98	26	5	0	0	0	0	0
Q8IUE6	HIST2H2AB	130	Histone H2A type 2-B	0.98	99	21	0	0	0	0	0
P19367	HK1	917	Hexokinase-1	0.98	8	7	0	0	0	0	0
P01892	HLA-A	365	HLA class I histocompatibility antigen, A-2 alpha chain	0.98	10	21	0	0	0	0	0
Q9Y4L1	HYOU1	999	Hypoxia up-regulated protein 1	0.98	12	3	0	0	0	0	0
Q13418	ILK	452	Integrin-linked protein kinase	0.98	8	10	0	0	0	0	0
O95373	IPO7	1038	Importin-7	0.98	3	9	0	0	0	0	0
P05556	ITGB1	798	Integrin beta-1	0.98	5	18	0	0	0	0	0
P52294	KPNA1	538	Importin subunit alpha-5	0.98	6	8	0	0	0	0	0
O00505	KPNA3	521	Importin subunit alpha-4	0.98	9	9	0	0	0	0	0
O00629	KPNA4	521	Importin subunit alpha-3	0.98	6	9	0	0	0	0	0
Q71RC2	LARP4	724	La-related protein 4	0.98	10	8	0	0	0	0	0
Q9Y4W2	LAS1L	734	Ribosomal biogenesis protein LAS1L	0.98	11	8	0	0	0	0	0
Q32P28	LEPRE1	736	Prolyl 3-hydroxylase 1	0.98	5	4	0	0	0	0	0
Q9UHB6	LIMA1	759	LIM domain and actin-binding protein 1	0.98	7	38	0	0	0	0	0
Q9UNF1	MAGED2	606	Melanoma-associated antigen D2	0.98	17	6	0	0	0	0	0
P78559	MAP1A	2803	Microtubule-associated protein 1A	0.98	45	7	0	0	0	0	0
O95819	MAP4K4	1239	Mitogen-activated protein kinase kinase kinase kinase 4	0.98	6	5	0	0	0	0	0
P52701	MSH6	1360	DNA mismatch repair protein Msh6	0.98	3	3	0	0	0	0	0
Q6UB35	MTHFD1L	978	Monofunctional C1-tetrahydrofolate synthase, mitochondrial	0.98	3	9	0	0	0	0	0
Q9UM54	MYO6	1294	Unconventional myosin-VI	0.98	5	11	0	0	0	0	0
O60524	NEMF	1076	Nuclear export mediator factor NEMF	0.98	7	4	0	0	0	0	0
Q14112	NID2	1375	Nidogen-2	0.98	7	5	0	0	0	0	0
Q9H8H0	NOL11	719	Nucleolar protein 11	0.98	6	7	0	0	0	0	0
Q5JPE7	NOMO2	1267	Nodal modulator 2	0.98	6	7	0	0	0	0	0
O43847	NRD1	1150	Nardilysin	0.98	5	4	0	0	0	0	0
O14786	NRP1	923	Neuropilin-1	0.98	4	8	0	0	0	0	0
Q99567	NUP88	741	Nuclear pore complex protein Nup88	0.98	5	9	0	0	0	0	0
Q9UBU9	NXF1	619	Nuclear RNA export factor 1	0.98	3	11	0	0	0	0	0
P13674	P4HA1	534	Prolyl 4-hydroxylase subunit alpha-1	0.98	6	8	0	0	0	0	0
P18669	PGAM1	254	Phosphoglycerate mutase 1	0.98	5	8	0	0	0	0	0
Q02809	PLOD1	727	Procollagen-lysine,2-oxoglutarate 5-dioxygenase 1	0.98	5	9	0	0	0	0	0
P13797	PLS3	630	Plastin-3	0.98	9	6	0	0	0	0	0
Q7Z3K3	POGZ	1410	Pogo transposable element with ZNF domain	0.98	9	4	0	0	0	0	0
Q86W92	PPFIBP1	1011	Liprin-beta-1	0.98	4	10	0	0	0	0	0
P62140	PPP1CB	327	Serine/threonine-protein phosphatase PP1-beta catalytic subunit	0.98	6	6	0	0	0	0	0
P10644	PRKAR1A	381	cAMP-dependent protein kinase type I-alpha regulatory subunit	0.98	6	10	0	0	0	0	0
Q969G5	PRKCDBP	261	Protein kinase C delta-binding protein	0.98	7	6	0	0	0	0	0
O75400	PRPF40A	957	Pre-mRNA-processing factor 40 homolog A	0.98	7	3	0	0	0	0	0
Q99460	PSMD1	953	26S proteasome non-ATPase regulatory subunit 1	0.98	4	5	0	0	0	0	0
Q14671	PUM1	1186	Pumilio homolog 1	0.98	6	4	0	0	0	0	0
Q92626	PXDN	1479	Peroxidasin homolog	0.98	5	4	0	0	0	0	0
P11216	PYGB	843	Glycogen phosphorylase, brain form	0.98	6	6	0	0	0	0	0
Q9BZG1	RAB34	259	Ras-related protein Rab-34	0.98	6	6	0	0	0	0	0
Q8IXT5	RBM12B	1001	RNA-binding protein 12B	0.98	3	10	0	0	0	0	0
P42696	RBM34	430	RNA-binding protein 34	0.98	19	5	0	0	0	0	0
Q93062	RBPMS	196	RNA-binding protein with multiple splicing	0.98	6	4	0	0	0	0	0
P46063	RECQL	649	ATP-dependent DNA helicase Q1	0.98	11	6	0	0	0	0	0
P62273	RPS29	56	40S ribosomal protein S29	0.98	7	6	0	0	0	0	0
P62070	RRAS2	204	Ras-related protein R-Ras2	0.98	7	5	0	0	0	0	0
P53992	SEC24C	1094	Protein transport protein Sec24C	0.98	3	5	0	0	0	0	0
O95347	SMC2	1197	Structural maintenance of chromosomes protein 2	0.98	8	6	0	0	0	0	0
Q9UNH7	SNX6	406	Sorting nexin-6	0.98	5	12	0	0	0	0	0
Q9Y5X1	SNX9	595	Sorting nexin-9	0.98	7	8	0	0	0	0	0
Q9HB58	SP110	689	Sp110 nuclear body protein	0.98	0	0	0	0	0	0	0
Q69YQ0	SPECC1L	1117	Cytospin-A	0.98	7	5	0	0	0	0	0
Q9Y6N5	SQRDL	450	Sulfide:quinone oxidoreductase, mitochondrial	0.98	5	7	0	0	0	0	0
Q13501	SQSTM1	440	Sequestosome-1	0.98	12	73	0	0	0	0	0
Q8IYB3	SRRM1	904	Serine/arginine repetitive matrix protein 1	0.98	10	3	0	0	0	0	0
P28290	SSFA2	1259	Sperm-specific antigen 2	0.98	7	4	0	0	0	0	0
Q9NUL3	STAU2	570	Double-stranded RNA-binding protein Staufen homolog 2	0.98	13	4	0	0	0	0	0
O00267	SUPT5H	1087	Transcription elongation factor SPT5	0.98	6	4	0	0	0	0	0
Q8N3V7	SYNPO	929	Synaptopodin	0.98	6	7	0	0	0	0	0
Q12788	TBL3	808	Transducin beta-like protein 3	0.98	11	8	0	0	0	0	0
Q15582	TGFBI	683	Transforming growth factor-beta-induced protein ig-h3	0.98	7	24	0	0	0	0	0
Q14146	URB2	1524	Unhealthy ribosome biogenesis protein 2 homolog	0.98	6	3	0	0	0	0	0
O60763	USO1	962	General vesicular transport factor p115	0.98	4	5	0	0	0	0	0
Q14694	USP10	798	Ubiquitin carboxyl-terminal hydrolase 10	0.98	7	4	0	0	0	0	0
P45974	USP5	858	Ubiquitin carboxyl-terminal hydrolase 5	0.98	6	10	0	0	0	0	0
P23381	WARS	471	Tryptophan--tRNA ligase, cytoplasmic	0.98	10	6	0	0	0	0	0
Q9UNX4	WDR3	943	WD repeat-containing protein 3	0.98	8	4	0	0	0	0	0
Q9HCS7	XAB2	855	Pre-mRNA-splicing factor SYF1	0.98	6	6	0	0	0	0	0
Q15942	ZYX	572	Zyxin	0.98	4	14	0	0	0	0	0
Q16181	SEPT7	437	Septin-7	0.97	5	6	0	0	0	0	0
P49748	ACADVL	655	Very long-chain specific acyl-CoA dehydrogenase, mitochondrial	0.97	4	8	0	0	0	0	0
Q9UKV8	AGO2	859	Protein argonaute-2	0.97	8	3	0	0	0	0	0
O15143	ARPC1B	372	Actin-related protein 2/3 complex subunit 1B	0.97	5	7	0	0	0	0	0
Q03188	CENPC1	943	Centromere protein C 1	0.97	4	4	0	0	0	0	0
Q9H444	CHMP4B	224	Charged multivesicular body protein 4b	0.97	6	3	0	0	0	0	0
Q969X6	CIRH1A	686	Cirhin	0.97	7	5	0	0	0	0	0
P35222	CTNNB1	781	Catenin beta-1	0.97	4	14	0	0	0	0	0
P43235	CTSK	329	Cathepsin K	0.97	5	8	0	0	0	0	0
Q9UJU6	DBNL	430	Drebrin-like protein	0.97	6	5	0	0	0	0	0
Q9H2U1	DHX36	1008	Probable ATP-dependent RNA helicase DHX36	0.97	7	4	0	0	0	0	0
Q8IY37	DHX37	1157	Probable ATP-dependent RNA helicase DHX37	0.97	8	2	0	0	0	0	0
P36957	DLST	453	Dihydrolipoyllysine-residue succinyltransferase component of 2-oxoglutarate dehydrogenase complex, mitochondrial	0.97	4	6	0	0	0	0	0
Q5QJE6	DNTTIP2	756	Deoxynucleotidyltransferase terminal-interacting protein 2	0.97	4	6	0	0	0	0	0
Q9H223	EHD4	541	EH domain-containing protein 4	0.97	7	8	0	0	0	0	0
Q9BY44	EIF2A	585	Eukaryotic translation initiation factor 2A	0.97	4	7	0	0	0	0	0
P19525	EIF2AK2	551	Interferon-induced, double-stranded RNA-activated protein kinase	0.97	6	8	0	0	0	0	0
Q7L2H7	EIF3M	374	Eukaryotic translation initiation factor 3 subunit M	0.97	10	3	0	0	0	0	0
Q14192	FHL2	279	Four and a half LIM domains protein 2	0.97	4	6	0	0	0	0	0
Q4L180	FILIP1L	1135	Filamin A-interacting protein 1-like	0.97	5	4	0	0	0	0	0
Q86YP4	GATAD2A	633	Transcriptional repressor p66-alpha	0.97	5	4	0	0	0	0	0
P78347	GTF2I	998	General transcription factor II-I	0.97	8	3	0	0	0	0	0
Q5GLZ8	HERC4	1057	Probable E3 ubiquitin-protein ligase HERC4	0.97	4	4	0	0	0	0	0
P48735	IDH2	452	Isocitrate dehydrogenase [NADP], mitochondrial	0.97	4	4	0	0	0	0	0
O95163	IKBKAP	1332	Elongator complex protein 1	0.97	5	2	0	0	0	0	0
Q96P70	IPO9	1041	Importin-9	0.97	3	4	0	0	0	0	0
P17301	ITGA2	1181	Integrin alpha-2	0.97	8	2	0	0	0	0	0
P17275	JUNB	347	Transcription factor jun-B	0.97	6	4	0	0	0	0	0
Q15397	KIAA0020	648	Pumilio domain-containing protein KIAA0020	0.97	5	6	0	0	0	0	0
O60684	KPNA6	536	Importin subunit alpha-7	0.97	6	8	0	0	0	0	0
Q92615	LARP4B	738	La-related protein 4B	0.97	5	4	0	0	0	0	0
P02545	LMNA	664	Prelamin-A/C	0.97	319	785	16	6	5	0	5
P29966	MARCKS	332	Myristoylated alanine-rich C-kinase substrate	0.97	11	3	0	0	0	0	0
P31153	MAT2A	395	S-adenosylmethionine synthase isoform type-2	0.97	5	4	0	0	0	0	0
O00566	MPHOSPH10	681	U3 small nucleolar ribonucleoprotein protein MPP10	0.97	6	6	0	0	0	0	0
Q9NZM1	MYOF	2061	Myoferlin	0.97	89	64	3	3	0	0	0
Q8TD19	NEK9	979	Serine/threonine-protein kinase Nek9	0.97	3	4	0	0	0	0	0
Q0ZGT2	NEXN	675	Nexilin	0.97	4	3	0	0	0	0	0
Q9NX24	NHP2	153	H/ACA ribonucleoprotein complex subunit 2	0.97	6	4	0	0	0	0	0
Q9HAN9	NMNAT1	279	Nicotinamide mononucleotide adenylyltransferase 1	0.97	8	3	0	0	0	0	0
O43809	NUDT21	227	Cleavage and polyadenylation specificity factor subunit 5	0.97	5	5	0	0	0	0	0
O15294	OGT	1046	UDP-N-acetylglucosamine--peptide N-acetylglucosaminyltransferase 110 kDa subunit	0.97	5	5	0	0	0	0	0
Q8N7H5	PAF1	531	RNA polymerase II-associated factor 1 homolog	0.97	7	7	0	0	0	0	0
Q16822	PCK2	640	Phosphoenolpyruvate carboxykinase [GTP], mitochondrial	0.97	3	7	0	0	0	0	0
Q96HC4	PDLIM5	596	PDZ and LIM domain protein 5	0.97	4	7	0	0	0	0	0
O60664	PLIN3	434	Perilipin-3	0.97	6	5	0	0	0	0	0
O60568	PLOD3	738	Procollagen-lysine,2-oxoglutarate 5-dioxygenase 3	0.97	3	9	0	0	0	0	0
Q8WWY3	PRPF31	499	U4/U6 small nuclear ribonucleoprotein Prp31	0.97	8	6	0	0	0	0	0
P49720	PSMB3	205	Proteasome subunit beta type-3	0.97	4	6	0	0	0	0	0
O00231	PSMD11	422	26S proteasome non-ATPase regulatory subunit 11	0.97	7	6	0	0	0	0	0
Q15269	PWP2	919	Periodic tryptophan protein 2 homolog	0.97	4	7	0	0	0	0	0
P51153	RAB13	203	Ras-related protein Rab-13	0.97	4	5	0	0	0	0	0
P61019	RAB2A	212	Ras-related protein Rab-2A	0.97	5	4	0	0	0	0	0
P61020	RAB5B	215	Ras-related protein Rab-5B	0.97	4	7	0	0	0	0	0
P20340	RAB6A	208	Ras-related protein Rab-6A	0.97	5	5	0	0	0	0	0
P49756	RBM25	843	RNA-binding protein 25	0.97	3	3	0	0	0	0	0
Q9Y5S9	RBM8A	174	RNA-binding protein 8A	0.97	9	4	0	0	0	0	0
Q15287	RNPS1	305	RNA-binding protein with serine-rich domain 1	0.97	7	3	0	0	0	0	0
O75116	ROCK2	1388	Rho-associated protein kinase 2	0.97	4	3	0	0	0	0	0
P49207	RPL34	117	60S ribosomal protein L34	0.97	9	3	0	0	0	0	0
P62857	RPS28	69	40S ribosomal protein S28	0.97	9	4	0	0	0	0	0
Q9NQC3	RTN4	1192	Reticulon-4	0.97	5	4	0	0	0	0	0
Q13425	SNTB2	540	Beta-2-syntrophin	0.97	4	12	0	0	0	0	0
O43815	STRN	780	Striatin	0.97	4	4	0	0	0	0	0
Q9NRL3	STRN4	753	Striatin-4	0.97	4	3	0	0	0	0	0
Q8IX01	SUGP2	1082	SURP and G-patch domain-containing protein 2	0.97	7	4	0	0	0	0	0
Q9Y4P3	TBL2	447	Transducin beta-like protein 2	0.97	12	3	0	0	0	0	0
Q92973	TNPO1	898	Transportin-1	0.97	3	7	0	0	0	0	0
Q13625	TP53BP2	1128	Apoptosis-stimulating of p53 protein 2	0.97	3	3	0	0	0	0	0
Q12899	TRIM26	539	Tripartite motif-containing protein 26	0.97	5	5	0	0	0	0	0
Q2NL82	TSR1	804	Pre-rRNA-processing protein TSR1 homolog	0.97	7	3	0	0	0	0	0
Q12792	TWF1	350	Twinfilin-1	0.97	5	5	0	0	0	0	0
Q9NYU1	UGGT2	1516	UDP-glucose:glycoprotein glucosyltransferase 2	0.97	3	8	0	0	0	0	0
Q16851	UGP2	508	UTP--glucose-1-phosphate uridylyltransferase	0.97	8	6	0	0	0	0	0
Q14966	ZNF638	1978	Zinc finger protein 638	0.97	4	2	0	0	0	0	0
Q9NY61	AATF	560	Protein AATF	0.96	3	5	0	0	0	0	0
Q9H3P7	ACBD3	528	Golgi resident protein GCP60	0.96	3	10	0	0	0	0	0
P21399	ACO1	889	Cytoplasmic aconitate hydratase	0.96	2	6	0	0	0	0	0
Q99798	ACO2	780	Aconitate hydratase, mitochondrial	0.96	4	3	0	0	0	0	0
Q8N556	AFAP1	730	Actin filament-associated protein 1	0.96	5	4	0	0	0	0	0
P09972	ALDOC	364	Fructose-bisphosphate aldolase C	0.96	7	3	0	0	0	0	0
Q96CW1	AP2M1	435	AP-2 complex subunit mu	0.96	4	9	0	0	0	0	0
O15144	ARPC2	300	Actin-related protein 2/3 complex subunit 2	0.96	6	6	0	0	0	0	0
Q6DD88	ATL3	541	Atlastin-3	0.96	3	6	0	0	0	0	0
Q9H694	BICC1	974	Protein bicaudal C homolog 1	0.96	4	2	0	0	0	0	0
P40121	CAPG	348	Macrophage-capping protein	0.96	4	3	0	0	0	0	0
Q9H6F5	CCDC86	360	Coiled-coil domain-containing protein 86	0.96	10	3	0	0	0	0	0
P07199	CENPB	599	Major centromere autoantigen B	0.96	3	4	0	0	0	0	0
Q6UVK1	CSPG4	2322	Chondroitin sulfate proteoglycan 4	0.96	4	18	0	0	0	0	0
Q9P2B4	CTTNBP2NL	639	CTTNBP2 N-terminal-like protein	0.96	3	4	0	0	0	0	0
Q9UBS4	DNAJB11	358	DnaJ homolog subfamily B member 11	0.96	5	3	0	0	0	0	0
O43237	DYNC1LI2	492	Cytoplasmic dynein 1 light intermediate chain 2	0.96	5	3	0	0	0	0	0
Q9H9B1	EHMT1	1298	Histone-lysine N-methyltransferase EHMT1	0.96	3	2	0	0	0	0	0
P13804	ETFA	333	Electron transfer flavoprotein subunit alpha, mitochondrial	0.96	5	3	0	0	0	0	0
Q5T1M5	FKBP15	1219	FK506-binding protein 15	0.96	4	2	0	0	0	0	0
Q14254	FLOT2	428	Flotillin-2	0.96	3	8	0	0	0	0	0
Q9Y2H6	FNDC3A	1198	Fibronectin type-III domain-containing protein 3A	0.96	2	3	0	0	0	0	0
Q9UN86	G3BP2	482	Ras GTPase-activating protein-binding protein 2	0.96	6	5	0	0	0	0	0
Q08379	GOLGA2	1002	Golgin subfamily A member 2	0.96	3	2	0	0	0	0	0
P07203	GPX1	203	Glutathione peroxidase 1	0.96	3	7	0	0	0	0	0
Q8TED1	GPX8	209	Probable glutathione peroxidase 8	0.96	3	4	0	0	0	0	0
Q92769	HDAC2	488	Histone deacetylase 2	0.96	7	5	0	0	0	0	0
Q07866	KLC1	573	Kinesin light chain 1	0.96	5	6	0	0	0	0	0
Q8N653	LZTR1	840	Leucine-zipper-like transcriptional regulator 1	0.96	6	4	0	0	0	0	0
P27448	MARK3	753	MAP/microtubule affinity-regulating kinase 3	0.96	4	4	0	0	0	0	0
Q9Y3B7	MRPL11	192	39S ribosomal protein L11, mitochondrial	0.96	3	4	0	0	0	0	0
Q9P015	MRPL15	296	39S ribosomal protein L15, mitochondrial	0.96	6	2	0	0	0	0	0
Q9Y676	MRPS18B	258	28S ribosomal protein S18b, mitochondrial	0.96	3	4	0	0	0	0	0
Q9BSC4	NOL10	688	Nucleolar protein 10	0.96	3	8	0	0	0	0	0
Q9UMY1	NOL7	257	Nucleolar protein 7	0.96	5	3	0	0	0	0	0
Q8NFH3	NUP43	380	Nucleoporin Nup43	0.96	3	5	0	0	0	0	0
O15381	NVL	856	Nuclear valosin-containing protein-like	0.96	6	2	0	0	0	0	0
O00541	PES1	588	Pescadillo homolog	0.96	3	4	0	0	0	0	0
Q9HAU0	PLEKHA5	1116	Pleckstrin homology domain-containing family A member 5	0.96	3	3	0	0	0	0	0
Q6NYC8	PPP1R18	613	Phostensin	0.96	4	6	0	0	0	0	0
O75569	PRKRA	313	Interferon-inducible double stranded RNA-dependent protein kinase activator A	0.96	7	3	0	0	0	0	0
P17980	PSMC3	439	26S protease regulatory subunit 6A	0.96	4	7	0	0	0	0	0
O00232	PSMD12	456	26S proteasome non-ATPase regulatory subunit 12	0.96	4	4	0	0	0	0	0
P61106	RAB14	215	Ras-related protein Rab-14	0.96	5	3	0	0	0	0	0
Q9UL25	RAB21	225	Ras-related protein Rab-21	0.96	4	4	0	0	0	0	0
Q13637	RAB32	225	Ras-related protein Rab-32	0.96	2	6	0	0	0	0	0
Q9Y4C8	RBM19	960	Probable RNA-binding protein 19	0.96	9	2	0	0	0	0	0
P98179	RBM3	157	Putative RNA-binding protein 3	0.96	5	3	0	0	0	0	0
Q13671	RIN1	783	Ras and Rab interactor 1	0.96	3	3	0	0	0	0	0
P61587	RND3	244	Rho-related GTP-binding protein RhoE	0.96	3	6	0	0	0	0	0
Q969Q0	RPL36AL	106	60S ribosomal protein L36a-like	0.96	6	4	0	0	0	0	0
P60468	SEC61B	96	Protein transport protein Sec61 subunit beta	0.96	3	3	0	0	0	0	0
Q9UGP8	SEC63	760	Translocation protein SEC63 homolog	0.96	4	2	0	0	0	0	0
Q9BWM7	SFXN3	325	Sideroflexin-3	0.96	3	6	0	0	0	0	0
Q15477	SKIV2L	1246	Helicase SKI2W	0.96	2	4	0	0	0	0	0
P40763	STAT3	770	Signal transducer and activator of transcription 3	0.96	4	3	0	0	0	0	0
P46977	STT3A	705	Dolichyl-diphosphooligosaccharide--protein glycosyltransferase subunit STT3A	0.96	8	3	0	0	0	0	0
Q9NYL9	TMOD3	352	Tropomodulin-3	0.96	6	4	0	0	0	0	0
Q9BRZ2	TRIM56	755	E3 ubiquitin-protein ligase TRIM56	0.96	7	2	0	0	0	0	0
P40222	TXLNA	546	Alpha-taxilin	0.96	6	4	0	0	0	0	0
O94874	UFL1	794	E3 UFM1-protein ligase 1	0.96	4	2	0	0	0	0	0
P06725	UL83	561	65 kDa phosphoprotein	0.96	4	6	0	0	0	0	0
Q9H3U1	UNC45A	944	Protein unc-45 homolog A	0.96	2	4	0	0	0	0	0
Q9NYH9	UTP6	597	U3 small nucleolar RNA-associated protein 6 homolog	0.96	3	4	0	0	0	0	0
Q96MU7	YTHDC1	727	YTH domain-containing protein 1	0.96	3	3	0	0	0	0	0
Q86VM9	ZC3H18	953	Zinc finger CCCH domain-containing protein 18	0.96	3	3	0	0	0	0	0
O94929	ABLIM3	683	Actin-binding LIM protein 3	0.95	2	7	0	0	0	0	0
P24752	ACAT1	427	Acetyl-CoA acetyltransferase, mitochondrial	0.95	4	3	0	0	0	0	0
P61163	ACTR1A	376	Alpha-centractin	0.95	3	5	0	0	0	0	0
Q8NEU8	APPL2	664	DCC-interacting protein 13-beta	0.95	2	5	0	0	0	0	0
Q13895	BYSL	437	Bystin	0.95	4	2	0	0	0	0	0
Q86X55	CARM1	608	Histone-arginine methyltransferase CARM1	0.95	3	5	0	0	0	0	0
O75909	CCNK	580	Cyclin-K	0.95	3	3	0	0	0	0	0
Q7Z7K6	CENPV	275	Centromere protein V	0.95	5	3	0	0	0	0	0
Q13618	CUL3	768	Cullin-3	0.95	3	2	0	0	0	0	0
Q8N8A6	DDX51	666	ATP-dependent RNA helicase DDX51	0.95	5	2	0	0	0	0	0
Q9UBM7	DHCR7	475	7-dehydrocholesterol reductase	0.95	3	5	0	0	0	0	0
Q9H6R0	DHX33	707	Putative ATP-dependent RNA helicase DHX33	0.95	6	2	0	0	0	0	0
Q8IXB1	DNAJC10	793	DnaJ homolog subfamily C member 10	0.95	2	4	0	0	0	0	0
O15372	EIF3H	352	Eukaryotic translation initiation factor 3 subunit H	0.95	8	2	0	0	0	0	0
Q9BS26	ERP44	406	Endoplasmic reticulum resident protein 44	0.95	5	4	0	0	0	0	0
Q06265	EXOSC9	439	Exosome complex component RRP45	0.95	3	2	0	0	0	0	0
Q9NX05	FAM120C	1096	Constitutive coactivator of PPAR-gamma-like protein 2	0.95	4	2	0	0	0	0	0
Q14331	FRG1	258	Protein FRG1	0.95	4	2	0	0	0	0	0
Q04446	GBE1	702	1,4-alpha-glucan-branching enzyme	0.95	2	4	0	0	0	0	0
P08648	ITGA5	1049	Integrin alpha-5	0.95	2	4	0	0	0	0	0
Q13601	KRR1	381	KRR1 small subunit processome component homolog	0.95	5	3	0	0	0	0	0
Q8NC56	LEMD2	503	LEM domain-containing protein 2	0.95	2	3	0	0	0	0	0
P48449	LSS	732	Lanosterol synthase	0.95	2	6	0	0	0	0	0
Q7Z434	MAVS	540	Mitochondrial antiviral-signaling protein	0.95	2	5	0	0	0	0	0
Q8TDZ2	MICAL1	1067	Protein-methionine sulfoxide oxidase MICAL1	0.95	3	2	0	0	0	0	0
Q9NYL2	MLTK	800	Mitogen-activated protein kinase kinase kinase MLT	0.95	6	2	0	0	0	0	0
Q9BYN8	MRPS26	205	28S ribosomal protein S26, mitochondrial	0.95	5	2	0	0	0	0	0
Q12965	MYO1E	1108	Unconventional myosin-Ie	0.95	2	7	0	0	0	0	0
Q9UJ70	NAGK	344	N-acetyl-D-glucosamine kinase	0.95	5	4	0	0	0	0	0
P28331	NDUFS1	727	NADH-ubiquinone oxidoreductase 75 kDa subunit, mitochondrial	0.95	3	5	0	0	0	0	0
Q9BVI4	NOC4L	516	Nucleolar complex protein 4 homolog	0.95	2	4	0	0	0	0	0
Q5SY16	NOL9	702	Polynucleotide 5'-hydroxyl-kinase NOL9	0.95	3	4	0	0	0	0	0
Q9H4L5	OSBPL3	887	Oxysterol-binding protein-related protein 3	0.95	3	2	0	0	0	0	0
P16234	PDGFRA	1089	Platelet-derived growth factor receptor alpha	0.95	2	7	0	0	0	0	0
O75151	PHF2	1096	Lysine-specific demethylase PHF2	0.95	3	2	0	0	0	0	0
Q9BZL4	PPP1R12C	782	Protein phosphatase 1 regulatory subunit 12C	0.95	3	2	0	0	0	0	0
O14744	PRMT5	637	Protein arginine N-methyltransferase 5	0.95	2	5	0	0	0	0	0
Q13610	PWP1	501	Periodic tryptophan protein 1 homolog	0.95	6	2	0	0	0	0	0
P49023	PXN	591	Paxillin	0.95	4	3	0	0	0	0	0
O15258	RER1	196	Protein RER1	0.95	4	3	0	0	0	0	0
P35250	RFC2	354	Replication factor C subunit 2	0.95	6	2	0	0	0	0	0
Q9BVS4	RIOK2	552	Serine/threonine-protein kinase RIO2	0.95	5	2	0	0	0	0	0
P32969	RPL9	192	60S ribosomal protein L9	0.95	84	9	0	0	0	0	0
Q96KG9	SCYL1	808	N-terminal kinase-like protein	0.95	3	2	0	0	0	0	0
Q96EE3	SEH1L	360	Nucleoporin SEH1	0.95	2	6	0	0	0	0	0
P35237	SERPINB6	376	Serpin B6	0.95	4	4	0	0	0	0	0
Q9P0V3	SH3BP4	963	SH3 domain-binding protein 4	0.95	4	2	0	0	0	0	0
O60271	SPAG9	1321	C-Jun-amino-terminal kinase-interacting protein 4	0.95	3	2	0	0	0	0	0
P19623	SRM	302	Spermidine synthase	0.95	4	4	0	0	0	0	0
P08240	SRPR	638	Signal recognition particle receptor subunit alpha	0.95	4	4	0	0	0	0	0
Q9UQ35	SRRM2	2752	Serine/arginine repetitive matrix protein 2	0.95	34	4	0	0	0	0	0
Q9UHD2	TBK1	729	Serine/threonine-protein kinase TBK1	0.95	3	5	0	0	0	0	0
Q9UBB9	TFIP11	837	Tuftelin-interacting protein 11	0.95	4	2	0	0	0	0	0
Q8NI27	THOC2	1593	THO complex subunit 2	0.95	3	2	0	0	0	0	0
Q7Z2T5	TRMT1L	733	TRMT1-like protein	0.95	4	2	0	0	0	0	0
Q5T6F2	UBAP2	1119	Ubiquitin-associated protein 2	0.95	3	2	0	0	0	0	0
Q9Y5J1	UTP18	556	U3 small nucleolar RNA-associated protein 18 homolog	0.95	4	5	0	0	0	0	0
O75436	VPS26A	327	Vacuolar protein sorting-associated protein 26A	0.95	5	3	0	0	0	0	0
O15213	WDR46	610	WD repeat-containing protein 46	0.95	3	3	0	0	0	0	0
Q8IWA0	WDR75	830	WD repeat-containing protein 75	0.95	2	5	0	0	0	0	0
O15231	ZNF185	689	Zinc finger protein 185	0.95	7	3	0	0	0	0	0
Q9Y305	ACOT9	439	Acyl-coenzyme A thioesterase 9, mitochondrial	0.94	3	6	0	0	0	0	0
Q9BXS5	AP1M1	423	AP-1 complex subunit mu-1	0.94	4	4	0	0	0	0	0
Q5T5U3	ARHGAP21	1957	Rho GTPase-activating protein 21	0.94	5	2	0	0	0	0	0
Q9HD20	ATP13A1	1204	Probable cation-transporting ATPase 13A1	0.94	3	2	0	0	0	0	0
Q8WUQ7	CACTIN	758	Cactin	0.94	3	2	0	0	0	0	0
Q9NX63	CHCHD3	227	Coiled-coil-helix-coiled-coil-helix domain-containing protein 3, mitochondrial	0.94	3	15	0	0	0	0	0
Q8NBJ5	COLGALT1	622	Procollagen galactosyltransferase 1	0.94	2	5	0	0	0	0	0
Q9UNS2	COPS3	423	COP9 signalosome complex subunit 3	0.94	4	2	0	0	0	0	0
Q9BT78	COPS4	406	COP9 signalosome complex subunit 4	0.94	4	2	0	0	0	0	0
P50416	CPT1A	773	Carnitine O-palmitoyltransferase 1, liver isoform	0.94	2	4	0	0	0	0	0
O60610	DIAPH1	1272	Protein diaphanous homolog 1	0.94	2	2	0	0	0	0	0
Q15075	EEA1	1411	Early endosome antigen 1	0.94	2	2	0	0	0	0	0
Q96EK7	FAM120B	910	Constitutive coactivator of peroxisome proliferator-activated receptor gamma	0.94	2	2	0	0	0	0	0
Q9NSD9	FARSB	589	Phenylalanine--tRNA ligase beta subunit	0.94	3	2	0	0	0	0	0
Q14393	GAS6	721	Growth arrest-specific protein 6	0.94	2	5	0	0	0	0	0
P49915	GMPS	693	GMP synthase [glutamine-hydrolyzing]	0.94	3	2	0	0	0	0	0
Q13098	GPS1	491	COP9 signalosome complex subunit 1	0.94	4	2	0	0	0	0	0
Q92522	H1FX	213	Histone H1x	0.94	32	4	0	0	0	0	0
O75874	IDH1	414	Isocitrate dehydrogenase [NADP] cytoplasmic	0.94	2	5	0	0	0	0	0
Q86UP2	KTN1	1357	Kinectin	0.94	12	2	0	0	0	0	0
Q9UBB5	MBD2	411	Methyl-CpG-binding domain protein 2	0.94	6	2	0	0	0	0	0
Q8N3R9	MPP5	675	MAGUK p55 subfamily member 5	0.94	3	2	0	0	0	0	0
Q9BZE1	MRPL37	423	39S ribosomal protein L37, mitochondrial	0.94	3	2	0	0	0	0	0
P82650	MRPS22	360	28S ribosomal protein S22, mitochondrial	0.94	6	2	0	0	0	0	0
Q96S97	MYADM	322	Myeloid-associated differentiation marker	0.94	4	5	0	0	0	0	0
Q9BXJ9	NAA15	866	N-alpha-acetyltransferase 15, NatA auxiliary subunit	0.94	4	2	0	0	0	0	0
Q9HCD5	NCOA5	579	Nuclear receptor coactivator 5	0.94	3	4	0	0	0	0	0
Q9NVX2	NLE1	485	Notchless protein homolog 1	0.94	3	2	0	0	0	0	0
O95478	NSA2	260	Ribosome biogenesis protein NSA2 homolog	0.94	6	2	0	0	0	0	0
Q9UKK9	NUDT5	219	ADP-sugar pyrophosphatase	0.94	0	0	0	0	0	0	0
Q96FW1	OTUB1	271	Ubiquitin thioesterase OTUB1	0.94	3	4	0	0	0	0	0
Q86U42	PABPN1	306	Polyadenylate-binding protein 2	0.94	3	3	0	0	0	0	0
P30086	PEBP1	187	Phosphatidylethanolamine-binding protein 1	0.94	3	2	0	0	0	0	0
Q13492	PICALM	652	Phosphatidylinositol-binding clathrin assembly protein	0.94	4	2	0	0	0	0	0
P48426	PIP4K2A	406	Phosphatidylinositol 5-phosphate 4-kinase type-2 alpha	0.94	3	3	0	0	0	0	0
O15355	PPM1G	546	Protein phosphatase 1G	0.94	2	4	0	0	0	0	0
P36873	PPP1CC	323	Serine/threonine-protein phosphatase PP1-gamma catalytic subunit	0.94	2	7	0	0	0	0	0
P13861	PRKAR2A	404	cAMP-dependent protein kinase type II-alpha regulatory subunit	0.94	3	3	0	0	0	0	0
Q96EY7	PTCD3	689	Pentatricopeptide repeat domain-containing protein 3, mitochondrial	0.94	2	3	0	0	0	0	0
Q15042	RAB3GAP1	981	Rab3 GTPase-activating protein catalytic subunit	0.94	2	2	0	0	0	0	0
Q9H4A4	RNPEP	650	Aminopeptidase B	0.94	2	4	0	0	0	0	0
P78346	RPP30	268	Ribonuclease P protein subunit p30	0.94	4	2	0	0	0	0	0
Q8WVM8	SCFD1	642	Sec1 family domain-containing protein 1	0.94	2	3	0	0	0	0	0
Q9P270	SLAIN2	581	SLAIN motif-containing protein 2	0.94	3	3	0	0	0	0	0
Q8WVK2	SNRNP27	155	U4/U6.U5 small nuclear ribonucleoprotein 27 kDa protein	0.94	2	7	0	0	0	0	0
O60749	SNX2	519	Sorting nexin-2	0.94	4	18	0	0	0	0	0
Q13188	STK3	491	Serine/threonine-protein kinase 3	0.94	4	2	0	0	0	0	0
O43294	TGFB1I1	461	Transforming growth factor beta-1-induced transcript 1 protein	0.94	3	5	0	0	0	0	0
P04216	THY1	161	Thy-1 membrane glycoprotein	0.94	3	3	0	0	0	0	0
Q07157	TJP1	1748	Tight junction protein ZO-1	0.94	12	2	0	0	0	0	0
Q13049	TRIM32	653	E3 ubiquitin-protein ligase TRIM32	0.94	2	6	0	0	0	0	0
Q99816	TSG101	390	Tumor susceptibility gene 101 protein	0.94	4	3	0	0	0	0	0
Q8TED0	UTP15	518	U3 small nucleolar RNA-associated protein 15 homolog	0.94	3	4	0	0	0	0	0
Q9H269	VPS16	839	Vacuolar protein sorting-associated protein 16 homolog	0.94	2	2	0	0	0	0	0
Q9Y2W2	WBP11	641	WW domain-binding protein 11	0.94	4	2	0	0	0	0	0
Q9GZL7	WDR12	423	Ribosome biogenesis protein WDR12	0.94	2	4	0	0	0	0	0
Q9GZS3	WDR61	305	WD repeat-containing protein 61	0.94	6	2	0	0	0	0	0
O00154	ACOT7	380	Cytosolic acyl coenzyme A thioester hydrolase	0.93	4	2	0	0	0	0	0
P24666	ACP1	158	Low molecular weight phosphotyrosine protein phosphatase	0.93	3	2	0	0	0	0	0
Q3SY69	ALDH1L2	923	Mitochondrial 10-formyltetrahydrofolate dehydrogenase	0.93	2	2	0	0	0	0	0
Q9UKU9	ANGPTL2	493	Angiopoietin-related protein 2	0.93	2	3	0	0	0	0	0
P50995	ANXA11	505	Annexin A11	0.93	2	4	0	0	0	0	0
P62330	ARF6	175	ADP-ribosylation factor 6	0.93	2	3	0	0	0	0	0
Q14865	ARID5B	1188	AT-rich interactive domain-containing protein 5B	0.93	2	2	0	0	0	0	0
P21281	ATP6V1B2	511	V-type proton ATPase subunit B, brain isoform	0.93	2	8	0	0	0	0	0
P46379	BAG6	1132	Large proline-rich protein BAG6	0.93	2	2	0	0	0	0	0
P09497	CLTB	229	Clathrin light chain B	0.93	2	6	0	0	0	0	0
Q9NV06	DCAF13	445	DDB1- and CUL4-associated factor 13	0.93	3	2	0	0	0	0	0
Q13561	DCTN2	401	Dynactin subunit 2	0.93	4	2	0	0	0	0	0
Q8NDI1	EHBP1	1231	EH domain-binding protein 1	0.93	2	2	0	0	0	0	0
P62495	ETF1	437	Eukaryotic peptide chain release factor subunit 1	0.93	2	5	0	0	0	0	0
P12081	HARS	509	Histidine--tRNA ligase, cytoplasmic	0.93	2	3	0	0	0	0	0
Q96G21	IMP4	291	U3 small nucleolar ribonucleoprotein protein IMP4	0.93	0	0	0	0	0	0	0
Q9BXY0	MAK16	300	Protein MAK16 homolog	0.93	6	2	0	0	0	0	0
Q13724	MOGS	837	Mannosyl-oligosaccharide glucosidase	0.93	2	2	0	0	0	0	0
P55209	NAP1L1	391	Nucleosome assembly protein 1-like 1	0.93	2	5	0	0	0	0	0
Q99733	NAP1L4	375	Nucleosome assembly protein 1-like 4	0.93	2	4	0	0	0	0	0
Q8NFH5	NUP35	326	Nucleoporin NUP53	0.93	2	8	0	0	0	0	0
Q8TEW0	PARD3	1356	Partitioning defective 3 homolog	0.93	2	4	0	0	0	0	0
Q5H9R7	PPP6R3	873	Serine/threonine-protein phosphatase 6 regulatory subunit 3	0.93	2	2	0	0	0	0	0
Q15678	PTPN14	1187	Tyrosine-protein phosphatase non-receptor type 14	0.93	2	2	0	0	0	0	0
O43818	RRP9	475	U3 small nucleolar RNA-interacting protein 2	0.93	2	2	0	0	0	0	0
O95391	SLU7	586	Pre-mRNA-splicing factor SLU7	0.93	2	2	0	0	0	0	0
P09234	SNRPC	159	U1 small nuclear ribonucleoprotein C	0.93	2	4	0	0	0	0	0
Q6ZW31	SYDE1	735	Rho GTPase-activating protein SYDE1	0.93	2	2	0	0	0	0	0
Q9BTV4	TMEM43	400	Transmembrane protein 43	0.93	2	6	0	0	0	0	0
O60784	TOM1	492	Target of Myb protein 1	0.93	2	3	0	0	0	0	0
Q9BSJ2	TUBGCP2	902	Gamma-tubulin complex component 2	0.93	2	3	0	0	0	0	0
O95785	WIZ	1651	Protein Wiz	0.93	3	2	0	0	0	0	0
Q9Y2R4	DDX52	599	Probable ATP-dependent RNA helicase DDX52	0.92	0	0	0	0	0	0	0
Q12929	EPS8	822	Epidermal growth factor receptor kinase substrate 8	0.92	2	2	0	0	0	0	0
Q969X5	ERGIC1	290	Endoplasmic reticulum-Golgi intermediate compartment protein 1	0.92	3	2	0	0	0	0	0
P30040	ERP29	261	Endoplasmic reticulum resident protein 29	0.92	2	3	0	0	0	0	0
P09038	FGF2	288	Fibroblast growth factor 2	0.92	4	2	0	0	0	0	0
Q9NZM5	GLTSCR2	478	Glioma tumor suppressor candidate region gene 2 protein	0.92	2	2	0	0	0	0	0
O00139	KIF2A	706	Kinesin-like protein KIF2A	0.92	2	2	0	0	0	0	0
Q8N9T8	KRI1	703	Protein KRI1 homolog	0.92	13	2	0	0	0	0	0
Q8N1G4	LRRC47	583	Leucine-rich repeat-containing protein 47	0.92	3	2	0	0	0	0	0
O75489	NDUFS3	264	NADH dehydrogenase [ubiquinone] iron-sulfur protein 3, mitochondrial	0.92	2	3	0	0	0	0	0
P30419	NMT1	496	Glycylpeptide N-tetradecanoyltransferase 1	0.92	2	2	0	0	0	0	0
P11177	PDHB	359	Pyruvate dehydrogenase E1 component subunit beta, mitochondrial	0.92	2	3	0	0	0	0	0
O95336	PGLS	258	6-phosphogluconolactonase	0.92	3	2	0	0	0	0	0
Q9NQ55	PPAN	473	Suppressor of SWI4 1 homolog	0.92	2	2	0	0	0	0	0
P67775	PPP2CA	309	Serine/threonine-protein phosphatase 2A catalytic subunit alpha isoform	0.92	2	3	0	0	0	0	0
Q8NAV1	PRPF38A	312	Pre-mRNA-splicing factor 38A	0.92	2	2	0	0	0	0	0
P28072	PSMB6	239	Proteasome subunit beta type-6	0.92	2	3	0	0	0	0	0
P26368	U2AF2	475	Splicing factor U2AF 65 kDa subunit	0.92	11	62	0	0	0	0	0
P67870	CSNK2B	215	Casein kinase II subunit beta	0.91	2	3	0	0	0	0	0
P51398	DAP3	398	28S ribosomal protein S29, mitochondrial	0.91	3	2	0	0	0	0	0
Q6ZSR9	FLJ45252	355	Uncharacterized protein FLJ45252	0.91	3	2	0	0	0	0	0
Q9UBI6	GNG12	72	Guanine nucleotide-binding protein G(I)/G(S)/G(O) subunit gamma-12	0.91	2	2	0	0	0	0	0
Q9NV31	IMP3	184	U3 small nucleolar ribonucleoprotein protein IMP3	0.91	2	2	0	0	0	0	0
Q3MHD2	LSM12	195	Protein LSM12 homolog	0.91	2	2	0	0	0	0	0
Q96N66	MBOAT7	472	Lysophospholipid acyltransferase 7	0.91	2	2	0	0	0	0	0
P00403	MT-CO2	227	Cytochrome c oxidase subunit 2	0.91	2	2	0	0	0	0	0
Q13564	NAE1	534	NEDD8-activating enzyme E1 regulatory subunit	0.91	2	2	0	0	0	0	0
Q15738	NSDHL	373	Sterol-4-alpha-carboxylate 3-dehydrogenase, decarboxylating	0.91	2	2	0	0	0	0	0
P12109	COL6A1	1028	Collagen alpha-1(VI) chain	0.9	38	42	4	0	0	0	0
Q9UBW8	COPS7A	275	COP9 signalosome complex subunit 7a	0.9	2	2	0	0	0	0	0
Q9H5V9	CXorf56	222	UPF0428 protein CXorf56	0.9	2	2	0	0	0	0	0
P14324	FDPS	419	Farnesyl pyrophosphate synthase	0.9	0	0	0	0	0	0	0
P29372	MPG	298	DNA-3-methyladenine glycosylase	0.9	2	2	0	0	0	0	0
Q9Y2R9	MRPS7	242	28S ribosomal protein S7, mitochondrial	0.9	2	2	0	0	0	0	0
O15400	STX7	261	Syntaxin-7	0.9	2	2	0	0	0	0	0
P49755	TMED10	219	Transmembrane emp24 domain-containing protein 10	0.9	2	2	0	0	0	0	0
P38606	ATP6V1A	617	V-type proton ATPase catalytic subunit A	0.89	2	9	0	0	0	0	0
P46100	ATRX	2492	Transcriptional regulator ATRX	0.89	10	2	0	0	0	0	0
Q15056	EIF4H	248	Eukaryotic translation initiation factor 4H	0.89	2	2	0	0	0	0	0
Q7Z6Z7	HUWE1	4374	E3 ubiquitin-protein ligase HUWE1	0.89	24	3	0	0	0	0	0
P50281	MMP14	582	Matrix metalloproteinase-14	0.89	3	21	0	0	0	0	0
Q8WUA2	PPIL4	492	Peptidyl-prolyl cis-trans isomerase-like 4	0.89	2	2	0	0	0	0	0
P61009	SPCS3	180	Signal peptidase complex subunit 3	0.88	2	2	0	0	0	0	0
Q7Z3B4	NUP54	507	Nucleoporin p54	0.87	2	13	0	0	0	0	0
P19784	CSNK2A2	350	Casein kinase II subunit alpha'	0.86	0	0	0	0	0	0	0
Q01780	EXOSC10	885	Exosome component 10	0.86	19	2	0	0	0	0	0
Q9BW27	NUP85	656	Nuclear pore complex protein Nup85	0.86	2	12	0	0	0	0	0
Q15629	TRAM1	374	Translocating chain-associated membrane protein 1	0.86	0	0	0	0	0	0	0
O43396	TXNL1	289	Thioredoxin-like protein 1	0.86	0	0	0	0	0	0	0
P46939	UTRN	3433	Utrophin	0.86	36	4	0	0	0	0	0
Q99613	EIF3C	913	Eukaryotic translation initiation factor 3 subunit C	0.85	32	19	0	0	0	0	2
Q9UH99	SUN2	717	SUN domain-containing protein 2	0.85	5	33	0	0	0	0	0
P12110	COL6A2	1019	Collagen alpha-2(VI) chain	0.84	48	34	3	2	0	0	0
Q16630	CPSF6	551	Cleavage and polyadenylation specificity factor subunit 6	0.84	2	14	0	0	0	0	0
P39023	RPL3	403	60S ribosomal protein L3	0.83	112	44	3	3	0	0	0
P46777	RPL5	297	60S ribosomal protein L5	0.83	174	42	0	0	0	0	7
P35606	COPB2	906	Coatomer subunit beta'	0.82	30	37	2	0	0	0	2
P00441	SOD1	154	Superoxide dismutase [Cu-Zn]	0.82	0	0	0	0	0	0	0
Q5JTV8	TOR1AIP1	583	Torsin-1A-interacting protein 1	0.81	4	28	0	0	0	0	0
O95793	STAU1	577	Double-stranded RNA-binding protein Staufen homolog 1	0.8	16	18	0	0	0	0	2
P30085	CMPK1	196	UMP-CMP kinase	0.79	0	0	0	0	0	0	0
P53621	COPA	1224	Coatomer subunit alpha	0.79	42	51	2	4	0	0	0
P27695	APEX1	318	DNA-(apurinic or apyrimidinic site) lyase	0.78	0	0	0	0	0	0	0
Q9P2I0	CPSF2	782	Cleavage and polyadenylation specificity factor subunit 2	0.78	0	0	0	0	0	0	0
Q92896	GLG1	1179	Golgi apparatus protein 1	0.78	0	0	0	0	0	0	0
P48739	PITPNB	271	Phosphatidylinositol transfer protein beta isoform	0.77	0	0	0	0	0	0	0
Q92688	ANP32B	251	Acidic leucine-rich nuclear phosphoprotein 32 family member B	0.76	0	0	0	0	0	0	0
P54619	PRKAG1	331	5'-AMP-activated protein kinase subunit gamma-1	0.76	0	0	0	0	0	0	0
P49792	RANBP2	3224	E3 SUMO-protein ligase RanBP2	0.76	43	44	0	0	0	0	3
P62841	RPS15	145	40S ribosomal protein S15	0.76	31	15	0	0	3	0	0
Q7L2E3	DHX30	1194	Putative ATP-dependent RNA helicase DHX30	0.75	37	23	0	0	0	0	4
P38117	ETFB	255	Electron transfer flavoprotein subunit beta	0.75	0	0	0	0	0	0	0
P63010	AP2B1	937	AP-2 complex subunit beta	0.74	20	20	0	0	0	0	2
P21333	FLNA	2647	Filamin-A	0.74	435	541	37	37	9	3	8
Q9BVP2	GNL3	549	Guanine nucleotide-binding protein-like 3	0.73	16	12	0	0	0	0	2
Q6RFH5	WDR74	385	WD repeat-containing protein 74	0.73	0	0	0	0	0	0	0
P35580	MYH10	1976	Myosin-10	0.72	44	31	0	0	0	0	3
P51114	FXR1	621	Fragile X mental retardation syndrome-related protein 1	0.71	23	15	0	0	0	0	3
P16401	HIST1H1B	226	Histone H1.5	0.71	173	26	3	0	0	0	0
Q96J84	KIRREL	757	Kin of IRRE-like protein 1	0.71	2	18	0	0	0	0	0
Q9Y2X3	NOP58	529	Nucleolar protein 58	0.71	19	22	0	0	0	0	3
P53618	COPB1	953	Coatomer subunit beta	0.7	16	21	0	0	0	2	0
P28838	LAP3	519	Cytosol aminopeptidase	0.7	0	0	0	0	0	0	0
Q96SB3	PPP1R9B	815	Neurabin-2	0.7	2	20	0	0	0	0	0
Q9Y5B9	SUPT16H	1047	FACT complex subunit SPT16	0.7	39	32	0	0	0	0	6
P55884	EIF3B	814	Eukaryotic translation initiation factor 3 subunit B	0.69	29	20	0	0	2	0	2
P62847	RPS24	133	40S ribosomal protein S24	0.68	31	9	0	2	0	0	0
P46778	RPL21	160	60S ribosomal protein L21	0.67	60	13	3	0	0	0	0
O60287	URB1	2271	Nucleolar pre-ribosomal-associated protein 1	0.67	0	0	0	0	0	0	0
O76021	RSL1D1	490	Ribosomal L1 domain-containing protein 1	0.66	30	2	0	0	0	0	0
P83731	RPL24	157	60S ribosomal protein L24	0.65	53	10	2	0	0	0	0
P08133	ANXA6	673	Annexin A6	0.64	13	24	3	0	0	0	0
Q14980	NUMA1	2115	Nuclear mitotic apparatus protein 1	0.64	143	21	0	0	2	0	0
P60709	ACTB	375	Actin, cytoplasmic 1	0.63	515	344	87	63	34	35	49
P62701	RPS4X	263	40S ribosomal protein S4, X isoform	0.63	93	35	3	3	2	2	6
P62753	RPS6	249	40S ribosomal protein S6	0.63	68	14	0	0	0	0	3
O94901	SUN1	812	SUN domain-containing protein 1	0.62	2	37	0	0	0	0	0
Q8IUD2	ERC1	1116	ELKS/Rab6-interacting/CAST family member 1	0.61	41	2	0	0	0	0	0
O43707	ACTN4	911	Alpha-actinin-4	0.6	96	184	7	7	4	0	6
P11021	HSPA5	654	78 kDa glucose-regulated protein	0.6	160	104	11	8	6	5	14
Q16891	IMMT	758	Mitochondrial inner membrane protein	0.6	14	67	0	0	0	0	3
P63220	RPS21	83	40S ribosomal protein S21	0.6	16	8	0	0	3	0	0
O75083	WDR1	606	WD repeat-containing protein 1	0.6	18	28	4	0	0	0	0
Q9Y3I0	C22orf28	505	tRNA-splicing ligase RtcB homolog	0.59	17	8	0	0	2	0	0
P63244	GNB2L1	317	Guanine nucleotide-binding protein subunit beta-2-like 1	0.59	83	27	4	0	2	2	3
Q9Y6M1	IGF2BP2	599	Insulin-like growth factor 2 mRNA-binding protein 2	0.59	20	7	0	0	2	0	0
Q5BKZ1	ZNF326	582	DBIRD complex subunit ZNF326	0.59	12	21	0	0	0	0	3
Q01130	SRSF2	221	Serine/arginine-rich splicing factor 2	0.58	21	10	0	0	2	0	0
P50213	IDH3A	366	Isocitrate dehydrogenase [NAD] subunit alpha, mitochondrial	0.57	0	0	0	0	0	0	0
Q6PKG0	LARP1	1096	La-related protein 1	0.57	20	16	0	0	2	0	0
P46087	NOP2	812	Putative ribosomal RNA methyltransferase NOP2	0.57	41	21	0	0	0	0	6
Q8WUJ3	KIAA1199	1361	Protein KIAA1199	0.55	3	123	0	0	0	0	0
Q2TAY7	SMU1	513	WD40 repeat-containing protein SMU1	0.55	11	9	0	0	0	0	2
Q99549	MPHOSPH8	860	M-phase phosphoprotein 8	0.54	0	0	0	0	0	0	0
P02786	TFRC	760	Transferrin receptor protein 1	0.54	9	20	0	0	0	0	2
P53396	ACLY	1101	ATP-citrate synthase	0.53	29	66	2	2	2	2	4
Q14204	DYNC1H1	4646	Cytoplasmic dynein 1 heavy chain 1	0.53	106	67	2	0	5	0	7
P17661	DES	470	Desmin	0.52	0	247	0	0	0	0	0
Q02539	HIST1H1A	215	Histone H1.1	0.52	48	0	0	0	0	0	0
P16402	HIST1H1D	221	Histone H1.3	0.52	136	22	3	0	2	0	3
P30508	HLA-C	366	HLA class I histocompatibility antigen, Cw-12 alpha chain	0.52	0	22	0	0	0	0	0
P05387	RPLP2	115	60S acidic ribosomal protein P2	0.52	90	7	0	0	0	0	4
Q01081	U2AF1	240	Splicing factor U2AF 35 kDa subunit	0.52	6	18	0	0	2	0	0
P54652	HSPA2	639	Heat shock-related 70 kDa protein 2	0.51	0	53	0	0	0	0	0
Q16352	INA	499	Alpha-internexin	0.51	0	77	0	0	3	0	0
Q9UHX1	PUF60	559	Poly(U)-binding-splicing factor PUF60	0.51	19	39	0	0	5	0	0
P05388	RPLP0	317	60S acidic ribosomal protein P0	0.51	295	25	5	5	5	5	8
P07996	THBS1	1170	Thrombospondin-1	0.51	8	143	2	0	0	0	0
O95251	KAT7	611	Histone acetyltransferase KAT7	0.5	8	0	0	0	0	0	0
Q9NWU5	MRPL22	206	39S ribosomal protein L22, mitochondrial	0.5	8	0	0	0	0	0	0
Q9BQG0	MYBBP1A	1328	Myb-binding protein 1A	0.5	48	4	0	0	0	2	0
P07197	NEFM	916	Neurofilament medium polypeptide	0.5	0	70	0	0	0	0	0
Q9NVD7	PARVA	372	Alpha-parvin	0.5	11	0	0	0	0	0	0
Q6P996	PDXDC1	788	Pyridoxal-dependent decarboxylase domain-containing protein 1	0.5	0	15	0	0	0	0	0
P62424	RPL7A	266	60S ribosomal protein L7a	0.5	127	12	6	5	0	0	0
Q9P2E9	RRBP1	1410	Ribosome-binding protein 1	0.5	70	0	0	0	0	0	0
Q15369	TCEB1	112	Transcription elongation factor B polypeptide 1	0.5	0	4	0	0	0	0	0
P04350	TUBB4A	444	Tubulin beta-4A chain	0.5	0	131	0	0	0	0	0
P18085	ARF4	180	ADP-ribosylation factor 4	0.49	7	0	0	0	0	0	0
Q9Y224	C14orf166	244	UPF0568 protein C14orf166	0.49	10	0	0	0	0	0	0
Q6PK04	CCDC137	289	Coiled-coil domain-containing protein 137	0.49	6	0	0	0	0	0	0
Q13868	EXOSC2	293	Exosome complex component RRP4	0.49	9	0	0	0	0	0	0
P17302	GJA1	382	Gap junction alpha-1 protein	0.49	0	9	0	0	0	0	0
Q8TCT9	HM13	377	Minor histocompatibility antigen H13	0.49	9	0	0	0	0	0	0
Q03252	LMNB2	600	Lamin-B2	0.49	36	118	0	0	4	0	9
Q9NX58	LYAR	379	Cell growth-regulating nucleolar protein	0.49	10	0	0	0	0	0	0
O14880	MGST3	152	Microsomal glutathione S-transferase 3	0.49	0	5	0	0	0	0	0
Q9BRK3	MXRA8	442	Matrix-remodeling-associated protein 8	0.49	0	23	0	0	0	0	0
O43242	PSMD3	534	26S proteasome non-ATPase regulatory subunit 3	0.49	6	16	0	2	0	0	0
P62910	RPL32	135	60S ribosomal protein L32	0.49	11	0	0	0	0	0	0
Q14669	TRIP12	1992	E3 ubiquitin-protein ligase TRIP12	0.49	20	0	0	0	0	0	0
Q71U36	TUBA1A	451	Tubulin alpha-1A chain	0.49	0	124	0	0	0	0	0
Q9BUF5	TUBB6	446	Tubulin beta-6 chain	0.49	68	84	0	0	0	0	24
Q9BWD1	ACAT2	397	Acetyl-CoA acetyltransferase, cytosolic	0.48	0	0	0	0	0	0	0
P00352	ALDH1A1	501	Retinal dehydrogenase 1	0.48	0	10	0	0	0	0	0
P39687	ANP32A	249	Acidic leucine-rich nuclear phosphoprotein 32 family member A	0.48	0	0	0	0	0	0	0
Q9UIG0	BAZ1B	1483	Tyrosine-protein kinase BAZ1B	0.48	22	0	0	0	0	0	0
Q96C57	C12orf43	262	Uncharacterized protein C12orf43	0.48	8	0	0	0	0	0	0
P83916	CBX1	185	Chromobox protein homolog 1	0.48	8	0	0	0	0	0	0
Q9H0S4	DDX47	455	Probable ATP-dependent RNA helicase DDX47	0.48	8	0	0	0	0	0	0
O60762	DPM1	260	Dolichol-phosphate mannosyltransferase	0.48	0	5	0	0	0	0	0
P05198	EIF2S1	315	Eukaryotic translation initiation factor 2 subunit 1	0.48	14	5	0	0	2	0	0
Q8WVX9	FAR1	515	Fatty acyl-CoA reductase 1	0.48	0	4	0	0	0	0	0
Q14847	LASP1	261	LIM and SH3 domain protein 1	0.48	0	6	0	0	0	0	0
Q9Y221	NIP7	180	60S ribosome subunit biogenesis protein NIP7 homolog	0.48	4	0	0	0	0	0	0
O43252	PAPSS1	624	Bifunctional 3'-phosphoadenosine 5'-phosphosulfate synthase 1	0.48	0	11	0	0	0	0	0
Q9H0U4	RAB1B	201	Ras-related protein Rab-1B	0.48	0	12	0	0	0	0	0
P11234	RALB	206	Ras-related protein Ral-B	0.48	0	6	0	0	0	0	0
Q9Y580	RBM7	266	RNA-binding protein 7	0.48	6	0	0	0	0	0	0
Q9UNX3	RPL26L1	145	60S ribosomal protein L26-like 1	0.48	0	13	0	0	0	0	0
P47914	RPL29	159	60S ribosomal protein L29	0.48	0	7	0	0	0	0	0
Q9Y512	SAMM50	469	Sorting and assembly machinery component 50 homolog	0.48	0	12	0	0	0	0	0
Q86XZ4	SPATS2	545	Spermatogenesis-associated serine-rich protein 2	0.48	12	0	0	0	0	0	0
Q86VP1	TAX1BP1	789	Tax1-binding protein 1	0.48	0	12	0	0	0	0	0
Q9NXH8	TOR4A	423	Torsin-4A	0.48	6	0	0	0	0	0	0
Q8N3C0	ASCC3	2202	Activating signal cointegrator 1 complex subunit 3	0.47	29	0	0	0	0	0	0
Q12797	ASPH	758	Aspartyl/asparaginyl beta-hydroxylase	0.47	15	0	0	0	0	0	0
Q8TDN6	BRIX1	353	Ribosome biogenesis protein BRX1 homolog	0.47	0	4	0	0	0	0	0
Q6NW34	C3orf17	567	Uncharacterized protein C3orf17	0.47	9	0	0	0	0	0	0
Q9P1Z2	CALCOCO1	691	Calcium-binding and coiled-coil domain-containing protein 1	0.47	0	10	0	0	0	0	0
P62158	CALM1	149	Calmodulin	0.47	4	0	0	0	0	0	0
Q5F1R6	DNAJC21	531	DnaJ homolog subfamily C member 21	0.47	9	0	0	0	0	0	0
P60981	DSTN	165	Destrin	0.47	5	0	0	0	0	0	0
Q5RKV6	EXOSC6	272	Exosome complex component MTR3	0.47	6	0	0	0	0	0	0
Q96B26	EXOSC8	276	Exosome complex component RRP43	0.47	5	0	0	0	0	0	0
O95864	FADS2	444	Fatty acid desaturase 2	0.47	0	3	0	0	0	0	0
Q96AY3	FKBP10	582	Peptidyl-prolyl cis-trans isomerase FKBP10	0.47	0	6	0	0	0	0	0
Q9P0M6	H2AFY2	372	Core histone macro-H2A.2	0.47	6	0	0	0	0	0	0
P69905	HBA1	142	Hemoglobin subunit alpha	0.47	0	3	0	0	0	0	0
Q9UPN3	MACF1	7388	Microtubule-actin cross-linking factor 1, isoforms 1/2/3/5	0.47	78	4	0	0	0	0	0
Q96A35	MRPL24	216	39S ribosomal protein L24, mitochondrial	0.47	4	0	0	0	0	0	0
Q92552	MRPS27	414	28S ribosomal protein S27, mitochondrial	0.47	9	0	0	0	0	0	0
Q9UKD2	MRTO4	239	mRNA turnover protein 4 homolog	0.47	11	7	0	0	0	0	2
P15559	NQO1	274	NAD(P)H dehydrogenase [quinone] 1	0.47	0	5	0	0	0	0	0
Q15646	OASL	514	2'-5'-oligoadenylate synthase-like protein	0.47	6	0	0	0	0	0	0
Q86U86	PBRM1	1689	Protein polybromo-1	0.47	19	0	0	0	0	0	0
Q14558	PRPSAP1	356	Phosphoribosyl pyrophosphate synthase-associated protein 1	0.47	0	3	0	0	0	0	0
P48634	PRRC2A	2157	Protein PRRC2A	0.47	21	0	0	0	0	0	0
P78406	RAE1	368	mRNA export factor	0.47	0	9	0	0	0	0	0
P40938	RFC3	356	Replication factor C subunit 3	0.47	5	0	0	0	0	0	0
P50914	RPL14	215	60S ribosomal protein L14	0.47	52	10	3	3	0	0	0
P61247	RPS3A	264	40S ribosomal protein S3a	0.47	121	28	2	2	7	0	4
O43159	RRP8	456	Ribosomal RNA-processing protein 8	0.47	6	0	0	0	0	0	0
Q15050	RRS1	365	Ribosome biogenesis regulatory protein homolog	0.47	11	0	0	0	0	0	0
O60504	SORBS3	671	Vinexin	0.47	0	7	0	0	0	0	0
P42224	STAT1	750	Signal transducer and activator of transcription 1-alpha/beta	0.47	0	23	2	0	0	0	0
Q92734	TFG	400	Protein TFG	0.47	12	0	0	0	0	0	0
P35625	TIMP3	211	Metalloproteinase inhibitor 3	0.47	0	4	0	0	0	0	0
Q86VY9	TMEM200A	491	Transmembrane protein 200A	0.47	0	6	0	0	0	0	0
Q12888	TP53BP1	1972	Tumor suppressor p53-binding protein 1	0.47	17	0	0	0	0	0	0
Q15654	TRIP6	476	Thyroid receptor-interacting protein 6	0.47	0	7	0	0	0	0	0
Q14157	UBAP2L	1087	Ubiquitin-associated protein 2-like	0.47	21	29	0	0	2	4	0
O96028	WHSC1	1365	Histone-lysine N-methyltransferase NSD2	0.47	23	0	0	0	0	0	0
Q6ZN55	ZNF574	896	Zinc finger protein 574	0.47	11	0	0	0	0	0	0
Q9UI12	ATP6V1H	483	V-type proton ATPase subunit H	0.46	0	3	0	0	0	0	0
Q07021	C1QBP	282	Complement component 1 Q subcomponent-binding protein, mitochondrial	0.46	6	0	0	0	0	0	0
Q13137	CALCOCO2	446	Calcium-binding and coiled-coil domain-containing protein 2	0.46	0	3	0	0	0	0	0
P04632	CAPNS1	268	Calpain small subunit 1	0.46	7	11	0	0	2	0	0
Q9NXV6	CDKN2AIP	580	CDKN2A-interacting protein	0.46	7	0	0	0	0	0	0
O76031	CLPX	633	ATP-dependent Clp protease ATP-binding subunit clpX-like, mitochondrial	0.46	0	5	0	0	0	0	0
P49711	CTCF	727	Transcriptional repressor CTCF	0.46	10	0	0	0	0	0	0
Q9UJW0	DCTN4	460	Dynactin subunit 4	0.46	0	5	0	0	0	0	0
Q7L014	DDX46	1031	Probable ATP-dependent RNA helicase DDX46	0.46	19	11	0	0	0	0	2
O95571	ETHE1	254	Persulfide dioxygenase ETHE1, mitochondrial	0.46	3	0	0	0	0	0	0
Q9Y3B2	EXOSC1	195	Exosome complex component CSL4	0.46	4	0	0	0	0	0	0
Q9UKB1	FBXW11	542	F-box/WD repeat-containing protein 11	0.46	5	0	0	0	0	0	0
O76003	GLRX3	335	Glutaredoxin-3	0.46	0	0	0	0	0	0	0
Q5JWF2	GNAS	1037	Guanine nucleotide-binding protein G(s) subunit alpha isoforms XLas	0.46	9	0	0	0	0	0	0
Q13823	GNL2	731	Nucleolar GTP-binding protein 2	0.46	11	0	0	0	0	0	0
P35052	GPC1	558	Glypican-1	0.46	0	6	0	0	0	0	0
O60565	GREM1	184	Gremlin-1	0.46	0	4	0	0	0	0	0
Q9BYK8	HELZ2	2649	Helicase with zinc finger domain 2	0.46	27	0	0	0	0	0	0
Q01581	HMGCS1	520	Hydroxymethylglutaryl-CoA synthase, cytoplasmic	0.46	0	0	0	0	0	0	0
O43896	KIF1C	1103	Kinesin-like protein KIF1C	0.46	7	0	0	0	0	0	0
Q9BX40	LSM14B	385	Protein LSM14 homolog B	0.46	9	0	0	0	0	0	0
Q9Y383	LUC7L2	392	Putative RNA-binding protein Luc7-like 2	0.46	23	29	0	0	2	0	2
O75431	MTX2	263	Metaxin-2	0.46	0	5	0	0	0	0	0
P18615	NELFE	380	Negative elongation factor E	0.46	4	0	0	0	0	0	0
Q13423	NNT	1086	NAD(P) transhydrogenase, mitochondrial	0.46	0	6	0	0	0	0	0
Q8NFH4	NUP37	326	Nucleoporin Nup37	0.46	0	4	0	0	0	0	0
O43660	PLRG1	514	Pleiotropic regulator 1	0.46	7	0	0	0	0	0	0
Q9NRX1	PNO1	252	RNA-binding protein PNO1	0.46	4	0	0	0	0	0	0
O15160	POLR1C	346	DNA-directed RNA polymerases I and III subunit RPAC1	0.46	3	0	0	0	0	0	0
P19387	POLR2C	275	DNA-directed RNA polymerase II subunit RPB3	0.46	3	0	0	0	0	0	0
P52434	POLR2H	150	DNA-directed RNA polymerases I, II, and III subunit RPABC3	0.46	3	0	0	0	0	0	0
Q9Y3C6	PPIL1	166	Peptidyl-prolyl cis-trans isomerase-like 1	0.46	4	0	0	0	0	0	0
Q13162	PRDX4	271	Peroxiredoxin-4	0.46	0	7	0	0	0	0	0
Q13308	PTK7	1070	Inactive tyrosine-protein kinase 7	0.46	0	7	0	0	0	0	0
O95716	RAB3D	219	Ras-related protein Rab-3D	0.46	0	6	0	0	0	0	0
P20339	RAB5A	215	Ras-related protein Rab-5A	0.46	0	5	0	0	0	0	0
O43148	RNMT	476	mRNA cap guanine-N7 methyltransferase	0.46	8	0	0	0	0	0	0
P36578	RPL4	427	60S ribosomal protein L4	0.46	195	32	5	9	0	0	3
P05386	RPLP1	114	60S acidic ribosomal protein P1	0.46	38	0	0	0	0	0	0
Q9Y3B9	RRP15	282	RRP15-like protein	0.46	5	0	0	0	0	0	0
Q15020	SART3	963	Squamous cell carcinoma antigen recognized by T-cells 3	0.46	9	0	0	0	0	0	0
P31431	SDC4	198	Syndecan-4	0.46	7	0	0	0	0	0	0
Q9P0U3	SENP1	644	Sentrin-specific protease 1	0.46	0	5	0	0	0	0	0
O00193	SMAP	183	Small acidic protein	0.46	5	0	0	0	0	0	0
Q96SB4	SRPK1	655	SRSF protein kinase 1	0.46	5	0	0	0	0	0	0
Q63HR2	TENC1	1409	Tensin-like C1 domain-containing phosphatase	0.46	0	11	0	0	0	0	0
Q9HC07	TMEM165	324	Transmembrane protein 165	0.46	0	4	0	0	0	0	0
Q96SK2	TMEM209	561	Transmembrane protein 209	0.46	0	11	0	0	0	0	0
Q8NBS9	TXNDC5	432	Thioredoxin domain-containing protein 5	0.46	8	8	0	2	0	0	0
Q9P0L0	VAPA	249	Vesicle-associated membrane protein-associated protein A	0.46	0	4	0	0	0	0	0
P61160	ACTR2	394	Actin-related protein 2	0.45	11	13	3	0	0	0	0
P00568	AK1	194	Adenylate kinase isoenzyme 1	0.45	3	0	0	0	0	0	0
O43747	AP1G1	822	AP-1 complex subunit gamma-1	0.45	0	5	0	0	0	0	0
Q66PJ3	ARL6IP4	421	ADP-ribosylation factor-like protein 6-interacting protein 4	0.45	6	0	0	0	0	0	0
P30530	AXL	894	Tyrosine-protein kinase receptor UFO	0.45	0	12	0	0	0	0	0
Q9BRD0	BUD13	619	BUD13 homolog	0.45	0	4	0	0	0	0	0
Q9UQM7	CAMK2A	478	Calcium/calmodulin-dependent protein kinase type II subunit alpha	0.45	4	0	0	0	0	0	0
Q16543	CDC37	378	Hsp90 co-chaperone Cdc37	0.45	5	0	0	0	0	0	0
O60508	CDC40	579	Pre-mRNA-processing factor 17	0.45	0	5	0	0	0	0	0
P50750	CDK9	372	Cyclin-dependent kinase 9	0.45	3	0	0	0	0	0	0
Q9Y281	CFL2	166	Cofilin-2	0.45	5	0	0	0	0	0	0
Q9NZZ3	CHMP5	219	Charged multivesicular body protein 5	0.45	3	0	0	0	0	0	0
P09543	CNP	421	2',3'-cyclic-nucleotide 3'-phosphodiesterase	0.45	0	3	0	0	0	0	0
P39060	COL18A1	1754	Collagen alpha-1(XVIII) chain	0.45	0	16	0	0	0	0	0
Q9UBF2	COPG2	871	Coatomer subunit gamma-2	0.45	0	6	0	0	0	0	0
P29279	CTGF	349	Connective tissue growth factor	0.45	0	5	0	0	0	0	0
P07858	CTSB	339	Cathepsin B	0.45	4	0	0	0	0	0	0
Q8TDD1	DDX54	881	ATP-dependent RNA helicase DDX54	0.45	15	0	0	0	0	0	0
Q9BW60	ELOVL1	279	Elongation of very long chain fatty acids protein 1	0.45	0	3	0	0	0	0	0
Q9NQT5	EXOSC3	275	Exosome complex component RRP40	0.45	7	0	0	0	0	0	0
Q14315	FLNC	2725	Filamin-C	0.45	242	296	20	21	0	0	0
Q96NE9	FRMD6	622	FERM domain-containing protein 6	0.45	0	8	0	0	0	0	0
O14908	GIPC1	333	PDZ domain-containing protein GIPC1	0.45	4	0	0	0	0	0	0
Q5T3I0	GPATCH4	446	G patch domain-containing protein 4	0.45	4	0	0	0	0	0	0
P09914	IFIT1	478	Interferon-induced protein with tetratricopeptide repeats 1	0.45	0	5	0	0	0	0	0
P05412	JUN	331	Transcription factor AP-1	0.45	5	0	0	0	0	0	0
Q14145	KEAP1	624	Kelch-like ECH-associated protein 1	0.45	0	4	0	0	0	0	0
Q7Z4F1	LRP10	713	Low-density lipoprotein receptor-related protein 10	0.45	0	11	0	0	0	0	0
P08253	MMP2	660	72 kDa type IV collagenase	0.45	0	4	0	0	0	0	0
Q13405	MRPL49	166	39S ribosomal protein L49, mitochondrial	0.45	3	0	0	0	0	0	0
P82930	MRPS34	218	28S ribosomal protein S34, mitochondrial	0.45	4	0	0	0	0	0	0
Q93083	MT1L	61	Metallothionein-1L	0.45	0	2	0	0	0	0	0
Q8WTT2	NOC3L	800	Nucleolar complex protein 3 homolog	0.45	11	0	0	0	0	0	0
P78316	NOP14	857	Nucleolar protein 14	0.45	6	0	0	0	0	0	0
Q08J23	NSUN2	767	tRNA (cytosine(34)-C(5))-methyltransferase	0.45	7	0	0	0	0	0	0
Q15113	PCOLCE	449	Procollagen C-endopeptidase enhancer 1	0.45	0	7	0	0	0	0	0
P09619	PDGFRB	1106	Platelet-derived growth factor receptor beta	0.45	0	9	0	0	0	0	0
Q8IY17	PNPLA6	1366	Neuropathy target esterase	0.45	8	0	0	0	0	0	0
P54821	PRRX1	245	Paired mesoderm homeobox protein 1	0.45	6	0	0	0	0	0	0
P11233	RALA	206	Ras-related protein Ral-A	0.45	0	6	0	0	0	0	0
P08134	RHOC	193	Rho-related GTP-binding protein RhoC	0.45	5	0	0	0	0	0	0
P84095	RHOG	191	Rho-related GTP-binding protein RhoG	0.45	3	0	0	0	0	0	0
Q8IXI1	RHOT2	618	Mitochondrial Rho GTPase 2	0.45	0	7	0	0	0	0	0
Q96TC7	RMDN3	470	Regulator of microtubule dynamics protein 3	0.45	0	3	0	0	0	0	0
P61313	RPL15	204	60S ribosomal protein L15	0.45	47	5	0	0	2	0	2
Q6P5R6	RPL22L1	122	60S ribosomal protein L22-like 1	0.45	3	0	0	0	0	0	0
P15880	RPS2	293	40S ribosomal protein S2	0.45	72	18	2	0	2	4	3
P26447	S100A4	101	Protein S100-A4	0.45	0	2	0	0	0	0	0
Q12765	SCRN1	414	Secernin-1	0.45	4	0	0	0	0	0	0
Q99985	SEMA3C	751	Semaphorin-3C	0.45	10	0	0	0	0	0	0
Q969G3	SMARCE1	411	SWI/SNF-related matrix-associated actin-dependent regulator of chromatin subfamily E member 1	0.45	5	0	0	0	0	0	0
Q9NXE4	SMPD4	827	Sphingomyelin phosphodiesterase 4	0.45	0	6	0	0	0	0	0
Q96DI7	SNRNP40	357	U5 small nuclear ribonucleoprotein 40 kDa protein	0.45	0	4	0	0	0	0	0
O15269	SPTLC1	473	Serine palmitoyltransferase 1	0.45	0	3	0	0	0	0	0
P51571	SSR4	173	Translocon-associated protein subunit delta	0.45	0	4	0	0	0	0	0
Q9H7E2	TDRD3	651	Tudor domain-containing protein 3	0.45	6	0	0	0	0	0	0
Q9H0U9	TSPYL1	437	Testis-specific Y-encoded-like protein 1	0.45	6	0	0	0	0	0	0
Q9NP79	VTA1	307	Vacuolar protein sorting-associated protein VTA1 homolog	0.45	4	0	0	0	0	0	0
Q9NP64	ZCCHC17	241	Nucleolar protein of 40 kDa	0.45	4	0	0	0	0	0	0
P42765	ACAA2	397	3-ketoacyl-CoA thiolase, mitochondrial	0.44	3	0	0	0	0	0	0
O96019	ACTL6A	429	Actin-like protein 6A	0.44	8	0	0	0	0	0	0
P13798	APEH	732	Acylamino-acid-releasing enzyme	0.44	0	4	0	0	0	0	0
Q9NRW3	APOBEC3C	190	DNA dC->dU-editing enzyme APOBEC-3C	0.44	0	2	0	0	0	0	0
Q9UH62	ARMCX3	379	Armadillo repeat-containing X-linked protein 3	0.44	5	0	0	0	0	0	0
O75531	BANF1	89	Barrier-to-autointegration factor	0.44	0	3	0	0	0	0	0
O75934	BCAS2	225	Pre-mRNA-splicing factor SPF27	0.44	4	0	0	0	0	0	0
Q14692	BMS1	1282	Ribosome biogenesis protein BMS1 homolog	0.44	15	0	0	0	0	0	0
P20290	BTF3	206	Transcription factor BTF3	0.44	3	0	0	0	0	0	0
Q9H7E9	C8orf33	229	UPF0488 protein C8orf33	0.44	6	0	0	0	0	0	0
Q7Z4W1	DCXR	244	L-xylulose reductase	0.44	0	0	0	0	0	0	0
Q9NUI1	DECR2	292	Peroxisomal 2,4-dienoyl-CoA reductase	0.44	3	0	0	0	0	0	0
Q92620	DHX38	1227	Pre-mRNA-splicing factor ATP-dependent RNA helicase PRP16	0.44	8	0	0	0	0	0	0
Q9UBS3	DNAJB9	223	DnaJ homolog subfamily B member 9	0.44	3	0	0	0	0	0	0
Q9Y6G9	DYNC1LI1	523	Cytoplasmic dynein 1 light intermediate chain 1	0.44	0	3	0	0	0	0	0
O95967	EFEMP2	443	EGF-containing fibulin-like extracellular matrix protein 2	0.44	0	2	0	0	0	0	0
Q14232	EIF2B1	305	Translation initiation factor eIF-2B subunit alpha	0.44	4	0	0	0	0	0	0
Q04637	EIF4G1	1599	Eukaryotic translation initiation factor 4 gamma 1	0.44	19	0	0	0	0	0	0
O60841	EIF5B	1220	Eukaryotic translation initiation factor 5B	0.44	19	0	0	0	0	0	0
Q9NPD3	EXOSC4	245	Exosome complex component RRP41	0.44	5	0	0	0	0	0	0
Q13643	FHL3	280	Four and a half LIM domains protein 3	0.44	0	2	0	0	0	0	0
P02794	FTH1	183	Ferritin heavy chain	0.44	0	2	0	0	0	0	0
Q8IY81	FTSJ3	847	pre-rRNA processing protein FTSJ3	0.44	19	0	0	0	0	0	0
P41250	GARS	739	Glycine--tRNA ligase	0.44	4	17	0	0	2	0	0
Q53GS7	GLE1	698	Nucleoporin GLE1	0.44	0	7	0	0	0	0	0
Q9NQS7	INCENP	918	Inner centromere protein	0.44	6	0	0	0	0	0	0
P17535	JUND	347	Transcription factor jun-D	0.44	4	0	0	0	0	0	0
Q15012	LAPTM4A	233	Lysosomal-associated transmembrane protein 4A	0.44	0	3	0	0	0	0	0
P01130	LDLR	860	Low-density lipoprotein receptor	0.44	0	9	0	0	0	0	0
Q9UGP4	LIMD1	676	LIM domain-containing protein 1	0.44	0	5	0	0	0	0	0
Q93052	LPP	612	Lipoma-preferred partner	0.44	0	6	0	0	0	0	0
Q7L2J0	MEPCE	689	7SK snRNA methylphosphate capping enzyme	0.44	7	0	0	0	0	0	0
P46013	MKI67	3256	Antigen KI-67	0.44	89	0	0	0	0	0	6
Q15014	MORF4L2	288	Mortality factor 4-like protein 2	0.44	3	0	0	0	0	0	0
Q9BYD6	MRPL1	325	39S ribosomal protein L1, mitochondrial	0.44	4	0	0	0	0	0	0
Q7Z2W9	MRPL21	205	39S ribosomal protein L21, mitochondrial	0.44	0	2	0	0	0	0	0
P82914	MRPS15	257	28S ribosomal protein S15, mitochondrial	0.44	3	0	0	0	0	0	0
Q92665	MRPS31	395	28S ribosomal protein S31, mitochondrial	0.44	4	0	0	0	0	0	0
O75592	MYCBP2	4640	Probable E3 ubiquitin-protein ligase MYCBP2	0.44	32	0	0	0	0	0	0
Q14596	NBR1	966	Next to BRCA1 gene 1 protein	0.44	0	7	0	0	0	0	0
Q9BTX1	NDC1	674	Nucleoporin NDC1	0.44	0	7	0	0	0	0	0
Q8NEJ9	NGDN	315	Neuroguidin	0.44	5	0	0	0	0	0	0
Q9H6W3	NO66	641	Bifunctional lysine-specific demethylase and histidyl-hydroxylase NO66	0.44	9	0	0	0	0	0	0
Q9NWT1	PAK1IP1	392	p21-activated protein kinase-interacting protein 1	0.44	5	0	0	0	0	0	0
O95453	PARN	639	Poly(A)-specific ribonuclease PARN	0.44	7	0	0	0	0	0	0
O00151	PDLIM1	329	PDZ and LIM domain protein 1	0.44	0	4	0	0	0	0	0
P50479	PDLIM4	330	PDZ and LIM domain protein 4	0.44	0	2	0	0	0	0	0
P08237	PFKM	780	6-phosphofructokinase, muscle type	0.44	0	7	0	0	0	0	0
O15173	PGRMC2	223	Membrane-associated progesterone receptor component 2	0.44	0	2	0	0	0	0	0
Q7RTV0	PHF5A	110	PHD finger-like domain-containing protein 5A	0.44	2	0	0	0	0	0	0
P62191	PSMC1	440	26S protease regulatory subunit 4	0.44	0	8	0	0	0	0	0
O00487	PSMD14	310	26S proteasome non-ATPase regulatory subunit 14	0.44	3	0	0	0	0	0	0
P10114	RAP2A	183	Ras-related protein Rap-2a	0.44	2	0	0	0	0	0	0
P62906	RPL10A	217	60S ribosomal protein L10a	0.44	52	13	0	0	2	2	3
P62917	RPL8	257	60S ribosomal protein L8	0.44	91	15	2	3	5	2	3
Q7L4I2	RSRC2	434	Arginine/serine-rich coiled-coil protein 2	0.44	0	4	0	0	0	0	0
Q9H4L4	SENP3	574	Sentrin-specific protease 3	0.44	5	0	0	0	0	0	0
P08621	SNRNP70	437	U1 small nuclear ribonucleoprotein 70 kDa	0.44	5	13	0	0	0	0	2
Q15036	SNX17	470	Sorting nexin-17	0.44	0	5	0	0	0	0	0
Q9Y5X2	SNX8	465	Sorting nexin-8	0.44	0	3	0	0	0	0	0
Q8N5C6	SRBD1	995	S1 RNA-binding domain-containing protein 1	0.44	9	0	0	0	0	0	0
P09132	SRP19	144	Signal recognition particle 19 kDa protein	0.44	3	0	0	0	0	0	0
P63165	SUMO1	101	Small ubiquitin-related modifier 1	0.44	0	4	0	0	0	0	0
P35442	THBS2	1172	Thrombospondin-2	0.44	0	23	0	0	0	0	0
Q15650	TRIP4	581	Activating signal cointegrator 1	0.44	7	0	0	0	0	0	0
P50552	VASP	380	Vasodilator-stimulated phosphoprotein	0.44	0	4	0	0	0	0	0
Q6UXN9	WDR82	313	WD repeat-containing protein 82	0.44	0	3	0	0	0	0	0
Q7Z739	YTHDF3	585	YTH domain family protein 3	0.44	0	0	0	0	0	0	0
Q5VYS8	ZCCHC6	1495	Terminal uridylyltransferase 7	0.44	12	0	0	0	0	0	0
Q6NZY4	ZCCHC8	707	Zinc finger CCHC domain-containing protein 8	0.44	5	0	0	0	0	0	0
Q8NAF0	ZNF579	562	Zinc finger protein 579	0.44	11	0	0	0	0	0	0
O43264	ZW10	779	Centromere/kinetochore protein zw10 homolog	0.44	5	0	0	0	0	0	0
Q9ULW3	ABT1	272	Activator of basal transcription 1	0.43	0	2	0	0	0	0	0
Q9UEY8	ADD3	706	Gamma-adducin	0.43	5	0	0	0	0	0	0
Q9NQW6	ANLN	1124	Actin-binding protein anillin	0.43	9	0	0	0	0	0	0
Q07960	ARHGAP1	439	Rho GTPase-activating protein 1	0.43	0	3	0	0	0	0	0
P20020	ATP2B1	1258	Plasma membrane calcium-transporting ATPase 1	0.43	0	15	0	0	0	0	0
Q96GD4	AURKB	344	Aurora kinase B	0.43	4	0	0	0	0	0	0
Q9P031	CCDC59	241	Thyroid transcription factor 1-associated protein 26	0.43	3	0	0	0	0	0	0
Q9H0B8	CRISPLD2	497	Cysteine-rich secretory protein LCCL domain-containing 2	0.43	0	4	0	0	0	0	0
P02511	CRYAB	175	Alpha-crystallin B chain	0.43	0	2	0	0	0	0	0
Q08257	CRYZ	329	Quinone oxidoreductase	0.43	0	0	0	0	0	0	0
Q9UER7	DAXX	740	Death domain-associated protein 6	0.43	5	0	0	0	0	0	0
Q16698	DECR1	335	2,4-dienoyl-CoA reductase, mitochondrial	0.43	3	0	0	0	0	0	0
Q9NXW2	DNAJB12	375	DnaJ homolog subfamily B member 12	0.43	6	0	0	0	0	0	0
O75190	DNAJB6	326	DnaJ homolog subfamily B member 6	0.43	3	0	0	0	0	0	0
P60228	EIF3E	445	Eukaryotic translation initiation factor 3 subunit E	0.43	18	2	0	0	0	0	2
Q9BXX0	EMILIN2	1053	EMILIN-2	0.43	6	0	0	0	0	0	0
Q96PZ2	FAM111A	611	Protein FAM111A	0.43	5	0	0	0	0	0	0
Q9NY12	GAR1	217	H/ACA ribonucleoprotein complex subunit 1	0.43	5	0	0	0	0	0	0
Q8WXI9	GATAD2B	593	Transcriptional repressor p66-beta	0.43	0	4	0	0	0	0	0
Q7L5D6	GET4	327	Golgi to ER traffic protein 4 homolog	0.43	3	0	0	0	0	0	0
Q9H4G4	GLIPR2	154	Golgi-associated plant pathogenesis-related protein 1	0.43	0	2	0	0	0	0	0
P15104	GLUL	373	Glutamine synthetase	0.43	0	3	0	0	0	0	0
Q96IJ6	GMPPA	420	Mannose-1-phosphate guanyltransferase alpha	0.43	4	0	0	0	0	0	0
O00461	GOLIM4	696	Golgi integral membrane protein 4	0.43	0	5	0	0	0	0	0
P28799	GRN	593	Granulins	0.43	0	3	0	0	0	0	0
P49841	GSK3B	420	Glycogen synthase kinase-3 beta	0.43	0	3	0	0	0	0	0
P48637	GSS	474	Glutathione synthetase	0.43	0	0	0	0	0	0	0
Q03164	KMT2A	3969	Histone-lysine N-methyltransferase 2A	0.43	25	0	0	0	0	0	0
Q6DKI2	LGALS9C	356	Galectin-9C	0.43	0	2	0	0	0	0	0
Q9BRT6	LLPH	129	Protein LLP homolog	0.43	3	0	0	0	0	0	0
Q12907	LMAN2	356	Vesicular integral-membrane protein VIP36	0.43	0	2	0	0	0	0	0
P27361	MAPK3	379	Mitogen-activated protein kinase 3	0.43	4	0	0	0	0	0	0
P51608	MECP2	486	Methyl-CpG-binding protein 2	0.43	5	0	0	0	0	0	0
P03956	MMP1	469	Interstitial collagenase	0.43	6	0	0	0	0	0	0
Q9Y3D3	MRPS16	137	28S ribosomal protein S16, mitochondrial	0.43	3	0	0	0	0	0	0
Q9Y2R5	MRPS17	130	28S ribosomal protein S17, mitochondrial	0.43	0	2	0	0	0	0	0
P82933	MRPS9	396	28S ribosomal protein S9, mitochondrial	0.43	5	0	0	0	0	0	0
Q86UE4	MTDH	582	Protein LYRIC	0.43	5	0	0	0	0	0	0
Q13772	NCOA4	614	Nuclear receptor coactivator 4	0.43	0	4	0	0	0	0	0
Q9UHY1	NRBP1	535	Nuclear receptor-binding protein	0.43	0	3	0	0	0	0	0
Q6DKJ4	NXN	435	Nucleoredoxin	0.43	0	3	0	0	0	0	0
Q96CV9	OPTN	577	Optineurin	0.43	0	4	0	0	0	0	0
Q9BZF1	OSBPL8	889	Oxysterol-binding protein-related protein 8	0.43	7	0	0	0	0	0	0
P49585	PCYT1A	367	Choline-phosphate cytidylyltransferase A	0.43	3	0	0	0	0	0	0
Q53EL6	PDCD4	469	Programmed cell death protein 4	0.43	3	0	0	0	0	0	0
O94880	PHF14	888	PHD finger protein 14	0.43	4	0	0	0	0	0	0
Q8IV08	PLD3	490	Phospholipase D3	0.43	0	3	0	0	0	0	0
Q96HE9	PRR11	360	Proline-rich protein 11	0.43	3	0	0	0	0	0	0
Q06124	PTPN11	597	Tyrosine-protein phosphatase non-receptor type 11	0.43	0	7	0	0	0	0	0
Q9GZR2	REXO4	422	RNA exonuclease 4	0.43	5	0	0	0	0	0	0
P35249	RFC4	363	Replication factor C subunit 4	0.43	3	0	0	0	0	0	0
Q14699	RFTN1	578	Raftlin	0.43	0	5	0	0	0	0	0
P83881	RPL36A	106	60S ribosomal protein L36a	0.43	0	4	0	0	0	0	0
Q6DKI1	RPL7L1	246	60S ribosomal protein L7-like 1	0.43	0	3	0	0	0	0	0
Q9NQG5	RPRD1B	326	Regulation of nuclear pre-mRNA domain-containing protein 1B	0.43	3	0	0	0	0	0	0
Q9Y3A4	RRP7A	280	Ribosomal RNA-processing protein 7 homolog A	0.43	3	0	0	0	0	0	0
Q9NVU7	SDAD1	687	Protein SDA1 homolog	0.43	5	0	0	0	0	0	0
P05121	SERPINE1	402	Plasminogen activator inhibitor 1	0.43	6	0	0	0	0	0	0
Q9Y3B4	SF3B14	125	Pre-mRNA branch site protein p14	0.43	3	0	0	0	0	0	0
Q99961	SH3GL1	368	Endophilin-A2	0.43	0	3	0	0	0	0	0
Q6NUK1	SLC25A24	477	Calcium-binding mitochondrial carrier protein SCaMC-1	0.43	0	4	0	0	0	0	0
P08195	SLC3A2	630	4F2 cell-surface antigen heavy chain	0.43	0	5	0	0	0	0	0
P51532	SMARCA4	1647	Transcription activator BRG1	0.43	10	0	0	0	0	0	0
O60264	SMARCA5	1052	SWI/SNF-related matrix-associated actin-dependent regulator of chromatin subfamily A member 5	0.43	16	12	0	0	0	0	2
P62304	SNRPE	92	Small nuclear ribonucleoprotein E	0.43	0	4	0	0	0	0	0
Q13573	SNW1	536	SNW domain-containing protein 1	0.43	7	11	0	0	0	0	2
Q9Y6E0	STK24	443	Serine/threonine-protein kinase 24	0.43	0	3	0	0	0	0	0
Q8TCJ2	STT3B	826	Dolichyl-diphosphooligosaccharide--protein glycosyltransferase subunit STT3B	0.43	0	4	0	0	0	0	0
Q9UNE7	STUB1	303	E3 ubiquitin-protein ligase CHIP	0.43	0	2	0	0	0	0	0
O75683	SURF6	361	Surfeit locus protein 6	0.43	3	0	0	0	0	0	0
Q86W42	THOC6	341	THO complex subunit 6 homolog	0.43	4	0	0	0	0	0	0
Q6IBS0	TWF2	349	Twinfilin-2	0.43	0	3	0	0	0	0	0
Q15007	WTAP	396	Pre-mRNA-splicing regulator WTAP	0.43	5	0	0	0	0	0	0
Q12904	AIMP1	312	Aminoacyl tRNA synthase complex-interacting multifunctional protein 1	0.42	0	3	0	0	0	0	0
O00170	AIP	330	AH receptor-interacting protein	0.42	0	2	0	0	0	0	0
P09525	ANXA4	319	Annexin A4	0.42	5	0	0	0	0	0	0
Q92572	AP3S1	193	AP-3 complex subunit sigma-1	0.42	2	0	0	0	0	0	0
O75964	ATP5L	103	ATP synthase subunit g, mitochondrial	0.42	0	2	0	0	0	0	0
Q6ZUT6	C15orf52	534	Uncharacterized protein C15orf52	0.42	4	0	0	0	0	0	0
Q9Y6A4	C16orf80	193	UPF0468 protein C16orf80	0.42	2	0	0	0	0	0	0
Q9H8G2	CAAP1	361	Caspase activity and apoptosis inhibitor 1	0.42	3	0	0	0	0	0	0
Q53HL2	CDCA8	280	Borealin	0.42	4	0	0	0	0	0	0
Q8IYA6	CKAP2L	745	Cytoskeleton-associated protein 2-like	0.42	4	0	0	0	0	0	0
P09496	CLTA	248	Clathrin light chain A	0.42	0	2	0	0	0	0	0
Q99627	COPS8	209	COP9 signalosome complex subunit 8	0.42	2	0	0	0	0	0	0
P41240	CSK	450	Tyrosine-protein kinase CSK	0.42	0	2	0	0	0	0	0
Q9NY93	DDX56	547	Probable ATP-dependent RNA helicase DDX56	0.42	5	0	0	0	0	0	0
Q9UDY4	DNAJB4	337	DnaJ homolog subfamily B member 4	0.42	0	2	0	0	0	0	0
Q13011	ECH1	328	Delta(3,5)-Delta(2,4)-dienoyl-CoA isomerase, mitochondrial	0.42	0	0	0	0	0	0	0
Q9UBQ5	EIF3K	218	Eukaryotic translation initiation factor 3 subunit K	0.42	3	0	0	0	0	0	0
P23588	EIF4B	611	Eukaryotic translation initiation factor 4B	0.42	4	0	0	0	0	0	0
P42566	EPS15	896	Epidermal growth factor receptor substrate 15	0.42	6	0	0	0	0	0	0
Q15024	EXOSC7	291	Exosome complex component RRP42	0.42	3	0	0	0	0	0	0
Q52LJ0	FAM98B	330	Protein FAM98B	0.42	4	0	0	0	0	0	0
P62942	FKBP1A	108	Peptidyl-prolyl cis-trans isomerase FKBP1A	0.42	3	0	0	0	0	0	0
Q14318	FKBP8	412	Peptidyl-prolyl cis-trans isomerase FKBP8	0.42	0	4	0	0	0	0	0
Q8TAE8	GADD45GIP1	222	Growth arrest and DNA damage-inducible proteins-interacting protein 1	0.42	3	0	0	0	0	0	0
P32189	GK	559	Glycerol kinase	0.42	0	3	0	0	0	0	0
Q9Y5P6	GMPPB	360	Mannose-1-phosphate guanyltransferase beta	0.42	0	2	0	0	0	0	0
Q9BQ67	GRWD1	446	Glutamate-rich WD repeat-containing protein 1	0.42	4	0	0	0	0	0	0
P21266	GSTM3	225	Glutathione S-transferase Mu 3	0.42	3	0	0	0	0	0	0
Q9UKN8	GTF3C4	822	General transcription factor 3C polypeptide 4	0.42	5	0	0	0	0	0	0
Q9Y5Z7	HCFC2	792	Host cell factor 2	0.42	5	0	0	0	0	0	0
Q7Z4V5	HDGFRP2	671	Hepatoma-derived growth factor-related protein 2	0.42	4	0	0	0	0	0	0
Q9ULR0	ISY1	285	Pre-mRNA-splicing factor ISY1 homolog	0.42	2	0	0	0	0	0	0
Q9NQX7	ITM2C	267	Integral membrane protein 2C	0.42	0	3	0	0	0	0	0
Q96GA3	LTV1	475	Protein LTV1 homolog	0.42	4	0	0	0	0	0	0
Q9NZL9	MAT2B	334	Methionine adenosyltransferase 2 subunit beta	0.42	0	2	0	0	0	0	0
Q96T76	MMS19	1030	MMS19 nucleotide excision repair protein homolog	0.42	0	5	0	0	0	0	0
Q96DV4	MRPL38	380	39S ribosomal protein L38, mitochondrial	0.42	3	0	0	0	0	0	0
P82673	MRPS35	323	28S ribosomal protein S35, mitochondrial	0.42	2	0	0	0	0	0	0
Q13330	MTA1	715	Metastasis-associated protein MTA1	0.42	6	0	0	0	0	0	0
P37198	NUP62	522	Nuclear pore glycoprotein p62	0.42	0	3	0	0	0	0	0
Q9BVL2	NUPL1	599	Nucleoporin p58/p45	0.42	0	4	0	0	0	0	0
Q9H0X9	OSBPL5	879	Oxysterol-binding protein-related protein 5	0.42	0	4	0	0	0	0	0
P12955	PEPD	493	Xaa-Pro dipeptidase	0.42	0	3	0	0	0	0	0
Q99436	PSMB7	277	Proteasome subunit beta type-7	0.42	2	0	0	0	0	0	0
Q00577	PURA	322	Transcriptional activator protein Pur-alpha	0.42	3	0	0	0	0	0	0
P78332	RBM6	1123	RNA-binding protein 6	0.42	9	0	0	0	0	0	0
P84098	RPL19	196	60S ribosomal protein L19	0.42	53	6	2	0	4	0	0
Q99584	S100A13	98	Protein S100-A13	0.42	2	0	0	0	0	0	0
Q9UHR5	SAP30BP	308	SAP30-binding protein	0.42	2	0	0	0	0	0	0
P18827	SDC1	310	Syndecan-1	0.42	4	0	0	0	0	0	0
P49903	SEPHS1	392	Selenide, water dikinase 1	0.42	3	0	0	0	0	0	0
Q92629	SGCD	289	Delta-sarcoglycan	0.42	0	2	0	0	0	0	0
Q96QD8	SLC38A2	506	Sodium-coupled neutral amino acid transporter 2	0.42	0	3	0	0	0	0	0
P78362	SRPK2	688	SRSF protein kinase 2	0.42	4	0	0	0	0	0	0
P50502	ST13	369	Hsc70-interacting protein	0.42	3	0	0	0	0	0	0
Q9UMS6	SYNPO2	1093	Synaptopodin-2	0.42	0	4	0	0	0	0	0
Q8TC07	TBC1D15	691	TBC1 domain family member 15	0.42	0	4	0	0	0	0	0
Q99426	TBCB	244	Tubulin-folding cofactor B	0.42	0	2	0	0	0	0	0
Q9UGI8	TES	421	Testin	0.42	5	0	0	0	0	0	0
Q9BXS4	TMEM59	323	Transmembrane protein 59	0.42	0	2	0	0	0	0	0
Q15631	TSN	228	Translin	0.42	2	0	0	0	0	0	0
P61081	UBE2M	183	NEDD8-conjugating enzyme Ubc12	0.42	2	0	0	0	0	0	0
O60701	UGDH	494	UDP-glucose 6-dehydrogenase	0.42	8	8	2	0	0	0	0
A8MWX3	WASH4P	477	Putative WAS protein family homolog 4	0.42	0	3	0	0	0	0	0
Q15061	WDR43	677	WD repeat-containing protein 43	0.42	0	3	0	0	0	0	0
Q9NVA2	SEPT11	429	Septin-11	0.41	13	8	3	0	0	0	0
Q8IZP0	ABI1	508	Abl interactor 1	0.41	0	2	0	0	0	0	0
O14617	AP3D1	1153	AP-3 complex subunit delta-1	0.41	8	0	0	0	0	0	0
Q7Z5H3	ARHGAP22	698	Rho GTPase-activating protein 22	0.41	0	4	0	0	0	0	0
Q9Y294	ASF1A	204	Histone chaperone ASF1A	0.41	2	0	0	0	0	0	0
P61421	ATP6V0D1	351	V-type proton ATPase subunit d 1	0.41	0	2	0	0	0	0	0
P25311	AZGP1	298	Zinc-alpha-2-glycoprotein	0.41	0	2	0	0	0	0	0
Q9NRL2	BAZ1A	1556	Bromodomain adjacent to zinc finger domain protein 1A	0.41	7	0	0	0	0	0	0
Q9UIF9	BAZ2A	1905	Bromodomain adjacent to zinc finger domain protein 2A	0.41	13	0	0	0	0	0	0
Q9NQY0	BIN3	253	Bridging integrator 3	0.41	2	0	0	0	0	0	0
O95696	BRD1	1058	Bromodomain-containing protein 1	0.41	7	0	0	0	0	0	0
Q9HB71	CACYBP	228	Calcyclin-binding protein	0.41	0	2	0	0	0	0	0
Q7L2Z9	CENPQ	268	Centromere protein Q	0.41	2	0	0	0	0	0	0
Q9UQN3	CHMP2B	213	Charged multivesicular body protein 2b	0.41	3	0	0	0	0	0	0
O43310	CTIF	598	CBP80/20-dependent translation initiation factor	0.41	4	0	0	0	0	0	0
Q16850	CYP51A1	503	Lanosterol 14-alpha demethylase	0.41	0	3	0	0	0	0	0
Q13206	DDX10	875	Probable ATP-dependent RNA helicase DDX10	0.41	6	0	0	0	0	0	0
O60231	DHX16	1041	Putative pre-mRNA-splicing factor ATP-dependent RNA helicase DHX16	0.41	6	0	0	0	0	0	0
Q9Y295	DRG1	367	Developmentally-regulated GTP-binding protein 1	0.41	3	0	0	0	0	0	0
O75530	EED	441	Polycomb protein EED	0.41	3	0	0	0	0	0	0
Q9Y285	FARSA	508	Phenylalanine--tRNA ligase alpha subunit	0.41	3	0	0	0	0	0	0
Q9Y324	FCF1	198	rRNA-processing protein FCF1 homolog	0.41	2	0	0	0	0	0	0
Q8IVF7	FMNL3	1028	Formin-like protein 3	0.41	6	0	0	0	0	0	0
Q10471	GALNT2	571	Polypeptide N-acetylgalactosaminyltransferase 2	0.41	0	5	0	0	0	0	0
P31150	GDI1	447	Rab GDP dissociation inhibitor alpha	0.41	3	0	0	0	0	0	0
Q53GQ0	HSD17B12	312	Estradiol 17-beta-dehydrogenase 12	0.41	0	2	0	0	0	0	0
O43719	HTATSF1	755	HIV Tat-specific factor 1	0.41	4	0	0	0	0	0	0
Q92743	HTRA1	480	Serine protease HTRA1	0.41	0	2	0	0	0	0	0
P49257	LMAN1	510	Protein ERGIC-53	0.41	0	3	0	0	0	0	0
Q8TF66	LRRC15	581	Leucine-rich repeat-containing protein 15	0.41	0	3	0	0	0	0	0
Q9BYD1	MRPL13	178	39S ribosomal protein L13, mitochondrial	0.41	0	2	0	0	0	0	0
Q9BYC9	MRPL20	149	39S ribosomal protein L20, mitochondrial	0.41	2	0	0	0	0	0	0
Q8IXM3	MRPL41	137	39S ribosomal protein L41, mitochondrial	0.41	2	0	0	0	0	0	0
Q9Y2Q9	MRPS28	187	28S ribosomal protein S28, mitochondrial	0.41	2	0	0	0	0	0	0
Q9NR45	NANS	359	Sialic acid synthase	0.41	0	2	0	0	0	0	0
O95299	NDUFA10	355	NADH dehydrogenase [ubiquinone] 1 alpha subcomplex subunit 10, mitochondrial	0.41	0	2	0	0	0	0	0
Q16656	NRF1	503	Nuclear respiratory factor 1	0.41	0	2	0	0	0	0	0
O15504	NUPL2	423	Nucleoporin-like protein 2	0.41	0	2	0	0	0	0	0
Q96AQ6	PBXIP1	731	Pre-B-cell leukemia transcription factor-interacting protein 1	0.41	0	4	0	0	0	0	0
Q8IWS0	PHF6	365	PHD finger protein 6	0.41	5	0	0	0	0	0	0
Q99570	PIK3R4	1358	Phosphoinositide 3-kinase regulatory subunit 4	0.41	0	4	0	0	0	0	0
Q13356	PPIL2	520	Peptidyl-prolyl cis-trans isomerase-like 2	0.41	0	2	0	0	0	0	0
Q9BWN1	PRR14	585	Proline-rich protein 14	0.41	0	4	0	0	0	0	0
P43487	RANBP1	201	Ran-specific GTPase-activating protein	0.41	0	2	0	0	0	0	0
Q15293	RCN1	331	Reticulocalbin-1	0.41	2	0	0	0	0	0	0
Q04206	RELA	551	Transcription factor p65	0.41	0	3	0	0	0	0	0
P61353	RPL27	136	60S ribosomal protein L27	0.41	42	8	0	2	2	0	2
Q02878	RPL6	288	60S ribosomal protein L6	0.41	54	24	7	4	0	0	0
P05120	SERPINB2	415	Plasminogen activator inhibitor 2	0.41	2	0	0	0	0	0	0
P07093	SERPINE2	398	Glia-derived nexin	0.41	3	0	0	0	0	0	0
Q01105	SET	290	Protein SET	0.41	0	0	0	0	0	0	0
Q15428	SF3A2	464	Splicing factor 3A subunit 2	0.41	0	3	0	0	0	0	0
Q96ST3	SIN3A	1273	Paired amphipathic helix protein Sin3a	0.41	6	0	0	0	0	0	0
O75746	SLC25A12	678	Calcium-binding mitochondrial carrier protein Aralar1	0.41	0	5	0	0	0	0	0
Q96GM5	SMARCD1	515	SWI/SNF-related matrix-associated actin-dependent regulator of chromatin subfamily D member 1	0.41	3	0	0	0	0	0	0
O60493	SNX3	162	Sorting nexin-3	0.41	2	0	0	0	0	0	0
Q9Y5X3	SNX5	404	Sorting nexin-5	0.41	3	0	0	0	0	0	0
P61011	SRP54	504	Signal recognition particle 54 kDa protein	0.41	3	0	0	0	0	0	0
Q9H7C4	SYNC	482	Syncoilin	0.41	0	3	0	0	0	0	0
P48307	TFPI2	235	Tissue factor pathway inhibitor 2	0.41	2	0	0	0	0	0	0
Q96GM8	TOE1	510	Target of EGR1 protein 1	0.41	3	0	0	0	0	0	0
P13693	TPT1	172	Translationally-controlled tumor protein	0.41	0	0	0	0	0	0	0
Q15361	TTF1	905	Transcription termination factor 1	0.41	5	0	0	0	0	0	0
O15042	U2SURP	1029	U2 snRNP-associated SURP motif-containing protein	0.41	7	0	0	0	0	0	0
Q92890	UFD1L	307	Ubiquitin fusion degradation protein 1 homolog	0.41	0	0	0	0	0	0	0
Q9NUD5	ZCCHC3	404	Zinc finger CCHC domain-containing protein 3	0.41	3	0	0	0	0	0	0
P37275	ZEB1	1124	Zinc finger E-box-binding homeobox 1	0.41	5	0	0	0	0	0	0
Q96K58	ZNF668	619	Zinc finger protein 668	0.41	4	0	0	0	0	0	0
P11766	ADH5	374	Alcohol dehydrogenase class-3	0.4	0	0	0	0	0	0	0
O43865	AHCYL1	530	Putative adenosylhomocysteinase 2	0.4	0	2	0	0	0	0	0
Q02952	AKAP12	1782	A-kinase anchor protein 12	0.4	9	0	0	0	0	0	0
O15084	ANKRD28	1053	Serine/threonine-protein phosphatase 6 regulatory ankyrin repeat subunit A	0.4	0	4	0	0	0	0	0
Q7Z2E3	APTX	356	Aprataxin	0.4	2	0	0	0	0	0	0
Q96L58	B3GALT6	329	Beta-1,3-galactosyltransferase 6	0.4	2	0	0	0	0	0	0
O43822	C21orf2	256	Protein C21orf2	0.4	2	0	0	0	0	0	0
P35520	CBS	551	Cystathionine beta-synthase	0.4	0	2	0	0	0	0	0
P06493	CDK1	297	Cyclin-dependent kinase 1	0.4	0	2	0	0	0	0	0
Q96JB5	CDK5RAP3	506	CDK5 regulatory subunit-associated protein 3	0.4	0	2	0	0	0	0	0
Q14008	CKAP5	2032	Cytoskeleton-associated protein 5	0.4	8	0	0	0	0	0	0
O75153	CLUH	1309	Clustered mitochondria protein homolog	0.4	6	0	0	0	0	0	0
Q9UKZ1	CNOT11	510	CCR4-NOT transcription complex subunit 11	0.4	3	0	0	0	0	0	0
Q92905	COPS5	334	COP9 signalosome complex subunit 5	0.4	2	0	0	0	0	0	0
Q9BR76	CORO1B	489	Coronin-1B	0.4	0	2	0	0	0	0	0
P56545	CTBP2	445	C-terminal-binding protein 2	0.4	0	3	0	0	0	0	0
Q16832	DDR2	855	Discoidin domain-containing receptor 2	0.4	0	3	0	0	0	0	0
Q9UNQ2	DIMT1	313	Probable dimethyladenosine transferase	0.4	3	0	0	0	0	0	0
P78344	EIF4G2	907	Eukaryotic translation initiation factor 4 gamma 2	0.4	6	0	0	0	0	0	0
Q9H501	ESF1	851	ESF1 homolog	0.4	0	0	0	0	0	0	0
Q9NVN8	GNL3L	582	Guanine nucleotide-binding protein-like 3-like protein	0.4	3	0	0	0	0	0	0
O00178	GTPBP1	669	GTP-binding protein 1	0.4	3	0	0	0	0	0	0
O14929	HAT1	419	Histone acetyltransferase type B catalytic subunit	0.4	3	0	0	0	0	0	0
Q9Y450	HBS1L	684	HBS1-like protein	0.4	4	0	0	0	0	0	0
Q9NRV9	HEBP1	189	Heme-binding protein 1	0.4	2	0	0	0	0	0	0
P26006	ITGA3	1051	Integrin alpha-3	0.4	0	4	0	0	0	0	0
Q9BY32	ITPA	194	Inosine triphosphate pyrophosphatase	0.4	2	0	0	0	0	0	0
P11047	LAMC1	1609	Laminin subunit gamma-1	0.4	9	0	0	0	0	0	0
Q96AG4	LRRC59	307	Leucine-rich repeat-containing protein 59	0.4	2	0	0	0	0	0	0
Q9H0U3	MAGT1	335	Magnesium transporter protein 1	0.4	0	2	0	0	0	0	0
Q15773	MLF2	248	Myeloid leukemia factor 2	0.4	2	0	0	0	0	0	0
Q9H9J2	MRPL44	332	39S ribosomal protein L44, mitochondrial	0.4	2	0	0	0	0	0	0
P43490	NAMPT	491	Nicotinamide phosphoribosyltransferase	0.4	0	0	0	0	0	0	0
P54920	NAPA	295	Alpha-soluble NSF attachment protein	0.4	0	2	0	0	0	0	0
Q8NEY1	NAV1	1877	Neuron navigator 1	0.4	7	0	0	0	0	0	0
O15226	NKRF	690	NF-kappa-B-repressing factor	0.4	4	0	0	0	0	0	0
Q9Y314	NOSIP	301	Nitric oxide synthase-interacting protein	0.4	2	0	0	0	0	0	0
Q5BJF6	ODF2	829	Outer dense fiber protein 2	0.4	0	3	0	0	0	0	0
O95394	PGM3	542	Phosphoacetylglucosamine mutase	0.4	0	3	0	0	0	0	0
Q15257	PPP2R4	358	Serine/threonine-protein phosphatase 2A activator	0.4	0	2	0	0	0	0	0
Q08209	PPP3CA	521	Serine/threonine-protein phosphatase 2B catalytic subunit alpha isoform	0.4	3	0	0	0	0	0	0
Q5JSZ5	PRRC2B	2229	Protein PRRC2B	0.4	10	0	0	0	0	0	0
Q9Y617	PSAT1	370	Phosphoserine aminotransferase	0.4	2	0	0	0	0	0	0
Q06323	PSME1	249	Proteasome activator complex subunit 1	0.4	2	0	0	0	0	0	0
Q8WXF1	PSPC1	523	Paraspeckle component 1	0.4	0	0	0	0	0	0	0
P06737	PYGL	847	Glycogen phosphorylase, liver form	0.4	0	4	0	0	0	0	0
Q9NXS2	QPCTL	382	Glutaminyl-peptide cyclotransferase-like protein	0.4	3	0	0	0	0	0	0
O43251	RBFOX2	390	RNA binding protein fox-1 homolog 2	0.4	0	2	0	0	0	0	0
P52756	RBM5	815	RNA-binding protein 5	0.4	4	0	0	0	0	0	0
Q14257	RCN2	317	Reticulocalbin-2	0.4	3	0	0	0	0	0	0
Q9NPQ8	RIC8A	531	Synembryn-A	0.4	0	3	0	0	0	0	0
P62899	RPL31	125	60S ribosomal protein L31	0.4	40	8	0	4	0	0	2
Q92925	SMARCD2	531	SWI/SNF-related matrix-associated actin-dependent regulator of chromatin subfamily D member 2	0.4	3	0	0	0	0	0	0
O75940	SMNDC1	238	Survival of motor neuron-related-splicing factor 30	0.4	2	0	0	0	0	0	0
Q8TAD8	SNIP1	396	Smad nuclear-interacting protein 1	0.4	0	2	0	0	0	0	0
Q13884	SNTB1	538	Beta-1-syntrophin	0.4	0	3	0	0	0	0	0
P05455	SSB	408	Lupus La protein	0.4	3	0	0	0	0	0	0
P78524	ST5	1137	Suppression of tumorigenicity 5 protein	0.4	0	6	0	0	0	0	0
Q9BT88	SYT11	431	Synaptotagmin-11	0.4	0	2	0	0	0	0	0
Q9HBM6	TAF9B	251	Transcription initiation factor TFIID subunit 9B	0.4	2	0	0	0	0	0	0
Q9NZR1	TMOD2	351	Tropomodulin-2	0.4	0	2	0	0	0	0	0
Q93008	USP9X	2570	Probable ubiquitin carboxyl-terminal hydrolase FAF-X	0.4	12	0	0	0	0	0	0
Q9Y3A2	UTP11L	253	Probable U3 small nucleolar RNA-associated protein 11	0.4	0	2	0	0	0	0	0
P51809	VAMP7	220	Vesicle-associated membrane protein 7	0.4	2	0	0	0	0	0	0
O43709	WBSCR22	281	Uncharacterized methyltransferase WBSCR22	0.4	2	0	0	0	0	0	0
Q9BQA1	WDR77	342	Methylosome protein 50	0.4	2	0	0	0	0	0	0
Q8IZH2	XRN1	1706	5'-3' exoribonuclease 1	0.4	8	0	0	0	0	0	0
O15498	YKT6	198	Synaptobrevin homolog YKT6	0.4	2	0	0	0	0	0	0
P55263	ADK	362	Adenosine kinase	0.39	0	0	0	0	0	0	0
O95433	AHSA1	338	Activator of 90 kDa heat shock protein ATPase homolog 1	0.39	2	0	0	0	0	0	0
Q9Y6K8	AK5	562	Adenylate kinase isoenzyme 5	0.39	0	2	0	0	0	0	0
Q8IZ83	ALDH16A1	802	Aldehyde dehydrogenase family 16 member A1	0.39	0	3	0	0	0	0	0
Q9Y2T2	AP3M1	418	AP-3 complex subunit mu-1	0.39	2	0	0	0	0	0	0
Q9UH17	APOBEC3B	382	DNA dC->dU-editing enzyme APOBEC-3B	0.39	2	0	0	0	0	0	0
O95503	CBX6	412	Chromobox protein homolog 6	0.39	2	0	0	0	0	0	0
Q9Y3X0	CCDC9	531	Coiled-coil domain-containing protein 9	0.39	4	0	0	0	0	0	0
Q6P1J9	CDC73	531	Parafibromin	0.39	3	0	0	0	0	0	0
Q9HD42	CHMP1A	196	Charged multivesicular body protein 1a	0.39	0	2	0	0	0	0	0
P62633	CNBP	177	Cellular nucleic acid-binding protein	0.39	2	0	0	0	0	0	0
P10619	CTSA	480	Lysosomal protective protein	0.39	3	0	0	0	0	0	0
P61962	DCAF7	342	DDB1- and CUL4-associated factor 7	0.39	0	2	0	0	0	0	0
O95865	DDAH2	285	N(G),N(G)-dimethylarginine dimethylaminohydrolase 2	0.39	2	0	0	0	0	0	0
Q9HC35	EML4	981	Echinoderm microtubule-associated protein-like 4	0.39	5	0	0	0	0	0	0
P35555	FBN1	2871	Fibrillin-1	0.39	15	0	0	0	0	0	0
P46926	GNPDA1	289	Glucosamine-6-phosphate isomerase 1	0.39	0	0	0	0	0	0	0
P17174	GOT1	413	Aspartate aminotransferase, cytoplasmic	0.39	2	0	0	0	0	0	0
P62993	GRB2	217	Growth factor receptor-bound protein 2	0.39	0	2	0	0	0	0	0
Q9Y5Q9	GTF3C3	886	General transcription factor 3C polypeptide 3	0.39	4	0	0	0	0	0	0
P62805	HIST1H4A	103	Histone H4	0.39	158	60	30	25	5	7	38
Q6YN16	HSDL2	418	Hydroxysteroid dehydrogenase-like protein 2	0.39	2	0	0	0	0	0	0
Q13325	IFIT5	482	Interferon-induced protein with tetratricopeptide repeats 5	0.39	0	2	0	0	0	0	0
O00425	IGF2BP3	579	Insulin-like growth factor 2 mRNA-binding protein 3	0.39	25	4	0	0	0	0	3
P24593	IGFBP5	272	Insulin-like growth factor-binding protein 5	0.39	2	0	0	0	0	0	0
Q9P0J7	KCMF1	381	E3 ubiquitin-protein ligase KCMF1	0.39	2	0	0	0	0	0	0
Q8IUF8	MINA	465	Bifunctional lysine-specific demethylase and histidyl-hydroxylase MINA	0.39	2	0	0	0	0	0	0
Q9Y3D9	MRPS23	190	28S ribosomal protein S23, mitochondrial	0.39	2	0	0	0	0	0	0
P35240	NF2	595	Merlin	0.39	0	2	0	0	0	0	0
Q12986	NFX1	1120	Transcriptional repressor NF-X1	0.39	4	0	0	0	0	0	0
Q01804	OTUD4	1114	OTU domain-containing protein 4	0.39	6	0	0	0	0	0	0
Q9Y5G1	PCDHGB3	929	Protocadherin gamma-B3	0.39	0	4	0	0	0	0	0
Q9Y2S7	POLDIP2	368	Polymerase delta-interacting protein 2	0.39	0	2	0	0	0	0	0
Q15008	PSMD6	389	26S proteasome non-ATPase regulatory subunit 6	0.39	0	0	0	0	0	0	0
Q92878	RAD50	1312	DNA repair protein RAD50	0.39	6	0	0	0	0	0	0
P46783	RPS10	165	40S ribosomal protein S10	0.39	35	5	0	0	2	0	4
P08865	RPSA	295	40S ribosomal protein SA	0.39	82	25	3	4	2	2	8
Q9Y6Y8	SEC23IP	1000	SEC23-interacting protein	0.39	0	3	0	0	0	0	0
P54578	USP14	494	Ubiquitin carboxyl-terminal hydrolase 14	0.39	0	2	0	0	0	0	0
Q96TA2	YME1L1	773	ATP-dependent zinc metalloprotease YME1L1	0.39	0	4	0	0	0	0	0
Q9ULU4	ZMYND8	1186	Protein kinase C-binding protein 1	0.39	5	0	0	0	0	0	0
Q2M2I8	AAK1	961	AP2-associated protein kinase 1	0.38	0	3	0	0	0	0	0
P30566	ADSL	484	Adenylosuccinate lyase	0.38	2	0	0	0	0	0	0
Q8IVF2	AHNAK2	5795	Protein AHNAK2	0.38	21	0	0	0	0	0	0
P05091	ALDH2	517	Aldehyde dehydrogenase, mitochondrial	0.38	2	0	0	0	0	0	0
Q8IZ07	ANKRD13A	590	Ankyrin repeat domain-containing protein 13A	0.38	0	2	0	0	0	0	0
Q9BQE5	APOL2	337	Apolipoprotein L2	0.38	2	0	0	0	0	0	0
Q8N6H7	ARFGAP2	521	ADP-ribosylation factor GTPase-activating protein 2	0.38	0	2	0	0	0	0	0
Q8N264	ARHGAP24	748	Rho GTPase-activating protein 24	0.38	0	3	0	0	0	0	0
Q7Z3E5	ARMC9	817	LisH domain-containing protein ARMC9	0.38	0	3	0	0	0	0	0
Q9NT62	ATG3	314	Ubiquitin-like-conjugating enzyme ATG3	0.38	2	0	0	0	0	0	0
Q5T280	C9orf114	376	Uncharacterized protein C9orf114	0.38	2	0	0	0	0	0	0
O15446	CD3EAP	510	DNA-directed RNA polymerase I subunit RPA34	0.38	2	0	0	0	0	0	0
Q14677	CLINT1	625	Clathrin interactor 1	0.38	0	2	0	0	0	0	0
Q9H9A5	CNOT10	744	CCR4-NOT transcription complex subunit 10	0.38	4	0	0	0	0	0	0
P49674	CSNK1E	416	Casein kinase I isoform epsilon	0.38	2	0	0	0	0	0	0
Q9NXE8	CWC25	425	Pre-mRNA-splicing factor CWC25 homolog	0.38	2	0	0	0	0	0	0
Q9NVH1	DNAJC11	559	DnaJ homolog subfamily C member 11	0.38	0	2	0	0	0	0	0
Q13144	EIF2B5	721	Translation initiation factor eIF-2B subunit epsilon	0.38	3	0	0	0	0	0	0
Q15006	EMC2	297	ER membrane protein complex subunit 2	0.38	2	0	0	0	0	0	0
Q8IV48	ERI1	349	3'-5' exoribonuclease 1	0.38	2	0	0	0	0	0	0
Q9NVH0	EXD2	621	Exonuclease 3'-5' domain-containing protein 2	0.38	0	2	0	0	0	0	0
Q9BZQ8	FAM129A	928	Protein Niban	0.38	5	0	0	0	0	0	0
Q5W0V3	FAM160B1	765	Protein FAM160B1	0.38	0	3	0	0	0	0	0
Q96AC1	FERMT2	680	Fermitin family homolog 2	0.38	0	2	0	0	0	0	0
Q9BYD3	MRPL4	311	39S ribosomal protein L4, mitochondrial	0.38	2	0	0	0	0	0	0
Q9BYD2	MRPL9	267	39S ribosomal protein L9, mitochondrial	0.38	2	0	0	0	0	0	0
P35579	MYH9	1960	Myosin-9	0.38	241	193	26	15	0	0	5
Q147X3	NAA30	362	N-alpha-acetyltransferase 30	0.38	2	0	0	0	0	0	0
Q6P4R8	NFRKB	1299	Nuclear factor related to kappa-B-binding protein	0.38	6	0	0	0	0	0	0
O95747	OXSR1	527	Serine/threonine-protein kinaseR1	0.38	0	2	0	0	0	0	0
Q13177	PAK2	524	Serine/threonine-protein kinase PAK 2	0.38	0	2	0	0	0	0	0
Q96KB5	PBK	322	Lymphokine-activated killer T-cell-originated protein kinase	0.38	2	0	0	0	0	0	0
Q14690	PDCD11	1871	Protein RRP5 homolog	0.38	28	14	0	0	0	0	3
Q9BRX2	PELO	385	Protein pelota homolog	0.38	2	0	0	0	0	0	0
Q9H9Y6	POLR1B	1135	DNA-directed RNA polymerase I subunit RPA2	0.38	4	0	0	0	0	0	0
Q14738	PPP2R5D	602	Serine/threonine-protein phosphatase 2A 56 kDa regulatory subunit delta isoform	0.38	0	2	0	0	0	0	0
P43378	PTPN9	593	Tyrosine-protein phosphatase non-receptor type 9	0.38	0	2	0	0	0	0	0
Q8TC12	RDH11	318	Retinol dehydrogenase 11	0.38	0	2	0	0	0	0	0
Q9Y3U8	RPL36	105	60S ribosomal protein L36	0.38	18	7	2	2	0	0	0
Q96T23	RSF1	1441	Remodeling and spacing factor 1	0.38	5	0	0	0	0	0	0
Q9Y3Z3	SAMHD1	626	Deoxynucleoside triphosphate triphosphohydrolase SAMHD1	0.38	3	0	0	0	0	0	0
Q9HAU4	SMURF2	748	E3 ubiquitin-protein ligase SMURF2	0.38	4	0	0	0	0	0	0
Q7KZF4	SND1	910	Staphylococcal nuclease domain-containing protein 1	0.38	47	39	3	3	2	0	3
O94964	SOGA1	1423	Protein SOGA1	0.38	6	0	0	0	0	0	0
Q8NB90	SPATA5	893	Spermatogenesis-associated protein 5	0.38	4	0	0	0	0	0	0
P31948	STIP1	543	Stress-induced-phosphoprotein 1	0.38	0	2	0	0	0	0	0
O95425	SVIL	2214	Supervillin	0.38	7	0	0	0	0	0	0
O15119	TBX3	743	T-box transcription factor TBX3	0.38	3	0	0	0	0	0	0
O75962	TRIO	3097	Triple functional domain protein	0.38	9	0	0	0	0	0	0
Q16881	TXNRD1	649	Thioredoxin reductase 1, cytoplasmic	0.38	0	3	0	0	0	0	0
A0AVT1	UBA6	1052	Ubiquitin-like modifier-activating enzyme 6	0.38	4	0	0	0	0	0	0
P41226	UBA7	1012	Ubiquitin-like modifier-activating enzyme 7	0.38	0	3	0	0	0	0	0
Q13404	UBE2V1	147	Ubiquitin-conjugating enzyme E2 variant 1	0.38	0	0	0	0	0	0	0
Q53GS9	USP39	565	U4/U6.U5 tri-snRNP-associated protein 2	0.38	2	0	0	0	0	0	0
Q9NQZ2	UTP3	479	Something about silencing protein 10	0.38	2	0	0	0	0	0	0
Q01831	XPC	940	DNA repair protein complementing XP-C cells	0.38	3	0	0	0	0	0	0
P67809	YBX1	324	Nuclease-sensitive element-binding protein 1	0.38	460	32	8	4	30	0	21
O95625	ZBTB11	1053	Zinc finger and BTB domain-containing protein 11	0.38	5	0	0	0	0	0	0
Q8NAP3	ZBTB38	1195	Zinc finger and BTB domain-containing protein 38	0.38	4	0	0	0	0	0	0
Q9P291	ARMCX1	453	Armadillo repeat-containing X-linked protein 1	0.37	2	0	0	0	0	0	0
P98194	ATP2C1	919	Calcium-transporting ATPase type 2C member 1	0.37	0	3	0	0	0	0	0
P21283	ATP6V1C1	382	V-type proton ATPase subunit C 1	0.37	2	0	0	0	0	0	0
Q9UBB4	ATXN10	475	Ataxin-10	0.37	2	0	0	0	0	0	0
Q00587	CDC42EP1	391	Cdc42 effector protein 1	0.37	0	2	0	0	0	0	0
Q9Y232	CDYL	598	Chromodomain Y-like protein	0.37	3	0	0	0	0	0	0
P10515	DLAT	647	Dihydrolipoyllysine-residue acetyltransferase component of pyruvate dehydrogenase complex, mitochondrial	0.37	0	2	0	0	0	0	0
Q96EY1	DNAJA3	480	DnaJ homolog subfamily A member 3, mitochondrial	0.37	2	0	0	0	0	0	0
Q9Y2G8	DNAJC16	782	DnaJ homolog subfamily C member 16	0.37	3	0	0	0	0	0	0
Q8TEQ6	GEMIN5	1508	Gem-associated protein 5	0.37	5	0	0	0	0	0	0
O94925	GLS	669	Glutaminase kidney isoform, mitochondrial	0.37	0	2	0	0	0	0	0
Q12849	GRSF1	480	G-rich sequence factor 1	0.37	2	0	0	0	0	0	0
O14879	IFIT3	490	Interferon-induced protein with tetratricopeptide repeats 3	0.37	0	2	0	0	0	0	0
Q9UIS9	MBD1	605	Methyl-CpG-binding domain protein 1	0.37	3	0	0	0	0	0	0
P55081	MFAP1	439	Microfibrillar-associated protein 1	0.37	3	11	0	0	2	0	0
Q9NXR1	NDE1	346	Nuclear distribution protein nudE homolog 1	0.37	2	0	0	0	0	0	0
Q14934	NFATC4	902	Nuclear factor of activated T-cells, cytoplasmic 4	0.37	4	0	0	0	0	0	0
Q9HCL0	PCDH18	1135	Protocadherin-18	0.37	0	4	0	0	0	0	0
Q8IXK0	PHC2	858	Polyhomeotic-like protein 2	0.37	3	0	0	0	0	0	0
P51178	PLCD1	756	1-phosphatidylinositol 4,5-bisphosphate phosphodiesterase delta-1	0.37	3	0	0	0	0	0	0
O00469	PLOD2	737	Procollagen-lysine,2-oxoglutarate 5-dioxygenase 2	0.37	0	2	0	0	0	0	0
P14314	PRKCSH	528	Glucosidase 2 subunit beta	0.37	2	0	0	0	0	0	0
P61289	PSME3	254	Proteasome activator complex subunit 3	0.37	2	0	0	0	0	0	0
Q9UJF2	RASAL2	1139	Ras GTPase-activating protein nGAP	0.37	0	3	0	0	0	0	0
P29558	RBMS1	406	RNA-binding motif, single-stranded-interacting protein 1	0.37	2	0	0	0	0	0	0
P35251	RFC1	1148	Replication factor C subunit 1	0.37	7	0	0	0	0	0	0
Q99496	RNF2	336	E3 ubiquitin-protein ligase RING2	0.37	2	0	0	0	0	0	0
Q63HN8	RNF213	5207	E3 ubiquitin-protein ligase RNF213	0.37	16	0	0	0	0	0	0
P62241	RPS8	208	40S ribosomal protein S8	0.37	72	20	4	4	0	0	4
P51531	SMARCA2	1590	Probable global transcription activator SNF2L2	0.37	5	0	0	0	0	0	0
O75886	STAM2	525	Signal transducing adapter molecule 2	0.37	0	2	0	0	0	0	0
Q13033	STRN3	797	Striatin-3	0.37	3	0	0	0	0	0	0
O95985	TOP3B	862	DNA topoisomerase 3-beta-1	0.37	3	0	0	0	0	0	0
P06753	TPM3	285	Tropomyosin alpha-3 chain	0.37	0	0	0	0	0	0	0
Q8WV44	TRIM41	630	E3 ubiquitin-protein ligase TRIM41	0.37	3	0	0	0	0	0	0
Q16222	UAP1	522	UDP-N-acetylhexosamine pyrophosphorylase	0.37	0	2	0	0	0	0	0
Q9P275	USP36	1121	Ubiquitin carboxyl-terminal hydrolase 36	0.37	5	0	0	0	0	0	0
Q969S3	ZNF622	477	Zinc finger protein 622	0.37	2	0	0	0	0	0	0
Q562R1	ACTBL2	376	Beta-actin-like protein 2	0.36	0	94	0	0	0	0	19
P20073	ANXA7	488	Annexin A7	0.36	2	0	0	0	0	0	0
Q13042	CDC16	620	Cell division cycle protein 16 homolog	0.36	0	2	0	0	0	0	0
Q9NZN8	CNOT2	540	CCR4-NOT transcription complex subunit 2	0.36	0	2	0	0	0	0	0
Q9UBR2	CTSZ	303	Cathepsin Z	0.36	2	0	0	0	0	0	0
Q68CQ4	DIEXF	756	Digestive organ expansion factor homolog	0.36	3	0	0	0	0	0	0
Q96N67	DOCK7	2140	Dedicator of cytokinesis protein 7	0.36	8	0	0	0	0	0	0
Q5JPH6	EARS2	523	Probable glutamate--tRNA ligase, mitochondrial	0.36	0	2	0	0	0	0	0
Q12884	FAP	760	Seprase	0.36	0	2	0	0	0	0	0
P07954	FH	510	Fumarate hydratase, mitochondrial	0.36	2	0	0	0	0	0	0
O95302	FKBP9	570	Peptidyl-prolyl cis-trans isomerase FKBP9	0.36	0	2	0	0	0	0	0
P54198	HIRA	1017	Protein HIRA	0.36	4	0	0	0	0	0	0
Q9H9L3	ISG20L2	353	Interferon-stimulated 20 kDa exonuclease-like 2	0.36	2	0	0	0	0	0	0
Q14573	ITPR3	2671	Inositol 1,4,5-trisphosphate receptor type 3	0.36	8	0	0	0	0	0	0
P23458	JAK1	1154	Tyrosine-protein kinase JAK1	0.36	0	3	0	0	0	0	0
P36776	LONP1	959	Lon protease homolog, mitochondrial	0.36	3	0	0	0	0	0	0
Q8IWA4	MFN1	741	Mitofusin-1	0.36	0	2	0	0	0	0	0
Q9Y217	MTMR6	621	Myotubularin-related protein 6	0.36	0	2	0	0	0	0	0
P24468	NR2F2	414	COUP transcription factor 2	0.36	2	0	0	0	0	0	0
Q9BXS6	NUSAP1	441	Nucleolar and spindle-associated protein 1	0.36	2	0	0	0	0	0	0
Q8NDF8	PAPD5	572	PAP-associated domain-containing protein 5	0.36	2	0	0	0	0	0	0
P40424	PBX1	430	Pre-B-cell leukemia transcription factor 1	0.36	2	0	0	0	0	0	0
P36871	PGM1	562	Phosphoglucomutase-1	0.36	3	0	0	0	0	0	0
Q99755	PIP5K1A	562	Phosphatidylinositol 4-phosphate 5-kinase type-1 alpha	0.36	0	2	0	0	0	0	0
Q99569	PKP4	1192	Plakophilin-4	0.36	0	3	0	0	0	0	0
Q13131	PRKAA1	559	5'-AMP-activated protein kinase catalytic subunit alpha-1	0.36	0	2	0	0	0	0	0
P04049	RAF1	648	RAF proto-oncogene serine/threonine-protein kinase	0.36	0	2	0	0	0	0	0
Q9H6Z4	RANBP3	567	Ran-binding protein 3	0.36	2	0	0	0	0	0	0
Q15291	RBBP5	538	Retinoblastoma-binding protein 5	0.36	2	0	0	0	0	0	0
Q9NQL2	RRAGD	400	Ras-related GTP-binding protein D	0.36	2	0	0	0	0	0	0
P61619	SEC61A1	476	Protein transport protein Sec61 subunit alpha isoform 1	0.36	12	4	0	0	2	0	0
O15427	SLC16A3	465	Monocarboxylate transporter 4	0.36	2	0	0	0	0	0	0
O94813	SLIT2	1529	Slit homolog 2 protein	0.36	5	0	0	0	0	0	0
Q92922	SMARCC1	1105	SWI/SNF complex subunit SMARCC1	0.36	4	0	0	0	0	0	0
O75691	UTP20	2785	Small subunit processome component 20 homolog	0.36	10	0	0	0	0	0	0
Q9NNW5	WDR6	1121	WD repeat-containing protein 6	0.36	4	0	0	0	0	0	0
Q9P1Z0	ZBTB4	1013	Zinc finger and BTB domain-containing protein 4	0.36	3	0	0	0	0	0	0
Q68EM7	ARHGAP17	881	Rho GTPase-activating protein 17	0.35	3	0	0	0	0	0	0
Q8TER5	ARHGEF40	1519	Rho guanine nucleotide exchange factor 40	0.35	6	0	0	0	0	0	0
P31939	ATIC	592	Bifunctional purine biosynthesis protein PURH	0.35	4	11	0	0	0	0	2
Q12830	BPTF	3046	Nucleosome-remodeling factor subunit BPTF	0.35	12	0	0	0	0	0	0
A5YKK6	CNOT1	2376	CCR4-NOT transcription complex subunit 1	0.35	10	0	0	0	0	0	0
Q9NZV1	CRIM1	1036	Cysteine-rich motor neuron 1 protein	0.35	0	3	0	0	0	0	0
O00429	DNM1L	736	Dynamin-1-like protein	0.35	0	2	0	0	0	0	0
P15502	ELN	786	Elastin	0.35	0	2	0	0	0	0	0
P17948	FLT1	1338	Vascular endothelial growth factor receptor 1	0.35	4	0	0	0	0	0	0
Q9Y5Q8	GTF3C5	519	General transcription factor 3C polypeptide 5	0.35	2	0	0	0	0	0	0
Q9BRK4	LZTS2	669	Leucine zipper putative tumor suppressor 2	0.35	0	2	0	0	0	0	0
Q9NYK5	MRPL39	338	39S ribosomal protein L39, mitochondrial	0.35	2	0	0	0	0	0	0
Q16795	NDUFA9	377	NADH dehydrogenase [ubiquinone] 1 alpha subcomplex subunit 9, mitochondrial	0.35	2	0	0	0	0	0	0
Q8NHV4	NEDD1	660	Protein NEDD1	0.35	0	2	0	0	0	0	0
Q9NZT2	OGFR	677	Opioid growth factor receptor	0.35	3	0	0	0	0	0	0
Q29RF7	PDS5A	1337	Sister chromatid cohesion protein PDS5 homolog A	0.35	4	0	0	0	0	0	0
Q8IZL8	PELP1	1130	Proline-, glutamic acid- and leucine-rich protein 1	0.35	8	16	0	0	0	0	2
Q8WUB8	PHF10	498	PHD finger protein 10	0.35	2	0	0	0	0	0	0
Q92576	PHF3	2039	PHD finger protein 3	0.35	6	0	0	0	0	0	0
Q9Y263	PLAA	795	Phospholipase A-2-activating protein	0.35	3	0	0	0	0	0	0
O15031	PLXNB2	1838	Plexin-B2	0.35	0	5	0	0	0	0	0
Q13136	PPFIA1	1202	Liprin-alpha-1	0.35	5	0	0	0	0	0	0
Q9BXF6	RAB11FIP5	653	Rab11 family-interacting protein 5	0.35	0	2	0	0	0	0	0
Q96D15	RCN3	328	Reticulocalbin-3	0.35	2	0	0	0	0	0	0
P62851	RPS25	125	40S ribosomal protein S25	0.35	29	4	0	3	0	0	3
Q92541	RTF1	710	RNA polymerase-associated protein RTF1 homolog	0.35	2	0	0	0	0	0	0
Q9NTJ5	SACM1L	587	Phosphatidylinositide phosphatase SAC1	0.35	0	2	0	0	0	0	0
Q15437	SEC23B	767	Protein transport protein Sec23B	0.35	3	0	0	0	0	0	0
Q9H4L7	SMARCAD1	1026	SWI/SNF-related matrix-associated actin-dependent regulator of chromatin subfamily A containing DEAD/H box 1	0.35	3	0	0	0	0	0	0
Q96RF0	SNX18	628	Sorting nexin-18	0.35	0	2	0	0	0	0	0
Q96I99	SUCLG2	432	Succinyl-CoA ligase [GDP-forming] subunit beta, mitochondrial	0.35	2	0	0	0	0	0	0
Q92797	SYMPK	1274	Symplekin	0.35	4	0	0	0	0	0	0
O15061	SYNM	1565	Synemin	0.35	0	4	0	0	0	0	0
Q01995	TAGLN	201	Transgelin	0.35	6	8	2	0	0	0	0
Q03518	TAP1	808	Antigen peptide transporter 1	0.35	0	3	0	0	0	0	0
Q6NUQ4	TMEM214	689	Transmembrane protein 214	0.35	0	2	0	0	0	0	0
Q86VY4	TSPYL5	417	Testis-specific Y-encoded-like protein 5	0.35	2	0	0	0	0	0	0
Q9Y4E8	USP15	981	Ubiquitin carboxyl-terminal hydrolase 15	0.35	0	3	0	0	0	0	0
P55072	VCP	806	Transitional endoplasmic reticulum ATPase	0.35	38	33	4	0	0	0	4
Q9NQW7	XPNPEP1	623	Xaa-Pro aminopeptidase 1	0.35	0	2	0	0	0	0	0
Q12802	AKAP13	2813	A-kinase anchor protein 13	0.34	8	0	0	0	0	0	0
Q68CP9	ARID2	1835	AT-rich interactive domain-containing protein 2	0.34	6	0	0	0	0	0	0
P49589	CARS	748	Cysteine--tRNA ligase, cytoplasmic	0.34	2	0	0	0	0	0	0
O15234	CASC3	703	Protein CASC3	0.34	3	0	0	0	0	0	0
P39059	COL15A1	1388	Collagen alpha-1(XV) chain	0.34	6	0	0	0	0	0	0
Q9UNN5	FAF1	650	FAS-associated factor 1	0.34	2	0	0	0	0	0	0
Q9UK61	FAM208A	1670	Protein FAM208A	0.34	5	0	0	0	0	0	0
P35269	GTF2F1	517	General transcription factor IIF subunit 1	0.34	2	0	0	0	0	0	0
O15397	IPO8	1037	Importin-8	0.34	0	2	0	0	0	0	0
Q1ED39	KNOP1	458	Lysine-rich nucleolar protein 1	0.34	2	0	0	0	0	0	0
Q8WVC0	LEO1	666	RNA polymerase-associated protein LEO1	0.34	2	0	0	0	0	0	0
Q9H089	LSG1	658	Large subunit GTPase 1 homolog	0.34	2	0	0	0	0	0	0
Q9UKM7	MAN1B1	699	Endoplasmic reticulum mannosyl-oligosaccharide 1,2-alpha-mannosidase	0.34	0	2	0	0	0	0	0
P48163	ME1	572	NADP-dependent malic enzyme	0.34	2	0	0	0	0	0	0
O94851	MICAL2	1124	Protein-methionine sulfoxide oxidase MICAL2	0.34	4	0	0	0	0	0	0
P08473	MME	750	Neprilysin	0.34	2	0	0	0	0	0	0
Q8NC60	NOA1	698	Nitric oxide-associated protein 1	0.34	2	0	0	0	0	0	0
Q8NEB9	PIK3C3	887	Phosphatidylinositol 3-kinase catalytic subunit type 3	0.34	0	2	0	0	0	0	0
Q96CC6	RHBDF1	855	Inactive rhomboid protein 1	0.34	3	0	0	0	0	0	0
Q9Y252	RNF6	685	E3 ubiquitin-protein ligase RNF6	0.34	2	0	0	0	0	0	0
P18124	RPL7	248	60S ribosomal protein L7	0.34	173	27	4	8	0	2	5
Q6PCB5	RSBN1L	846	Round spermatid basic protein 1-like protein	0.34	3	0	0	0	0	0	0
O75396	SEC22B	215	Vesicle-trafficking protein SEC22b	0.34	7	6	0	0	2	0	0
O00161	SNAP23	211	Synaptosomal-associated protein 23	0.34	0	0	0	0	0	0	0
Q9HA65	TBC1D17	648	TBC1 domain family member 17	0.34	0	2	0	0	0	0	0
P49750	YLPM1	1951	YLP motif-containing protein 1	0.34	5	0	0	0	0	0	0
Q96JP5	ZFP91	570	E3 ubiquitin-protein ligase ZFP91	0.34	2	0	0	0	0	0	0
Q5VZL5	ZMYM4	1548	Zinc finger MYM-type protein 4	0.34	5	0	0	0	0	0	0
Q9Y4K1	AIM1	1723	Absent in melanoma 1 protein	0.33	5	0	0	0	0	0	0
Q9H1I8	ASCC2	757	Activating signal cointegrator 1 complex subunit 2	0.33	2	0	0	0	0	0	0
Q01518	CAP1	475	Adenylyl cyclase-associated protein 1	0.33	12	14	4	0	0	0	0
P20810	CAST	708	Calpastatin	0.33	2	0	0	0	0	0	0
Q6P1N0	CC2D1A	951	Coiled-coil and C2 domain-containing protein 1A	0.33	0	2	0	0	0	0	0
O14578	CIT	2027	Citron Rho-interacting kinase	0.33	5	0	0	0	0	0	0
Q5H9U9	DDX60L	1706	Probable ATP-dependent RNA helicase DDX60-like	0.33	6	0	0	0	0	0	0
O14641	DVL2	736	Segment polarity protein dishevelled homolog DVL-2	0.33	0	2	0	0	0	0	0
O75821	EIF3G	320	Eukaryotic translation initiation factor 3 subunit G	0.33	12	0	0	0	0	0	2
Q00839	HNRNPU	825	Heterogeneous nuclear ribonucleoprotein U	0.33	994	113	6	4	40	6	65
O95239	KIF4A	1232	Chromosome-associated kinesin KIF4A	0.33	3	0	0	0	0	0	0
P22059	OSBP	807	Oxysterol-binding protein 1	0.33	0	2	0	0	0	0	0
Q9Y5B6	PAXBP1	917	PAX3- and PAX7-binding protein 1	0.33	0	2	0	0	0	0	0
Q9UHV5	RAPGEFL1	662	Rap guanine nucleotide exchange factor-like 1	0.33	0	2	0	0	0	0	0
Q93073	SECISBP2L	1101	Selenocysteine insertion sequence-binding protein 2-like	0.33	4	0	0	0	0	0	0
Q9BTW9	TBCD	1192	Tubulin-specific chaperone D	0.33	0	3	0	0	0	0	0
Q5T4S7	UBR4	5183	E3 ubiquitin-protein ligase UBR4	0.33	13	0	0	0	0	0	0
Q96T88	UHRF1	793	E3 ubiquitin-protein ligase UHRF1	0.33	3	0	0	0	0	0	0
Q2TB10	ZNF800	664	Zinc finger protein 800	0.33	2	0	0	0	0	0	0
O60488	ACSL4	711	Long-chain-fatty-acid--CoA ligase 4	0.32	2	0	0	0	0	0	0
P49419	ALDH7A1	539	Alpha-aminoadipic semialdehyde dehydrogenase	0.32	2	0	0	0	0	0	0
Q92888	ARHGEF1	912	Rho guanine nucleotide exchange factor 1	0.32	0	2	0	0	0	0	0
P30260	CDC27	824	Cell division cycle protein 27 homolog	0.32	2	0	0	0	0	0	0
Q9H8H2	DDX31	851	Probable ATP-dependent RNA helicase DDX31	0.32	3	0	0	0	0	0	0
Q96KQ7	EHMT2	1210	Histone-lysine N-methyltransferase EHMT2	0.32	3	0	0	0	0	0	0
P28715	ERCC5	1186	DNA repair protein complementing XP-G cells	0.32	3	0	0	0	0	0	0
Q641Q2	FAM21A	1341	WASH complex subunit FAM21A	0.32	4	0	0	0	0	0	0
Q12789	GTF3C1	2109	General transcription factor 3C polypeptide 1	0.32	5	0	0	0	0	0	0
P38935	IGHMBP2	993	DNA-binding protein SMUBP-2	0.32	3	0	0	0	0	0	0
P12268	IMPDH2	514	Inosine-5'-monophosphate dehydrogenase 2	0.32	4	13	0	0	0	0	3
Q16706	MAN2A1	1144	Alpha-mannosidase 2	0.32	0	2	0	0	0	0	0
Q14244	MAP7	749	Ensconsin	0.32	2	0	0	0	0	0	0
Q14676	MDC1	2089	Mediator of DNA damage checkpoint protein 1	0.32	5	0	0	0	0	0	0
Q86YT6	MIB1	1006	E3 ubiquitin-protein ligase MIB1	0.32	3	0	0	0	0	0	0
Q15154	PCM1	2024	Pericentriolar material 1 protein	0.32	5	0	0	0	0	0	0
P13667	PDIA4	645	Protein disulfide-isomerase A4	0.32	69	15	2	3	0	0	2
O43422	PRKRIR	761	52 kDa repressor of the inhibitor of the protein kinase	0.32	2	0	0	0	0	0	0
Q13523	PRPF4B	1007	Serine/threonine-protein kinase PRP4 homolog	0.32	3	0	0	0	0	0	0
Q96QR8	PURB	312	Transcriptional activator protein Pur-beta	0.32	0	0	0	0	0	0	0
P51149	RAB7A	207	Ras-related protein Rab-7a	0.32	6	7	0	2	0	0	0
P27635	RPL10	214	60S ribosomal protein L10	0.32	47	18	5	3	2	0	3
P42766	RPL35	123	60S ribosomal protein L35	0.32	15	2	2	0	0	0	0
Q14684	RRP1B	758	Ribosomal RNA processing protein 1 homolog B	0.32	17	3	0	0	0	0	2
Q96B97	SH3KBP1	665	SH3 domain-containing kinase-binding protein 1	0.32	2	0	0	0	0	0	0
Q9Y4B5	SOGA2	1905	Protein SOGA2	0.32	6	0	0	0	0	0	0
Q8N0X7	SPG20	666	Spartin	0.32	2	0	0	0	0	0	0
Q68D10	SPTY2D1	685	Protein SPT2 homolog	0.32	2	0	0	0	0	0	0
Q5VSL9	STRIP1	837	Striatin-interacting protein 1	0.32	2	0	0	0	0	0	0
Q9BQ70	TCF25	676	Transcription factor 25	0.32	2	0	0	0	0	0	0
P49411	TUFM	452	Elongation factor Tu, mitochondrial	0.32	8	9	0	0	0	0	3
Q9UGR2	ZC3H7B	993	Zinc finger CCCH domain-containing protein 7B	0.32	3	0	0	0	0	0	0
Q14004	CDK13	1512	Cyclin-dependent kinase 13	0.31	5	0	0	0	0	0	0
Q6ZU80	CEP128	1094	Centrosomal protein of 128 kDa	0.31	0	2	0	0	0	0	0
O14647	CHD2	1828	Chromodomain-helicase-DNA-binding protein 2	0.31	4	0	0	0	0	0	0
Q8TDB6	DTX3L	740	E3 ubiquitin-protein ligase DTX3L	0.31	2	0	0	0	0	0	0
P57772	EEFSEC	596	Selenocysteine-specific elongation factor	0.31	2	0	0	0	0	0	0
O15371	EIF3D	548	Eukaryotic translation initiation factor 3 subunit D	0.31	5	9	0	0	0	0	2
O43432	EIF4G3	1585	Eukaryotic translation initiation factor 4 gamma 3	0.31	4	0	0	0	0	0	0
Q8TEX9	IPO4	1081	Importin-4	0.31	0	2	0	0	0	0	0
P07942	LAMB1	1786	Laminin subunit beta-1	0.31	4	0	0	0	0	0	0
Q9Y2L9	LRCH1	728	Leucine-rich repeat and calponin homology domain-containing protein 1	0.31	2	0	0	0	0	0	0
P49959	MRE11A	708	Double-strand break repair protein MRE11A	0.31	2	0	0	0	0	0	0
Q02218	OGDH	1023	2-oxoglutarate dehydrogenase, mitochondrial	0.31	3	0	0	0	0	0	0
Q8TEW8	PARD3B	1205	Partitioning defective 3 homolog B	0.31	0	2	0	0	0	0	0
P30044	PRDX5	214	Peroxiredoxin-5, mitochondrial	0.31	0	0	0	0	0	0	0
Q12923	PTPN13	2485	Tyrosine-protein phosphatase non-receptor type 13	0.31	6	0	0	0	0	0	0
P40429	RPL13A	203	60S ribosomal protein L13a	0.31	51	12	2	4	4	0	3
O75676	RPS6KA4	772	Ribosomal protein S6 kinase alpha-4	0.31	2	0	0	0	0	0	0
Q6IN85	SMEK1	833	Serine/threonine-protein phosphatase 4 regulatory subunit 3A	0.31	2	0	0	0	0	0	0
P42226	STAT6	847	Signal transducer and activator of transcription 6	0.31	2	0	0	0	0	0	0
Q15022	SUZ12	739	Polycomb protein SUZ12	0.31	2	0	0	0	0	0	0
Q9H270	VPS11	941	Vacuolar protein sorting-associated protein 11 homolog	0.31	0	2	0	0	0	0	0
P33121	ACSL1	698	Long-chain-fatty-acid--CoA ligase 1	0.3	0	2	0	0	0	0	0
Q01433	AMPD2	879	AMP deaminase 2	0.3	2	0	0	0	0	0	0
P20807	CAPN3	821	Calpain-3	0.3	2	0	0	0	0	0	0
Q96JM3	CHAMP1	812	Chromosome alignment-maintaining phosphoprotein 1	0.3	2	0	0	0	0	0	0
Q00610	CLTC	1675	Clathrin heavy chain 1	0.3	88	157	6	6	4	4	12
Q16531	DDB1	1140	DNA damage-binding protein 1	0.3	13	14	0	0	0	0	3
Q9H116	GZF1	711	GDNF-inducible zinc finger protein 1	0.3	2	0	0	0	0	0	0
P42694	HELZ	1942	Probable helicase with zinc finger domain	0.3	5	0	0	0	0	0	0
Q2M389	KIAA1033	1173	WASH complex subunit 7	0.3	0	2	0	0	0	0	0
Q5C9Z4	NOM1	860	Nucleolar MIF4G domain-containing protein 1	0.3	2	0	0	0	0	0	0
P17858	PFKL	780	6-phosphofructokinase, liver type	0.3	0	14	0	0	3	0	0
P0CW22	RPS17L	135	40S ribosomal protein S17-like	0.3	34	12	4	4	0	0	0
O94855	SEC24D	1032	Protein transport protein Sec24D	0.3	0	2	0	0	0	0	0
Q96CW5	TUBGCP3	907	Gamma-tubulin complex component 3	0.3	2	0	0	0	0	0	0
Q9NPG3	UBN1	1134	Ubinuclein-1	0.3	2	0	0	0	0	0	0
Q70EK8	USP53	1073	Inactive ubiquitin carboxyl-terminal hydrolase 53	0.3	0	2	0	0	0	0	0
Q9BZH6	WDR11	1224	WD repeat-containing protein 11	0.3	3	0	0	0	0	0	0
Q86UK7	ZNF598	904	Zinc finger protein 598	0.3	2	0	0	0	0	0	0
Q9P2R3	ANKFY1	1169	Ankyrin repeat and FYVE domain-containing protein 1	0.29	0	2	0	0	0	0	0
Q9NSY1	BMP2K	1161	BMP-2-inducible protein kinase	0.29	0	2	0	0	0	0	0
P51659	HSD17B4	736	Peroxisomal multifunctional enzyme type 2	0.29	8	14	2	0	0	0	2
Q12768	KIAA0196	1159	WASH complex subunit strumpellin	0.29	0	2	0	0	0	0	0
Q8N163	KIAA1967	923	DBIRD complex subunit KIAA1967	0.29	11	10	0	0	2	0	0
O95235	KIF20A	890	Kinesin-like protein KIF20A	0.29	2	0	0	0	0	0	0
Q9Y2U8	LEMD3	911	Inner nuclear membrane protein Man1	0.29	2	0	0	0	0	0	0
P20700	LMNB1	586	Lamin-B1	0.29	33	135	0	0	9	7	19
Q96JB6	LOXL4	756	Lysyl oxidase homolog 4	0.29	2	0	0	0	0	0	0
P49321	NASP	788	Nuclear autoantigenic sperm protein	0.29	2	0	0	0	0	0	0
Q76FK4	NOL8	1167	Nucleolar protein 8	0.29	3	0	0	0	0	0	0
P19174	PLCG1	1290	1-phosphatidylinositol 4,5-bisphosphate phosphodiesterase gamma-1	0.29	0	3	0	0	0	0	0
Q02543	RPL18A	176	60S ribosomal protein L18a	0.29	36	10	2	4	0	0	3
P62081	RPS7	194	40S ribosomal protein S7	0.29	29	10	2	3	0	0	0
O95104	SCAF4	1147	Splicing factor, arginine/serine-rich 15	0.29	0	2	0	0	0	0	0
Q9UBV2	SEL1L	794	Protein sel-1 homolog 1	0.29	2	0	0	0	0	0	0
P18583	SON	2426	Protein SON	0.29	37	0	0	0	0	0	3
Q9UGU0	TCF20	1960	Transcription factor 20	0.29	4	0	0	0	0	0	0
Q96FV9	THOC1	657	THO complex subunit 1	0.29	2	0	0	0	0	0	0
Q05086	UBE3A	875	Ubiquitin-protein ligase E3A	0.29	2	0	0	0	0	0	0
Q5TGY3	AHDC1	1603	AT-hook DNA-binding motif-containing protein 1	0.28	3	0	0	0	0	0	0
Q6PL18	ATAD2	1390	ATPase family AAA domain-containing protein 2	0.28	3	0	0	0	0	0	0
Q9ULV4	CORO1C	474	Coronin-1C	0.28	15	24	3	0	2	0	0
Q6NSI4	CXorf57	855	Uncharacterized protein CXorf57	0.28	2	0	0	0	0	0	0
P26358	DNMT1	1616	DNA (cytosine-5)-methyltransferase 1	0.28	3	0	0	0	0	0	0
Q03468	ERCC6	1493	DNA excision repair protein ERCC-6	0.28	3	0	0	0	0	0	0
Q86XK2	FBXO11	927	F-box only protein 11	0.28	2	0	0	0	0	0	0
Q92538	GBF1	1859	Golgi-specific brefeldin A-resistance guanine nucleotide exchange factor 1	0.28	4	0	0	0	0	0	0
P40939	HADHA	763	Trifunctional enzyme subunit alpha, mitochondrial	0.28	19	27	0	0	4	0	3
Q16363	LAMA4	1823	Laminin subunit alpha-4	0.28	3	0	0	0	0	0	0
Q96QZ7	MAGI1	1491	Membrane-associated guanylate kinase, WW and PDZ domain-containing protein 1	0.28	0	2	0	0	0	0	0
Q92614	MYO18A	2054	Unconventional myosin-XVIIIa	0.28	4	0	0	0	0	0	0
O43795	MYO1B	1136	Unconventional myosin-Ib	0.28	29	37	0	0	4	0	6
P10586	PTPRF	1907	Receptor-type tyrosine-protein phosphatase F	0.28	0	3	0	0	0	0	0
Q13332	PTPRS	1948	Receptor-type tyrosine-protein phosphatase S	0.28	0	4	0	0	0	0	0
O00268	TAF4	1085	Transcription initiation factor TFIID subunit 4	0.28	0	2	0	0	0	0	0
Q15542	TAF5	800	Transcription initiation factor TFIID subunit 5	0.28	2	0	0	0	0	0	0
Q96JC1	VPS39	886	Vam6/Vps39-like protein	0.28	2	0	0	0	0	0	0
Q8IWR0	ZC3H7A	971	Zinc finger CCCH domain-containing protein 7A	0.28	2	0	0	0	0	0	0
Q9ULD4	BRPF3	1205	Bromodomain and PHD finger-containing protein 3	0.27	3	0	0	0	0	0	0
Q9ULV3	CIZ1	898	Cip1-interacting zinc finger protein	0.27	2	0	0	0	0	0	0
Q6PD62	CTR9	1173	RNA polymerase-associated protein CTR9 homolog	0.27	2	0	0	0	0	0	0
Q9UPY3	DICER1	1922	Endoribonuclease Dicer	0.27	4	0	0	0	0	0	0
Q9Y2L1	DIS3	958	Exosome complex exonuclease RRP44	0.27	2	0	0	0	0	0	0
P49916	LIG3	1009	DNA ligase 3	0.27	2	0	0	0	0	0	0
O75147	OBSL1	1896	Obscurin-like protein 1	0.27	4	0	0	0	0	0	0
Q5JRX3	PITRM1	1037	Presequence protease, mitochondrial	0.27	2	0	0	0	0	0	0
Q16513	PKN2	984	Serine/threonine-protein kinase N2	0.27	2	0	0	0	0	0	0
O75170	PPP6R2	966	Serine/threonine-protein phosphatase 6 regulatory subunit 2	0.27	2	0	0	0	0	0	0
Q13029	PRDM2	1718	PR domain zinc finger protein 2	0.27	4	0	0	0	0	0	0
Q7Z5J4	RAI1	1906	Retinoic acid-induced protein 1	0.27	4	0	0	0	0	0	0
Q7Z6E9	RBBP6	1792	E3 ubiquitin-protein ligase RBBP6	0.27	3	0	0	0	0	0	0
Q8ND24	RNF214	703	RING finger protein 214	0.27	2	0	0	0	0	0	0
Q9P253	VPS18	973	Vacuolar protein sorting-associated protein 18 homolog	0.27	2	0	0	0	0	0	0
Q9UHI8	ADAMTS1	967	A disintegrin and metalloproteinase with thrombospondin motifs 1	0.26	2	0	0	0	0	0	0
O75179	ANKRD17	2603	Ankyrin repeat domain-containing protein 17	0.26	5	0	0	0	0	0	0
Q99459	CDC5L	802	Cell division cycle 5-like protein	0.26	20	19	0	0	0	0	7
Q69YH5	CDCA2	1023	Cell division cycle-associated protein 2	0.26	2	0	0	0	0	0	0
P05997	COL5A2	1499	Collagen alpha-2(V) chain	0.26	0	2	0	0	0	0	0
Q9HCG8	CWC22	908	Pre-mRNA-splicing factor CWC22 homolog	0.26	2	0	0	0	0	0	0
P63167	DYNLL1	89	Dynein light chain 1, cytoplasmic	0.26	8	5	0	0	2	0	0
Q7Z2Z2	EFTUD1	1120	Elongation factor Tu GTP-binding domain-containing protein 1	0.26	2	0	0	0	0	0	0
Q9BQS8	FYCO1	1478	FYVE and coiled-coil domain-containing protein 1	0.26	3	0	0	0	0	0	0
Q04760	GLO1	184	Lactoylglutathione lyase	0.26	0	0	0	0	0	0	0
Q8N201	INTS1	2190	Integrator complex subunit 1	0.26	4	0	0	0	0	0	0
P23229	ITGA6	1130	Integrin alpha-6	0.26	2	0	0	0	0	0	0
Q14149	MORC3	939	MORC family CW-type zinc finger protein 3	0.26	2	0	0	0	0	0	0
O00567	NOP56	594	Nucleolar protein 56	0.26	30	29	0	0	2	0	5
O15067	PFAS	1338	Phosphoribosylformylglycinamidine synthase	0.26	0	2	0	0	0	0	0
P61254	RPL26	145	60S ribosomal protein L26	0.26	25	14	2	4	0	0	2
P62263	RPS14	151	40S ribosomal protein S14	0.26	33	12	3	3	3	0	2
Q9H2G2	SLK	1235	STE20-like serine/threonine-protein kinase	0.26	0	2	0	0	0	0	0
Q08945	SSRP1	709	FACT complex subunit SSRP1	0.26	22	13	0	0	0	0	6
P42166	TMPO	694	Lamina-associated polypeptide 2, isoform alpha	0.26	12	29	0	0	3	0	3
Q86UV5	USP48	1035	Ubiquitin carboxyl-terminal hydrolase 48	0.26	2	0	0	0	0	0	0
O75362	ZNF217	1048	Zinc finger protein 217	0.26	2	0	0	0	0	0	0
Q9UHB7	AFF4	1163	AF4/FMR2 family member 4	0.25	2	0	0	0	0	0	0
Q7Z3J2	C16orf62	963	UPF0505 protein C16orf62	0.25	2	0	0	0	0	0	0
Q9Y5S2	CDC42BPB	1711	Serine/threonine-protein kinase MRCK beta	0.25	3	0	0	0	0	0	0
Q86XP3	DDX42	938	ATP-dependent RNA helicase DDX42	0.25	2	0	0	0	0	0	0
O43143	DHX15	795	Putative pre-mRNA-splicing factor ATP-dependent RNA helicase DHX15	0.25	28	24	0	0	2	0	6
Q8N766	EMC1	993	ER membrane protein complex subunit 1	0.25	2	0	0	0	0	0	0
Q9Y4C2	FAM115A	921	Protein FAM115A	0.25	2	0	0	0	0	0	0
P11717	IGF2R	2491	Cation-independent mannose-6-phosphate receptor	0.25	4	0	0	0	0	0	0
Q9NU22	MDN1	5596	Midasin	0.25	11	0	0	0	0	0	0
P62913	RPL11	178	60S ribosomal protein L11	0.25	51	14	0	2	4	2	6
P46779	RPL28	137	60S ribosomal protein L28	0.25	30	8	3	3	0	2	0
P62280	RPS11	158	40S ribosomal protein S11	0.25	18	13	0	0	2	0	3
Q8TF72	SHROOM3	1996	Protein Shroom3	0.25	3	0	0	0	0	0	0
Q08AF3	SLFN5	891	Schlafen family member 5	0.25	2	0	0	0	0	0	0
Q9Y3M8	STARD13	1113	StAR-related lipid transfer protein 13	0.25	2	0	0	0	0	0	0
Q96K76	USP47	1375	Ubiquitin carboxyl-terminal hydrolase 47	0.25	0	2	0	0	0	0	0
Q96JH7	VCPIP1	1222	Deubiquitinating protein VCIP135	0.25	2	0	0	0	0	0	0
Q9ULJ3	ZBTB21	1066	Zinc finger and BTB domain-containing protein 21	0.25	2	0	0	0	0	0	0
Q9UPT8	ZC3H4	1303	Zinc finger CCCH domain-containing protein 4	0.25	2	0	0	0	0	0	0
Q9Y2X9	ZNF281	895	Zinc finger protein 281	0.25	2	0	0	0	0	0	0
Q9UL40	ZNF346	294	Zinc finger protein 346	0.25	0	0	0	0	0	0	0
Q02040	AKAP17A	695	A-kinase anchor protein 17A	0.24	0	0	0	0	0	0	0
Q7LBC6	KDM3B	1761	Lysine-specific demethylase 3B	0.24	3	0	0	0	0	0	0
P61586	RHOA	193	Transforming protein RhoA	0.24	5	5	0	0	2	0	0
Q07020	RPL18	188	60S ribosomal protein L18	0.24	42	6	5	4	0	2	0
P62750	RPL23A	156	60S ribosomal protein L23a	0.24	54	12	0	0	6	0	5
Q9Y5M8	SRPRB	271	Signal recognition particle receptor subunit beta	0.24	5	4	0	0	0	0	2
Q9UPQ9	TNRC6B	1833	Trinucleotide repeat-containing gene 6B protein	0.24	4	0	0	0	0	0	0
P55265	ADAR	1226	Double-stranded RNA-specific adenosine deaminase	0.23	17	9	0	0	0	0	3
Q52LW3	ARHGAP29	1261	Rho GTPase-activating protein 29	0.23	2	0	0	0	0	0	0
Q14839	CHD4	1912	Chromodomain-helicase-DNA-binding protein 4	0.23	3	0	0	0	0	0	0
Q9NSV4	DIAPH3	1193	Protein diaphanous homolog 3	0.23	2	0	0	0	0	0	0
Q96L91	EP400	3159	E1A-binding protein p400	0.23	5	0	0	0	0	0	0
O94905	ERLIN2	339	Erlin-2	0.23	11	5	0	0	3	0	0
Q69YN4	KIAA1429	1812	Protein virilizer homolog	0.23	3	0	0	0	0	0	0
O75150	RNF40	1001	E3 ubiquitin-protein ligase BRE1B	0.23	2	0	0	0	0	0	0
P46776	RPL27A	148	60S ribosomal protein L27a	0.23	18	5	0	0	0	0	4
P46782	RPS5	204	40S ribosomal protein S5	0.23	28	15	0	0	3	0	5
Q9Y265	RUVBL1	456	RuvB-like 1	0.23	9	12	0	0	0	0	4
Q9H7N4	SCAF1	1312	Splicing factor, arginine/serine-rich 19	0.23	2	0	0	0	0	0	0
O95487	SEC24B	1268	Protein transport protein Sec24B	0.23	2	0	0	0	0	0	0
Q96T58	SPEN	3664	Msx2-interacting protein	0.23	5	0	0	0	0	0	0
Q8NFC6	BOD1L1	3051	Biorientation of chromosomes in cell division protein 1-like 1	0.22	4	0	0	0	0	0	0
P49454	CENPF	3210	Centromere protein F	0.22	5	0	0	0	0	0	0
Q5SW79	CEP170	1584	Centrosomal protein of 170 kDa	0.22	19	2	0	0	0	0	2
P29692	EEF1D	281	Elongation factor 1-delta	0.22	8	7	0	0	0	0	3
Q14789	GOLGB1	3259	Golgin subfamily B member 1	0.22	4	0	0	0	0	0	0
O95602	POLR1A	1720	DNA-directed RNA polymerase I subunit RPA1	0.22	3	0	0	0	0	0	0
Q9Y520	PRRC2C	2896	Protein PRRC2C	0.22	59	3	0	0	9	0	3
Q9Y2P8	RCL1	373	RNA 3'-terminal phosphate cyclase-like protein	0.22	5	4	0	0	0	0	2
Q13148	TARDBP	414	TAR DNA-binding protein 43	0.22	3	6	2	0	0	0	0
P62736	ACTA2	377	Actin, aortic smooth muscle	0.21	249	201	50	0	0	0	0
Q3V6T2	CCDC88A	1871	Girdin	0.21	3	0	0	0	0	0	0
O75122	CLASP2	1294	CLIP-associating protein 2	0.21	2	0	0	0	0	0	0
Q9BTC0	DIDO1	2240	Death-inducer obliterator 1	0.21	4	0	0	0	0	0	0
P35637	FUS	526	RNA-binding protein FUS	0.21	9	16	0	0	0	0	5
P41252	IARS	1262	Isoleucine--tRNA ligase, cytoplasmic	0.21	18	15	0	0	0	0	5
P30101	PDIA3	505	Protein disulfide-isomerase A3	0.21	47	43	4	3	2	2	5
Q01813	PFKP	784	6-phosphofructokinase type C	0.21	11	27	0	2	5	0	0
Q7KZ85	SUPT6H	1726	Transcription elongation factor SPT6	0.21	2	0	0	0	0	0	0
P27348	YWHAQ	245	14-3-3 protein theta	0.21	20	12	0	0	4	0	0
O14497	ARID1A	2285	AT-rich interactive domain-containing protein 1A	0.2	3	0	0	0	0	0	0
P08392	ICP4	1298	Major viral transcription factor	0.2	2	0	0	0	0	0	0
Q5UIP0	RIF1	2472	Telomere-associated protein RIF1	0.2	4	0	0	0	0	0	0
P18621	RPL17	184	60S ribosomal protein L17	0.2	63	13	3	2	3	0	8
Q13085	ACACA	2346	Acetyl-CoA carboxylase 1	0.19	3	0	0	0	0	0	0
Q13459	MYO9B	2157	Unconventional myosin-IXb	0.19	3	0	0	0	0	0	0
Q9Y3T9	NOC2L	749	Nucleolar complex protein 2 homolog	0.19	7	7	0	0	0	0	2
Q13427	PPIG	754	Peptidyl-prolyl cis-trans isomerase G	0.19	0	0	0	0	0	0	0
P55036	PSMD4	377	26S proteasome non-ATPase regulatory subunit 4	0.19	0	0	0	0	0	0	0
P62266	RPS23	143	40S ribosomal protein S23	0.19	20	8	3	3	0	0	0
Q13435	SF3B2	895	Splicing factor 3B subunit 2	0.19	29	15	0	0	4	0	4
P11388	TOP2A	1531	DNA topoisomerase 2-alpha	0.19	53	4	0	0	0	0	13
Q5T200	ZC3H13	1668	Zinc finger CCCH domain-containing protein 13	0.19	2	0	0	0	0	0	0
Q5VUA4	ZNF318	2279	Zinc finger protein 318	0.19	3	0	0	0	0	0	0
O00443	PIK3C2A	1686	Phosphatidylinositol 4-phosphate 3-kinase C2 domain-containing subunit alpha	0.18	2	0	0	0	0	0	0
P61513	RPL37A	92	60S ribosomal protein L37a	0.18	16	4	0	0	3	0	3
Q8NDV7	TNRC6A	1962	Trinucleotide repeat-containing gene 6A protein	0.18	2	0	0	0	0	0	0
Q9Y4A5	TRRAP	3859	Transformation/transcription domain-associated protein	0.18	4	0	0	0	0	0	0
P26640	VARS	1264	Valine--tRNA ligase	0.18	11	11	0	0	0	0	3
Q9H1A4	ANAPC1	1944	Anaphase-promoting complex subunit 1	0.17	2	0	0	0	0	0	0
P04114	APOB	4563	Apolipoprotein B-100	0.17	0	9	0	3	0	0	0
Q7Z460	CLASP1	1538	CLIP-associating protein 1	0.17	2	0	0	0	0	0	0
Q8N684	CPSF7	471	Cleavage and polyadenylation specificity factor subunit 7	0.17	3	6	0	0	2	0	0
Q96AE4	FUBP1	644	Far upstream element-binding protein 1	0.17	0	0	0	0	0	0	0
O43776	NARS	548	Asparagine--tRNA ligase, cytoplasmic	0.17	2	6	0	0	2	0	0
O75376	NCOR1	2440	Nuclear receptor corepressor 1	0.17	3	0	0	0	0	0	0
P06748	NPM1	294	Nucleophosmin	0.17	47	23	2	2	4	0	9
P60891	PRPS1	318	Ribose-phosphate pyrophosphokinase 1	0.17	0	5	0	0	0	0	2
Q9NR31	SAR1A	198	GTP-binding protein SAR1a	0.17	5	2	0	2	0	0	0
P62306	SNRPF	86	Small nuclear ribonucleoprotein F	0.17	0	6	0	0	0	0	2
P16989	YBX3	372	Y-box-binding protein 3	0.17	273	18	0	0	18	0	21
Q9P2E3	ZNFX1	1918	NFX1-type zinc finger-containing protein 1	0.17	2	0	0	0	0	0	0
Q9NR30	DDX21	783	Nucleolar RNA helicase 2	0.16	104	35	2	0	0	2	19
Q8TDM6	DLG5	1919	Disks large homolog 5	0.16	2	0	0	0	0	0	0
Q13123	IK	557	Protein Red	0.16	5	6	0	0	2	0	0
P55268	LAMB2	1798	Laminin subunit beta-2	0.16	2	0	0	0	0	0	0
P46060	RANGAP1	587	Ran GTPase-activating protein 1	0.16	16	28	0	0	4	0	3
Q14498	RBM39	530	RNA-binding protein 39	0.16	28	41	0	0	2	2	5
O75818	RPP40	363	Ribonuclease P protein subunit p40	0.16	0	0	0	0	0	0	0
P39019	RPS19	145	40S ribosomal protein S19	0.16	37	19	2	2	5	0	5
P62854	RPS26	115	40S ribosomal protein S26	0.16	15	4	0	0	0	2	3
Q14137	BOP1	746	Ribosome biogenesis protein BOP1	0.15	5	7	0	0	0	0	2
O00410	IPO5	1097	Importin-5	0.15	4	9	0	0	0	0	2
Q9Y266	NUDC	331	Nuclear migration protein nudC	0.15	7	0	0	0	0	0	2
P07237	P4HB	508	Protein disulfide-isomerase	0.15	41	46	8	3	2	0	4
Q460N5	PARP14	1801	Poly [ADP-ribose] polymerase 14	0.15	2	0	0	0	0	0	0
P62136	PPP1CA	330	Serine/threonine-protein phosphatase PP1-alpha catalytic subunit	0.15	4	7	0	0	3	0	0
P30050	RPL12	165	60S ribosomal protein L12	0.15	62	15	3	3	4	0	7
P23396	RPS3	243	40S ribosomal protein S3	0.15	175	40	5	6	6	3	14
P0C0S8	HIST1H2AG	130	Histone H2A type 1	0.14	110	29	12	11	9	4	39
Q9UKV3	ACIN1	1341	Apoptotic chromatin condensation inducer in the nucleus	0.14	22	9	0	0	0	0	6
Q9H0W5	CCDC8	538	Coiled-coil domain-containing protein 8	0.14	8	2	0	0	0	0	2
Q14011	CIRBP	172	Cold-inducible RNA-binding protein	0.14	3	3	0	0	0	0	2
P35556	FBN2	2912	Fibrillin-2	0.14	3	0	0	0	0	0	0
O94915	FRYL	3013	Protein furry homolog-like	0.14	3	0	0	0	0	0	0
P62807	HIST1H2BC	126	Histone H2B type 1-C/E/F/G/I	0.14	111	29	16	9	9	2	35
P43686	PSMC4	418	26S protease regulatory subunit 6B	0.14	2	7	0	0	0	0	3
Q13200	PSMD2	908	26S proteasome non-ATPase regulatory subunit 2	0.14	7	18	0	0	5	0	2
Q8NC51	SERBP1	408	Plasminogen activator inhibitor 1 RNA-binding protein	0.14	38	13	0	0	4	0	3
O60293	ZFC3H1	1989	Zinc finger C3H1 domain-containing protein	0.14	2	0	0	0	0	0	0
O00468	AGRN	2067	Agrin	0.13	2	0	0	0	0	0	0
P48047	ATP5O	213	ATP synthase subunit O, mitochondrial	0.13	2	4	0	0	0	0	2
O75534	CSDE1	798	Cold shock domain-containing protein E1	0.13	17	12	0	0	4	0	2
P33993	MCM7	719	DNA replication licensing factor MCM7	0.13	0	10	0	0	0	0	4
P47897	QARS	775	Glutamine--tRNA ligase	0.13	7	18	0	0	2	0	5
O95477	ABCA1	2261	ATP-binding cassette sub-family A member 1	0.12	2	0	0	0	0	0	0
Q12955	ANK3	4377	Ankyrin-3	0.12	4	0	0	0	0	0	0
P48444	ARCN1	511	Coatomer subunit delta	0.12	7	9	0	2	0	0	2
Q8NFD5	ARID1B	2236	AT-rich interactive domain-containing protein 1B	0.12	2	0	0	0	0	0	0
P36542	ATP5C1	298	ATP synthase subunit gamma, mitochondrial	0.12	5	6	0	0	0	0	3
Q9NR09	BIRC6	4857	Baculoviral IAP repeat-containing protein 6	0.12	5	0	0	0	0	0	0
P27824	CANX	592	Calnexin	0.12	7	9	0	0	2	0	2
P47756	CAPZB	277	F-actin-capping protein subunit beta	0.12	12	17	3	2	0	0	0
Q9BUQ8	DDX23	820	Probable ATP-dependent RNA helicase DDX23	0.12	11	4	0	0	0	0	3
P21359	NF1	2839	Neurofibromin	0.12	3	0	0	0	0	0	0
O94906	PRPF6	941	Pre-mRNA-processing factor 6	0.12	13	0	0	0	3	0	0
P25786	PSMA1	263	Proteasome subunit alpha type-1	0.12	3	3	0	0	2	0	0
P55735	SEC13	322	Protein SEC13 homolog	0.12	0	6	0	0	0	0	3
P63208	SKP1	163	S-phase kinase-associated protein 1	0.12	5	0	0	0	0	0	2
Q9UJZ1	STOML2	356	Stomatin-like protein 2, mitochondrial	0.12	5	2	0	0	2	0	0
P68400	CSNK2A1	391	Casein kinase II subunit alpha	0.11	2	4	0	0	0	0	2
P06396	GSN	782	Gelsolin	0.11	19	38	7	3	0	0	0
O95714	HERC2	4834	E3 ubiquitin-protein ligase HERC2	0.11	4	0	0	0	0	0	0
P31942	HNRNPH3	346	Heterogeneous nuclear ribonucleoprotein H3	0.11	41	4	0	2	2	0	9
Q92598	HSPH1	858	Heat shock protein 105 kDa	0.11	9	4	0	0	0	0	2
P26373	RPL13	211	60S ribosomal protein L13	0.11	80	17	4	7	6	3	6
O94979	SEC31A	1220	Protein transport protein Sec31A	0.11	9	4	0	0	0	0	2
Q5T9A4	ATAD3B	648	ATPase family AAA domain-containing protein 3B	0.1	0	17	0	0	0	7	0
P38432	COIL	576	Coilin	0.1	8	0	0	0	0	0	2
Q9HCE0	EPG5	2579	Ectopic P granules protein 5 homolog	0.1	2	0	0	0	0	0	0
Q16778	HIST2H2BE	126	Histone H2B type 2-E	0.1	100	28	0	0	9	0	35
Q1KMD3	HNRNPUL2	747	Heterogeneous nuclear ribonucleoprotein U-like protein 2	0.1	108	35	0	0	19	0	18
O95232	LUC7L3	432	Luc7-like protein 3	0.1	2	4	0	0	2	0	0
O75494	SRSF10	262	Serine/arginine-rich splicing factor 10	0.1	3	6	0	0	0	0	3
Q9H4A3	WNK1	2382	Serine/threonine-protein kinase WNK1	0.1	2	0	0	0	0	0	0
O14602	EIF1AY	144	Eukaryotic translation initiation factor 1A, Y-chromosomal	0.09	0	3	0	0	2	0	0
P45973	CBX5	191	Chromobox protein homolog 5	0.09	5	4	0	0	0	0	3
P20042	EIF2S2	333	Eukaryotic translation initiation factor 2 subunit 2	0.09	8	0	0	0	3	0	0
P60660	MYL6	151	Myosin light polypeptide 6	0.09	16	11	3	2	2	0	2
Q96L73	NSD1	2696	Histone-lysine N-methyltransferase, H3 lysine-36 and H4 lysine-20 specific	0.09	2	0	0	0	0	0	0
P62195	PSMC5	406	26S protease regulatory subunit 8	0.09	7	8	0	0	0	0	4
P62277	RPS13	151	40S ribosomal protein S13	0.09	24	10	3	3	2	0	4
P62249	RPS16	146	40S ribosomal protein S16	0.09	31	15	2	3	2	0	7
P42677	RPS27	84	40S ribosomal protein S27	0.09	23	5	3	2	0	0	3
Q15459	SF3A1	793	Splicing factor 3A subunit 1	0.09	18	11	0	0	3	0	4
P09012	SNRPA	282	U1 small nuclear ribonucleoprotein A	0.09	6	16	0	0	2	0	3
Q13428	TCOF1	1488	Treacle protein	0.09	14	0	0	0	3	0	0
P22695	UQCRC2	453	Cytochrome b-c1 complex subunit 2, mitochondrial	0.09	3	4	0	0	2	0	0
Q96QK1	VPS35	796	Vacuolar protein sorting-associated protein 35	0.09	7	7	0	0	0	0	3
Q6UB99	ANKRD11	2663	Ankyrin repeat domain-containing protein 11	0.08	2	0	0	0	0	0	0
P50402	EMD	254	Emerin	0.08	19	19	0	0	6	0	2
P22102	GART	1010	Trifunctional purine biosynthetic protein adenosine-3	0.08	3	6	0	0	0	0	2
P55795	HNRNPH2	449	Heterogeneous nuclear ribonucleoprotein H2	0.08	18	24	0	0	0	0	8
P33992	MCM5	734	DNA replication licensing factor MCM5	0.08	6	6	0	0	0	0	3
O00264	PGRMC1	195	Membrane-associated progesterone receptor component 1	0.08	4	0	0	0	0	0	2
P18077	RPL35A	110	60S ribosomal protein L35a	0.08	13	6	0	0	4	0	2
Q9NTJ3	SMC4	1288	Structural maintenance of chromosomes protein 4	0.08	8	4	0	0	2	0	0
P62318	SNRPD3	126	Small nuclear ribonucleoprotein Sm D3	0.08	0	3	0	0	2	0	0
Q13263	TRIM28	835	Transcription intermediary factor 1-beta	0.08	59	24	0	0	6	0	7
P13010	XRCC5	732	X-ray repair cross-complementing protein 5	0.08	3	5	2	0	0	0	0
P61158	ACTR3	418	Actin-related protein 3	0.07	9	18	3	3	0	0	0
O00571	DDX3X	662	ATP-dependent RNA helicase DDX3X	0.07	64	70	2	2	17	3	15
P55786	NPEPPS	919	Puromycin-sensitive aminopeptidase	0.07	6	4	0	0	0	0	2
P62333	PSMC6	389	26S protease regulatory subunit 10B	0.07	2	5	0	0	3	0	0
Q15427	SF3B4	424	Splicing factor 3B subunit 4	0.07	7	0	0	0	0	0	3
Q13595	TRA2A	282	Transformer-2 protein homolog alpha	0.07	0	8	0	0	0	0	4
Q15019	SEPT2	361	Septin-2	0.06	4	4	0	0	3	0	0
P40616	ARL1	181	ADP-ribosylation factor-like protein 1	0.06	0	2	0	0	0	0	2
P60953	CDC42	191	Cell division control protein 42 homolog	0.06	4	4	0	3	0	0	0
O43395	PRPF3	683	U4/U6 small nuclear ribonucleoprotein Prp3	0.06	6	2	0	0	0	0	2
P46781	RPS9	194	40S ribosomal protein S9	0.06	31	12	5	4	3	0	5
Q08170	SRSF4	494	Serine/arginine-rich splicing factor 4	0.06	0	0	0	0	0	0	0
P13611	VCAN	3396	Versican core protein	0.06	2	0	0	0	0	0	0
Q9C0J8	WDR33	1336	pre-mRNA 3' end processing protein WDR33	0.06	3	4	0	0	2	0	0
P27797	CALR	417	Calreticulin	0.05	7	9	3	2	0	0	0
P52907	CAPZA1	286	F-actin-capping protein subunit alpha-1	0.05	17	6	2	3	0	0	0
Q99829	CPNE1	537	Copine-1	0.05	0	4	0	0	0	0	2
Q92499	DDX1	740	ATP-dependent RNA helicase DDX1	0.05	20	12	0	0	5	0	3
P56537	EIF6	245	Eukaryotic translation initiation factor 6	0.05	10	6	0	0	2	0	2
P14625	HSP90B1	803	Endoplasmin	0.05	68	49	6	7	6	3	10
P52292	KPNA2	529	Importin subunit alpha-1	0.05	13	8	0	0	2	0	4
P28482	MAPK1	360	Mitogen-activated protein kinase 1	0.05	4	7	2	2	0	0	0
O14950	MYL12B	172	Myosin regulatory light chain 12B	0.05	11	5	0	2	0	0	2
Q6KC79	NIPBL	2804	Nipped-B-like protein	0.05	2	0	0	0	0	0	0
Q15233	NONO	471	Non-POU domain-containing octamer-binding protein	0.05	6	18	0	0	5	0	2
P11940	PABPC1	636	Polyadenylate-binding protein 1	0.05	39	30	2	0	0	0	10
P43034	PAFAH1B1	410	Platelet-activating factor acetylhydrolase IB subunit alpha	0.05	0	3	2	0	0	0	0
Q15181	PPA1	289	Inorganic pyrophosphatase	0.05	0	2	0	0	0	0	2
P37108	SRP14	136	Signal recognition particle 14 kDa protein	0.05	3	0	0	0	2	0	0
Q9BXP5	SRRT	876	Serrate RNA effector molecule homolog	0.05	7	2	0	0	2	0	0
O95816	BAG2	211	BAG family molecular chaperone regulator 2	0.04	2	4	0	0	3	0	0
Q9NUL7	DDX28	540	Probable ATP-dependent RNA helicase DDX28	0.04	5	0	0	0	2	0	0
P04899	GNAI2	355	Guanine nucleotide-binding protein G(i) subunit alpha-2	0.04	14	13	3	3	0	0	0
P00390	GSR	522	Glutathione reductase, mitochondrial	0.04	0	3	0	0	2	0	0
P25205	MCM3	808	DNA replication licensing factor MCM3	0.04	8	13	0	0	3	0	4
O95613	PCNT	3336	Pericentrin	0.04	2	0	0	0	0	0	0
Q9H307	PNN	717	Pinin	0.04	6	4	0	0	0	0	3
P51148	RAB5C	216	Ras-related protein Rab-5C	0.04	8	11	3	2	0	0	0
P13489	RNH1	461	Ribonuclease inhibitor	0.04	21	13	4	3	0	0	0
P04843	RPN1	607	Dolichyl-diphosphooligosaccharide--protein glycosyltransferase subunit 1	0.04	25	21	0	0	3	3	3
P25398	RPS12	132	40S ribosomal protein S12	0.04	16	7	2	2	0	0	4
P62244	RPS15A	130	40S ribosomal protein S15a	0.04	18	7	2	2	0	0	5
Q9UJS0	SLC25A13	675	Calcium-binding mitochondrial carrier protein Aralar2	0.04	0	14	0	0	2	3	2
A8MWD9	SNRPGP15	76	Small nuclear ribonucleoprotein G-like protein	0.04	0	2	0	0	2	0	0
O75152	ZC3H11A	810	Zinc finger CCCH domain-containing protein 11A	0.04	5	0	0	0	0	0	2
P49588	AARS	968	Alanine--tRNA ligase, cytoplasmic	0.03	6	8	0	0	4	0	0
Q9Y3Y2	CHTOP	248	Chromatin target of PRMT1 protein	0.03	17	4	0	0	4	0	2
Q9BZJ0	CRNKL1	848	Crooked neck-like protein 1	0.03	4	4	0	0	0	0	2
P00387	CYB5R3	301	NADH-cytochrome b5 reductase 3	0.03	7	8	0	2	0	0	3
P63241	EIF5A	154	Eukaryotic translation initiation factor 5A-1	0.03	2	0	0	0	0	0	2
A0FGR8	ESYT2	921	Extended synaptotagmin-2	0.03	2	4	0	0	2	0	0
P15170	GSPT1	499	Eukaryotic peptide chain release factor GTP-binding subunit ERF3A	0.03	4	0	0	0	2	0	0
Q99714	HSD17B10	261	3-hydroxyacyl-CoA dehydrogenase type-2	0.03	7	3	0	0	4	0	0
P26038	MSN	577	Moesin	0.03	25	27	4	4	0	3	0
Q99497	PARK7	189	Protein DJ-1	0.03	2	0	0	0	2	0	0
P25789	PSMA4	261	Proteasome subunit alpha type-4	0.03	0	2	0	0	0	0	2
P63000	RAC1	192	Ras-related C3 botulinum toxin substrate 1	0.03	3	2	0	0	3	0	0
Q96T37	RBM15	977	Putative RNA-binding protein 15	0.03	5	2	0	0	2	0	0
P38159	RBMX	391	RNA-binding motif protein, X chromosome	0.03	23	42	0	0	8	0	18
Q9Y230	RUVBL2	463	RuvB-like 2	0.03	9	11	0	0	0	0	6
Q9NZJ4	SACS	4579	Sacsin	0.03	3	0	0	0	0	0	0
Q8WXH0	SYNE2	6885	Nesprin-2	0.03	5	0	0	0	0	0	0
Q92804	TAF15	592	TATA-binding protein-associated factor 2N	0.03	10	4	0	0	3	0	2
P37802	TAGLN2	199	Transgelin-2	0.03	8	7	4	0	0	0	0
P07437	TUBB	444	Tubulin beta chain	0.03	189	192	46	50	64	53	98
Q9Y6W5	WASF2	498	Wiskott-Aldrich syndrome protein family member 2	0.03	0	0	0	0	0	0	0
P61964	WDR5	334	WD repeat-containing protein 5	0.03	3	0	0	0	2	0	0
Q9ULX6	AKAP8L	646	A-kinase anchor protein 8-like	0.02	3	0	0	0	2	0	0
Q99996	AKAP9	3911	A-kinase anchor protein 9	0.02	2	0	0	0	0	0	0
Q53F19	C17orf85	620	Uncharacterized protein C17orf85	0.02	4	0	0	0	0	0	2
O00299	CLIC1	241	Chloride intracellular channel protein 1	0.02	20	8	6	3	0	0	0
P17812	CTPS1	591	CTP synthase 1	0.02	0	6	0	0	0	0	4
Q15029	EFTUD2	972	116 kDa U5 small nuclear ribonucleoprotein component	0.02	19	28	0	0	2	0	12
P49327	FASN	2511	Fatty acid synthase	0.02	65	151	2	5	12	19	30
Q96I24	FUBP3	572	Far upstream element-binding protein 3	0.02	3	7	0	0	5	0	0
P52272	HNRNPM	730	Heterogeneous nuclear ribonucleoprotein M	0.02	105	160	0	0	25	10	40
P49736	MCM2	904	DNA replication licensing factor MCM2	0.02	3	4	0	0	0	0	3
P11586	MTHFD1	935	C-1-tetrahydrofolate synthase, cytoplasmic	0.02	7	16	0	0	2	0	7
Q09161	NCBP1	790	Nuclear cap-binding protein subunit 1	0.02	5	0	0	0	0	0	2
P20618	PSMB1	241	Proteasome subunit beta type-1	0.02	4	4	2	0	0	0	2
P62491	RAB11A	216	Ras-related protein Rab-11A	0.02	4	5	2	2	0	0	0
P23921	RRM1	792	Ribonucleoside-diphosphate reductase large subunit	0.02	2	2	0	0	0	0	2
P29508	SERPINB3	390	Serpin B3	0.02	0	3	3	0	0	0	0
Q12874	SF3A3	501	Splicing factor 3A subunit 3	0.02	3	0	0	0	0	0	2
P14678	SNRPB	240	Small nuclear ribonucleoprotein-associated proteins B and B'	0.02	7	4	0	0	2	0	2
Q13247	SRSF6	344	Serine/arginine-rich splicing factor 6	0.02	24	17	0	0	4	0	6
Q9P2P6	STARD9	4700	StAR-related lipid transfer protein 9	0.02	2	0	0	0	0	0	0
P68371	TUBB4B	445	Tubulin beta-4B chain	0.02	166	172	39	46	59	42	84
Q9Y277	VDAC3	283	Voltage-dependent anion-selective channel protein 3	0.02	4	6	0	0	2	0	2
P49189	ALDH9A1	494	4-trimethylaminobutyraldehyde dehydrogenase	0.01	2	0	0	0	0	0	2
Q86V81	ALYREF	257	THO complex subunit 4	0.01	11	12	0	0	3	0	5
P59998	ARPC4	168	Actin-related protein 2/3 complex subunit 4	0.01	2	4	2	2	0	0	0
P04040	CAT	527	Catalase	0.01	6	0	4	0	0	0	0
O75131	CPNE3	537	Copine-3	0.01	3	0	0	0	0	0	2
Q9UKF6	CPSF3	684	Cleavage and polyadenylation specificity factor subunit 3	0.01	3	0	0	0	0	0	2
P39656	DDOST	456	Dolichyl-diphosphooligosaccharide--protein glycosyltransferase 48 kDa subunit	0.01	5	8	0	3	0	0	3
Q9UFH2	DNAH17	4485	Dynein heavy chain 17, axonemal	0.01	2	0	0	0	0	0	0
P13639	EEF2	858	Elongation factor 2	0.01	80	90	15	10	14	18	28
P41091	EIF2S3	472	Eukaryotic translation initiation factor 2 subunit 3	0.01	8	5	0	0	2	0	3
Q13347	EIF3I	325	Eukaryotic translation initiation factor 3 subunit I	0.01	12	5	0	0	2	2	2
P22087	FBL	321	rRNA 2'-O-methyltransferase fibrillarin	0.01	13	12	0	0	0	2	5
Q6UN15	FIP1L1	594	Pre-mRNA 3'-end-processing factor FIP1	0.01	8	8	0	0	3	0	4
Q5D862	FLG2	2391	Filaggrin-2	0.01	14	3	3	2	0	0	0
Q16658	FSCN1	493	Fascin	0.01	8	22	5	5	0	0	0
Q14697	GANAB	944	Neutral alpha-glucosidase AB	0.01	22	39	6	6	3	4	5
O75223	GGCT	188	Gamma-glutamylcyclotransferase	0.01	5	0	4	0	0	0	0
Q9H583	HEATR1	2144	HEAT repeat-containing protein 1	0.01	12	5	0	0	0	0	5
P04792	HSPB1	205	Heat shock protein beta-1	0.01	8	15	9	2	0	0	0
P19338	NCL	710	Nucleolin	0.01	50	9	0	0	4	0	15
P22234	PAICS	425	Multifunctional protein ADE2	0.01	5	6	0	0	2	0	3
P24928	POLR2A	1970	DNA-directed RNA polymerase II subunit RPB1	0.01	5	3	0	0	0	0	4
[truncated: 407 more rows]
