# Supplementary material for: The functional interactome of PYHIN immune regulators reveals IFIX is a sensor of viral DNA
Source: Mol Syst Biol. 2015 Feb 9;11(2):787. doi: 10.15252/msb.20145808 (PMC4358659; doi:10.15252/msb.20145808)
Supplement: Supplementary file 8 [file msb0011-0787-sd8.xlsx]

## Sheet: Sheet1
Raw Spectral Counts and SAINT Probability Scores of IFIX Isolations during HSV-1 Infection
Uniprot Accession Number	Gene Symbol	Protein Length (AA)	Description	IFIX_C_HSV-1_1 Prob		IFIX_C_HSV-1_1 SC	IFIX_C_HSV-1_2 SC	GFP_HSV-1_1 SC	GFP_HSV-1_2 SC
Q6K0P9	PYHIN1	492	Pyrin and HIN domain-containing protein 1	1		326	405	8	1
P08543	UL39	1137	Ribonucleoside-diphosphate reductase large subunit	1		30	36	1	7
P49792	RANBP2	3224	E3 SUMO-protein ligase RanBP2	1		13	36	0	1
P11047	LAMC1	1609	Laminin subunit gamma-1	1		8	22	0	0
O00468	AGRN	2067	Agrin	1		7	11	0	0
P13611	VCAN	3396	Versican core protein	1		7	9	0	0
Q12899	TRIM26	539	Tripartite motif-containing protein 26	0.9995		8	15	0	0
Q9H4L4	SENP3	574	Sentrin-specific protease 3	0.9995		15	7	0	0
P34741	SDC2	201	Syndecan-2	0.9995		11	8	0	0
O43719	HTATSF1	755	HIV Tat-specific factor 1	0.999		6	12	0	0
Q13242	SRSF9	221	Serine/arginine-rich splicing factor 9	0.996		6	6	0	0
Q92621	NUP205	2012	Nuclear pore complex protein Nup205	0.9955		9	15	0	1
Q13501	SQSTM1	440	Sequestosome-1	0.995		6	8	0	0
P46087	NOP2	812	Putative ribosomal RNA methyltransferase NOP2	0.9945		17	5	0	0
Q9BV38	WDR18	432	WD repeat-containing protein 18	0.994		16	11	1	2
P83881	RPL36A	106	60S ribosomal protein L36a	0.994		13	6	1	0
P35658	NUP214	2090	Nuclear pore complex protein Nup214	0.994		5	14	0	0
Q9Y4W2	LAS1L	734	Protein LAS1 homolog	0.9915		11	9	1	1
P31431	SDC4	198	Syndecan-4	0.9915		6	6	0	0
P0CW22	RPS17L	135	40S ribosomal protein S17-like	0.99		16	7	1	1
P57740	NUP107	925	Nuclear pore complex protein Nup107	0.989		4	9	0	0
P10233	UL49	301	Tegument protein VP22	0.989		7	4	0	0
Q9BX70	BTBD2	525	BTB/POZ domain-containing protein 2	0.9875		4	5	0	0
Q9NXF1	TEX10	929	Testis-expressed sequence 10 protein	0.986		16	4	0	0
P98160	HSPG2	4391	Basement membrane-specific heparan sulfate proteoglycan core protein	0.9845		5	8	0	0
Q969Q0	RPL36AL	106	60S ribosomal protein L36a-like	0.984		11	4	0	0
Q5BKZ1	ZNF326	582	Zinc finger protein 326	0.9715		5	3	0	0
P39060	COL18A1	1754	Collagen alpha-1(XVIII) chain	0.9685		5	3	0	0
O75487	GPC4	556	Glypican-4	0.968		4	3	0	0
P46013	MKI67	3256	Antigen KI-67	0.9555		91	11	0	0
Q9GZR7	DDX24	859	ATP-dependent RNA helicase DDX24	0.953		12	3	0	0
Q16531	DDB1	1140	DNA damage-binding protein 1	0.948		6	5	0	1
Q9NU22	MDN1	5596	Midasin	0.943		12	4	0	0
Q8NC51	SERBP1	408	Plasminogen activator inhibitor 1 RNA-binding protein	0.939		33	11	3	2
Q9Y5B9	SUPT16H	1047	FACT complex subunit SPT16	0.934		25	13	2	4
P10238	UL54	512	mRNA export factor	0.933		11	6	0	2
P55265	ADAR	1226	Double-stranded RNA-specific adenosine deaminase	0.906		5	4	0	1
Q14257	RCN2	317	Reticulocalbin-2	0.903		4	2	0	0
Q9ULX6	AKAP8L	646	A-kinase anchor protein 8-like	0.889		3	2	0	0
Q7Z6Z7	HUWE1	4374	E3 ubiquitin-protein ligase HUWE1	0.8835		5	7	0	1
Q9BRJ6	C7orf50	194	Uncharacterized protein C7orf50	0.879		6	2	0	0
O00629	KPNA4	521	Importin subunit alpha-4	0.8785		2	3	0	0
O76094	SRP72	671	Signal recognition particle 72 kDa protein	0.866		5	2	0	0
P61289	PSME3	254	Proteasome activator complex subunit 3	0.863		3	2	0	0
Q9UKM9	RALY	306	RNA-binding protein Raly	0.8615		3	2	0	0
O43143	DHX15	795	Putative pre-mRNA-splicing factor ATP-dependent RNA helicase DHX15	0.8605		12	9	0	5
P46778	RPL21	160	60S ribosomal protein L21	0.8605		9	2	0	0
P06748	NPM1	294	Nucleophosmin	0.8575		19	20	4	7
O95793	STAU1	577	Double-stranded RNA-binding protein Staufen homolog 1	0.8575		11	6	0	3
P52292	KPNA2	529	Importin subunit alpha-2	0.8575		7	3	1	0
Q14683	SMC1A	1233	Structural maintenance of chromosomes protein 1A	0.8555		4	2	0	0
P56537	EIF6	245	Eukaryotic translation initiation factor 6	0.8535		6	4	0	2
O43390	HNRNPR	633	Heterogeneous nuclear ribonucleoprotein R	0.8465		13	9	2	4
Q96CT7	CCDC124	223	Coiled-coil domain-containing protein 124	0.8425		3	2	0	0
P17480	UBTF	764	Nucleolar transcription factor 1	0.8355		9	3	0	1
P11387	TOP1	765	DNA topoisomerase 1	0.8185		6	5	0	2
Q969S3	ZNF622	477	Zinc finger protein 622	0.813		12	2	0	0
Q9HCE1	MOV10	1003	Putative helicase MOV-10	0.8105		10	2	0	0
Q15424	SAFB	915	Scaffold attachment factor B1	0.803		5	3	0	1
Q9H307	PNN	717	Pinin	0.797		4	3	0	1
Q8IZL8	PELP1	1130	Proline-, glutamic acid- and leucine-rich protein 1	0.7945		13	5	2	1
Q93009	USP7	1102	Ubiquitin carboxyl-terminal hydrolase 7	0.7915		3	4	0	1
Q9BXJ9	NAA15	866	N-alpha-acetyltransferase 15, NatA auxiliary subunit	0.79		2	2	0	0
Q9BUJ2	HNRNPUL1	856	Heterogeneous nuclear ribonucleoprotein U-like protein 1	0.788		10	5	0	3
Q12906	ILF3	894	Interleukin enhancer-binding factor 3	0.787		19	14	4	6
O15355	PPM1G	546	Protein phosphatase 1G	0.781		4	3	1	0
Q9Y5S9	RBM8A	174	RNA-binding protein 8A	0.778		7	4	1	2
P11388	TOP2A	1531	DNA topoisomerase 2-alpha	0.7725		16	8	1	4
Q12769	NUP160	1436	Nuclear pore complex protein Nup160	0.771		3	5	0	1
P46060	RANGAP1	587	Ran GTPase-activating protein 1	0.7685		4	15	0	2
Q13123	IK	557	Protein Red	0.7545		5	5	1	1
Q15758	SLC1A5	541	Neutral amino acid transporter B(0)	0.751		5	4	0	2
Q7L2E3	DHX30	1194	Putative ATP-dependent RNA helicase DHX30	0.7465		16	5	0	3
Q13185	CBX3	183	Chromobox protein homolog 3	0.7435		4	6	1	2
Q13151	HNRNPA0	305	Heterogeneous nuclear ribonucleoprotein A0	0.727		5	4	1	1
Q02978	SLC25A11	314	Mitochondrial 2-oxoglutarate/malate carrier protein	0.72		5	2	0	1
P22087	FBL	321	rRNA 2'-O-methyltransferase fibrillarin	0.717		8	2	0	1
O15230	LAMA5	3695	Laminin subunit alpha-5	0.7075		2	5	0	0
P55884	EIF3B	814	Eukaryotic translation initiation factor 3 subunit B	0.704		7	3	1	1
Q9BU76	MMTAG2	263	Multiple myeloma tumor-associated protein 2	0.6965		4	1	0	0
P55081	MFAP1	439	Microfibrillar-associated protein 1	0.6935		3	6	0	2
P63167	DYNLL1	89	Dynein light chain 1, cytoplasmic	0.693		2	2	0	0
Q13595	TRA2A	282	Transformer-2 protein homolog alpha	0.6825		5	3	0	2
Q9UBU9	NXF1	619	Nuclear RNA export factor 1	0.676		2	5	0	1
O75367	H2AFY	372	Core histone macro-H2A.1	0.676		3	1	0	0
Q96EE3	SEH1L	360	Nucleoporin SEH1	0.6755		1	4	0	0
Q14152	EIF3A	1382	Eukaryotic translation initiation factor 3 subunit A	0.675		8	2	1	0
O75821	EIF3G	320	Eukaryotic translation initiation factor 3 subunit G	0.673		3	1	0	0
P05023	ATP1A1	1023	Sodium/potassium-transporting ATPase subunit alpha-1	0.6725		18	18	3	10
Q9NX58	LYAR	379	Cell growth-regulating nucleolar protein	0.668		22	2	0	0
Q14444	CAPRIN1	709	Caprin-1	0.666		9	4	1	2
P13746	HLA-A	365	HLA class I histocompatibility antigen, A-11 alpha chain	0.66		1	3	0	0
Q92499	DDX1	740	ATP-dependent RNA helicase DDX1	0.656		2	3	1	0
Q8N1F7	NUP93	819	Nuclear pore complex protein Nup93	0.6555		4	16	0	3
Q96ME7	ZNF512	567	Zinc finger protein 512	0.6515		6	1	0	0
P14866	HNRNPL	589	Heterogeneous nuclear ribonucleoprotein L	0.6505		6	7	1	3
Q5SY16	NOL9	702	Nucleolar protein 9	0.6495		4	1	0	0
Q9H0C5	BTBD1	482	BTB/POZ domain-containing protein 1	0.648		1	3	0	0
Q9Y3C6	PPIL1	166	Peptidyl-prolyl cis-trans isomerase-like 1	0.647		1	3	0	0
Q71UI9	H2AFV	128	Histone H2A.V	0.6425		2	2	0	1
P52948	NUP98	1817	Nuclear pore complex protein Nup98-Nup96	0.642		2	8	0	1
P20700	LMNB1	586	Lamin-B1	0.6415		26	8	3	4
P18827	SDC1	310	Syndecan-1	0.64		9	1	0	0
P58107	EPPK1	5090	Epiplakin	0.6395		14	7	4	2
Q92804	TAF15	592	TATA-binding protein-associated factor 2N	0.639		3	2	0	1
Q9Y462	ZNF711	761	Zinc finger protein 711	0.639		3	1	0	0
P21912	SDHB	280	Succinate dehydrogenase [ubiquinone] iron-sulfur subunit, mitochondrial	0.6375		1	2	0	0
P78362	SRPK2	688	SRSF protein kinase 2	0.637		7	1	0	0
P60228	EIF3E	445	Eukaryotic translation initiation factor 3 subunit E	0.637		1	2	0	0
P46459	NSF	744	Vesicle-fusing ATPase	0.635		2	3	0	1
Q96SB4	SRPK1	655	Serine/threonine-protein kinase SRPK1	0.634		5	1	0	0
Q15717	ELAVL1	326	ELAV-like protein 1	0.6335		8	5	2	2
Q9HD33	MRPL47	250	39S ribosomal protein L47, mitochondrial	0.6335		2	1	0	0
Q9UHA3	RSL24D1	163	Probable ribosome biogenesis protein RLP24	0.633		2	1	0	0
P29966	MARCKS	332	Myristoylated alanine-rich C-kinase substrate	0.6305		2	1	0	0
Q14974	KPNB1	876	Importin subunit beta-1	0.63		5	6	1	2
P42285	SKIV2L2	1042	Superkiller viralicidic activity 2-like 2	0.6275		4	3	2	0
Q9NZI8	IGF2BP1	577	Insulin-like growth factor 2 mRNA-binding protein 1	0.627		10	1	0	0
Q14137	BOP1	746	Ribosome biogenesis protein BOP1	0.6225		3	1	0	0
P18754	RCC1	421	Regulator of chromosome condensation	0.6195		2	1	0	0
Q4G0J3	LARP7	582	La-related protein 7	0.619		9	1	0	0
Q96F86	EDC3	508	Enhancer of mRNA-decapping protein 3	0.6125		2	1	0	0
P13489	RNH1	461	Ribonuclease inhibitor	0.6095		2	1	0	0
Q8WWM7	ATXN2L	1075	Ataxin-2-like protein	0.607		5	1	0	0
Q99613	EIF3C	913	Eukaryotic translation initiation factor 3 subunit C	0.605		8	8	1	4
Q5QJE6	DNTTIP2	756	Deoxynucleotidyltransferase terminal-interacting protein 2	0.605		3	1	0	0
P31942	HNRNPH3	346	Heterogeneous nuclear ribonucleoprotein H3	0.6025		7	9	3	3
Q14790	CASP8	479	Caspase-8	0.601		1	2	0	0
Q9H0D6	XRN2	950	5'-3' exoribonuclease 2	0.593		7	1	0	0
Q9NZB2	FAM120A	1118	Constitutive coactivator of PPAR-gamma-like protein 1	0.593		3	1	0	0
Q9BZE4	GTPBP4	634	Nucleolar GTP-binding protein 1	0.5895		12	1	0	0
Q08211	DHX9	1270	ATP-dependent RNA helicase A	0.588		49	22	8	11
Q9UKV3	ACIN1	1341	Apoptotic chromatin condensation inducer in the nucleus	0.5855		7	1	0	0
Q9Y3B4	SF3B14	125	Pre-mRNA branch site protein p14	0.583		1	5	0	1
Q06203	PPAT	517	Amidophosphoribosyltransferase	0.5795		2	2	0	1
Q03252	LMNB2	600	Lamin-B2	0.578		10	3	2	1
P33993	MCM7	719	DNA replication licensing factor MCM7	0.5765		7	6	2	2
Q6P158	DHX57	1386	Putative ATP-dependent RNA helicase DHX57	0.5735		4	1	0	0
Q9Y4W6	AFG3L2	797	AFG3-like protein 2	0.57		1	2	0	0
P62995	TRA2B	288	Transformer-2 protein homolog beta	0.5695		9	5	1	4
Q9BVP2	GNL3	549	Guanine nucleotide-binding protein-like 3	0.5685		17	1	0	0
P51116	FXR2	673	Fragile X mental retardation syndrome-related protein 2	0.5675		16	1	0	0
Q01844	EWSR1	656	RNA-binding protein EWS	0.5645		6	4	1	2
P35613	BSG	385	Basigin	0.5605		1	5	0	1
Q9H6S0	YTHDC2	1430	Probable ATP-dependent RNA helicase YTHDC2	0.556		5	1	0	0
P05067	APP	770	Amyloid beta A4 protein	0.552		1	2	0	0
O43290	SART1	800	U4/U6.U5 tri-snRNP-associated protein 1	0.549		1	2	0	0
Q7Z4V5	HDGFRP2	671	Hepatoma-derived growth factor-related protein 2	0.5475		2	2	1	0
P45973	CBX5	191	Chromobox protein homolog 5	0.547		4	2	0	2
P51648	ALDH3A2	485	Fatty aldehyde dehydrogenase	0.546		2	2	0	1
Q08945	SSRP1	709	FACT complex subunit SSRP1	0.544		8	5	1	3
Q9Y4B6	VPRBP	1507	Protein VPRBP	0.543		1	4	0	0
P60660	MYL6	151	Myosin light polypeptide 6	0.539		1	3	1	0
Q9NVI7	ATAD3A	634	ATPase family AAA domain-containing protein 3A	0.537		8	3	1	2
Q9NWB6	ARGLU1	273	Arginine and glutamate-rich protein 1	0.536		4	4	0	3
Q13601	KRR1	381	KRR1 small subunit processome component homolog	0.534		4	1	0	1
Q02880	TOP2B	1626	DNA topoisomerase 2-beta	0.532		5	4	1	2
P07942	LAMB1	1786	Laminin subunit beta-1	0.5295		1	10	0	0
Q8IYB3	SRRM1	904	Serine/arginine repetitive matrix protein 1	0.5295		6	1	0	1
Q7Z417	NUFIP2	695	Nuclear fragile X mental retardation-interacting protein 2	0.528		8	1	0	1
Q13435	SF3B2	895	Splicing factor 3B subunit 2	0.5265		10	11	2	6
Q8WUD4	CCDC12	166	Coiled-coil domain-containing protein 12	0.524		1	3	0	1
Q9BQG0	MYBBP1A	1328	Myb-binding protein 1A	0.523		29	1	0	0
O75179	ANKRD17	2603	Ankyrin repeat domain-containing protein 17	0.522		2	2	0	0
O60264	SMARCA5	1052	SWI/SNF-related matrix-associated actin-dependent regulator of chromatin subfamily A member 5	0.518		7	2	1	1
O14654	IRS4	1257	Insulin receptor substrate 4	0.517		21	5	2	4
P62899	RPL31	125	60S ribosomal protein L31	0.5165		15	2	2	1
Q7Z3B4	NUP54	507	Nucleoporin p54	0.5165		1	4	0	1
Q9NR30	DDX21	783	Nucleolar RNA helicase 2	0.516		72	7	1	1
Q9Y3U8	RPL36	105	60S ribosomal protein L36	0.515		8	1	1	1
Q7L2H7	EIF3M	374	Eukaryotic translation initiation factor 3 subunit M	0.512		4	1	0	1
Q01081	U2AF1	240	Splicing factor U2AF 35 kDa subunit	0.5085		3	3	1	1
P26641	EEF1G	437	Elongation factor 1-gamma	0.508		11	2	1	2
Q06210	GFPT1	699	Glucosamine--fructose-6-phosphate aminotransferase [isomerizing] 1	0.507		4	1	0	1
P46940	IQGAP1	1657	Ras GTPase-activating-like protein IQGAP1	0.504		3	1	0	0
Q9BW27	NUP85	656	Nuclear pore complex protein Nup85	0.5015		1	4	0	1
P11940	PABPC1	636	Polyadenylate-binding protein 1	0.5005		18	2	2	2
Q9NYF8	BCLAF1	920	Bcl-2-associated transcription factor 1	0.5		50	5	5	2
Q9Y3Y2	C1orf77	248	Friend of PRMT1 protein	0.5		34	0	9	0
Q1KMD3	HNRNPUL2	747	Heterogeneous nuclear ribonucleoprotein U-like protein 2	0.5		28	1	7	2
P47914	RPL29	159	60S ribosomal protein L29	0.4995		12	0	3	0
Q71UM5	RPS27L	84	40S ribosomal protein S27-like	0.498		11	0	0	1
Q49A26	GLYR1	553	Putative oxidoreductase GLYR1	0.4975		8	0	0	1
Q92522	H1FX	213	Histone H1x	0.497		11	0	1	0
O15226	NKRF	690	NF-kappa-B-repressing factor	0.497		9	0	0	1
Q9Y2W1	THRAP3	955	Thyroid hormone receptor-associated protein 3	0.4965		52	7	15	11
Q13310	PABPC4	644	Polyadenylate-binding protein 4	0.4965		13	0	1	3
Q14684	RRP1B	758	Ribosomal RNA processing protein 1 homolog B	0.4955		19	0	0	0
P52272	HNRNPM	730	Heterogeneous nuclear ribonucleoprotein M	0.4945		59	32	10	22
Q96HS1	PGAM5	289	Serine/threonine-protein phosphatase PGAM5, mitochondrial	0.4945		7	1	1	1
Q5T9A4	ATAD3B	648	ATPase family AAA domain-containing protein 3B	0.494		8	0	1	0
P63173	RPL38	70	60S ribosomal protein L38	0.4935		8	0	2	0
Q7L014	DDX46	1031	Probable ATP-dependent RNA helicase DDX46	0.4915		7	0	1	0
Q9BQ39	DDX50	737	ATP-dependent RNA helicase DDX50	0.4905		19	0	0	0
P08621	SNRNP70	437	U1 small nuclear ribonucleoprotein 70 kDa	0.4905		10	0	3	0
P04083	ANXA1	346	Annexin A1	0.4895		3	1	0	1
Q16666	IFI16	785	Gamma-interferon-inducible protein 16	0.489		0	15	0	0
Q9NW13	RBM28	759	RNA-binding protein 28	0.4885		14	0	0	0
Q7Z2W4	ZC3HAV1	902	Zinc finger CCCH-type antiviral protein 1	0.4885		7	0	0	1
Q13243	SRSF5	272	Serine/arginine-rich splicing factor 5	0.4875		5	3	1	2
O00567	NOP56	594	Nucleolar protein 56	0.4855		14	0	0	0
O00267	SUPT5H	1087	Transcription elongation factor SPT5	0.4845		1	4	0	1
Q8N9T8	KRI1	703	Protein KRI1 homolog	0.484		11	0	0	0
Q8N1G4	LRRC47	583	Leucine-rich repeat-containing protein 47	0.484		3	1	1	0
Q71DI3	HIST2H3A	136	Histone H3.2	0.4835		6	0	0	2
Q14980	NUMA1	2115	Nuclear mitotic apparatus protein 1	0.4825		21	0	0	0
O76021	RSL1D1	490	Ribosomal L1 domain-containing protein 1	0.4815		12	0	0	0
Q99567	NUP88	741	Nuclear pore complex protein Nup88	0.4805		0	9	0	0
Q9Y2X3	NOP58	529	Nucleolar protein 58	0.4795		10	0	0	0
Q96RR1	PEO1	684	Twinkle protein, mitochondrial	0.479		0	10	0	0
Q5SSJ5	HP1BP3	553	Heterochromatin protein 1-binding protein 3	0.478		7	0	0	0
Q5JTH9	RRP12	1297	RRP12-like protein	0.475		10	0	0	0
P42696	RBM34	430	RNA-binding protein 34	0.475		6	0	0	0
Q9UI30	TRMT112	125	tRNA methyltransferase 112 homolog	0.4735		1	2	0	1
Q9H0A0	NAT10	1025	N-acetyltransferase 10	0.4715		9	0	0	0
Q06787	FMR1	632	Fragile X mental retardation 1 protein	0.469		8	0	0	0
Q9UHB9	SRP68	627	Signal recognition particle 68 kDa protein	0.469		6	0	0	0
Q9NVP1	DDX18	670	ATP-dependent RNA helicase DDX18	0.4685		7	0	0	0
Q9NUD5	ZCCHC3	404	Zinc finger CCHC domain-containing protein 3	0.4685		6	0	0	0
Q13823	GNL2	731	Nucleolar GTP-binding protein 2	0.4685		5	0	0	0
Q86V81	THOC4	257	THO complex subunit 4	0.4675		7	5	2	3
Q6PKG0	LARP1	1096	La-related protein 1	0.4675		9	0	0	0
Q2NL82	TSR1	804	Pre-rRNA-processing protein TSR1 homolog	0.467		6	0	0	0
Q14157	UBAP2L	1087	Ubiquitin-associated protein 2-like	0.4665		5	0	1	0
Q13895	BYSL	437	Bystin	0.4665		6	0	0	0
P61006	RAB8A	207	Ras-related protein Rab-8A	0.4655		3	2	0	2
Q14151	SAFB2	953	Scaffold attachment factor B2	0.4655		5	0	0	0
Q8TDN6	BRIX1	353	Ribosome biogenesis protein BRX1 homolog	0.464		9	0	0	0
Q6P1J9	CDC73	531	Parafibromin	0.464		0	6	0	1
Q8TDD1	DDX54	881	ATP-dependent RNA helicase DDX54	0.463		5	0	0	0
Q53F19	C17orf85	620	Uncharacterized protein C17orf85	0.4625		4	0	0	0
Q9NQ29	LUC7L	371	Putative RNA-binding protein Luc7-like 1	0.462		5	5	0	4
Q92900	UPF1	1129	Regulator of nonsense transcripts 1	0.4615		5	0	0	0
Q71RC2	LARP4	724	La-related protein 4	0.461		5	0	0	0
Q99848	EBNA1BP2	306	Probable rRNA-processing protein EBP2	0.4605		8	0	0	0
P38432	COIL	576	Coilin	0.4595		6	0	0	0
Q9H0W5	CCDC8	538	Coiled-coil domain-containing protein 8	0.4575		5	0	0	0
Q9Y6M1	IGF2BP2	599	Insulin-like growth factor 2 mRNA-binding protein 2	0.4575		4	0	0	0
Q96QD9	FYTTD1	318	UAP56-interacting factor	0.4565		5	0	0	0
P62318	SNRPD3	126	Small nuclear ribonucleoprotein Sm D3	0.4565		2	1	0	1
Q9NUL7	DDX28	540	Probable ATP-dependent RNA helicase DDX28	0.4565		4	0	0	0
Q9H6F5	CCDC86	360	Coiled-coil domain-containing protein 86	0.456		6	0	0	0
P51114	FXR1	621	Fragile X mental retardation syndrome-related protein 1	0.455		4	0	0	0
P78527	PRKDC	4128	DNA-dependent protein kinase catalytic subunit	0.4545		23	7	7	3
Q14694	USP10	798	Ubiquitin carboxyl-terminal hydrolase 10	0.454		4	0	0	0
P62807	HIST1H2BC	126	Histone H2B type 1-C/E/F/G/I	0.4535		27	9	12	6
Q9H089	LSG1	658	Large subunit GTPase 1 homolog	0.453		3	1	1	0
P21127	CDK11B	795	Cell division protein kinase 11B	0.4485		3	1	0	1
Q9NX24	NHP2	153	H/ACA ribonucleoprotein complex subunit 2	0.4485		2	1	0	1
Q9Y3T9	NOC2L	749	Nucleolar complex protein 2 homolog	0.4475		4	0	0	0
Q92769	HDAC2	488	Histone deacetylase 2	0.4475		4	0	0	0
Q6P2E9	EDC4	1401	Enhancer of mRNA-decapping protein 4	0.446		5	0	0	0
P38919	EIF4A3	411	Eukaryotic initiation factor 4A-III	0.444		13	10	2	8
Q14839	CHD4	1912	Chromodomain-helicase-DNA-binding protein 4	0.444		3	1	0	0
P62805	HIST1H4A	103	Histone H4	0.4435		33	8	13	9
Q9UKD2	MRTO4	239	mRNA turnover protein 4 homolog	0.4435		6	0	0	0
Q96KR1	ZFR	1074	Zinc finger RNA-binding protein	0.4425		4	0	0	0
Q8IY81	FTSJ3	847	Putative rRNA methyltransferase 3	0.4425		4	0	0	0
Q93077	HIST1H2AC	130	Histone H2A type 1-C	0.442		10	4	6	0
Q5JSZ5	BAT2L1	2229	Protein BAT2-like 1	0.4415		8	0	0	0
Q14204	DYNC1H1	4646	Cytoplasmic dynein 1 heavy chain 1	0.4405		14	9	1	8
O00541	PES1	588	Pescadillo homolog	0.44		4	0	0	0
O95625	ZBTB11	1053	Zinc finger and BTB domain-containing protein 11	0.44		4	0	0	0
Q5T3I0	GPATCH4	446	G patch domain-containing protein 4	0.4385		4	0	0	0
P07305	H1F0	194	Histone H1.0	0.438		6	0	0	0
Q9NY93	DDX56	547	Probable ATP-dependent RNA helicase DDX56	0.4375		4	0	0	0
Q9NRX1	PNO1	252	RNA-binding protein PNO1	0.437		4	0	0	0
Q9Y520	BAT2L2	2896	Protein BAT2-like 2	0.4365		5	0	0	1
Q9UNQ2	DIMT1	313	Probable dimethyladenosine transferase	0.4365		4	0	0	0
Q9NUQ6	SPATS2L	558	SPATS2-like protein	0.4355		3	0	0	0
Q15149	PLEC	4684	Plectin	0.434		8	2	3	0
Q8WWY3	PRPF31	499	U4/U6 small nuclear ribonucleoprotein Prp31	0.4335		0	4	0	1
P60763	RAC3	192	Ras-related C3 botulinum toxin substrate 3	0.4325		2	1	0	1
Q99575	POP1	1024	Ribonucleases P/MRP protein subunit POP1	0.432		4	0	0	0
Q9BXP5	SRRT	876	Serrate RNA effector molecule homolog	0.431		4	0	1	0
P10224	UL40	340	Ribonucleoside-diphosphate reductase small chain	0.43		0	3	0	0
Q9NVN8	GNL3L	582	Guanine nucleotide-binding protein-like 3-like protein	0.428		3	0	0	0
P52888	THOP1	689	Thimet oligopeptidase	0.4275		3	0	0	0
P38159	RBMX	391	Heterogeneous nuclear ribonucleoprotein G	0.427		25	14	9	7
Q08188	TGM3	693	Protein-glutamine gamma-glutamyltransferase E	0.4265		4	0	1	0
Q9BTX1	TMEM48	674	Nucleoporin NDC1	0.4265		0	3	0	0
O00425	IGF2BP3	579	Insulin-like growth factor 2 mRNA-binding protein 3	0.426		4	0	0	1
P60891	PRPS1	318	Ribose-phosphate pyrophosphokinase 1	0.4245		3	0	0	0
O95163	IKBKAP	1332	Elongator complex protein 1	0.4245		2	1	0	0
P04485	US1	420	Transcriptional regulator ICP22	0.4245		3	0	0	0
P51398	DAP3	398	28S ribosomal protein S29, mitochondrial	0.424		2	1	0	1
Q07021	C1QBP	282	Complement component 1 Q subcomponent-binding protein, mitochondrial	0.423		7	1	2	2
P13796	LCP1	627	Plastin-2	0.4215		4	0	1	0
P06241	FYN	537	Tyrosine-protein kinase Fyn	0.421		2	4	1	1
Q9Y3C1	NOP16	178	Nucleolar protein 16	0.42		5	0	0	0
P62140	PPP1CB	327	Serine/threonine-protein phosphatase PP1-beta catalytic subunit	0.4195		1	2	0	1
P25205	MCM3	808	DNA replication licensing factor MCM3	0.4185		10	4	2	3
O95251	MYST2	611	Histone acetyltransferase MYST2	0.4185		3	0	0	0
P20719	HOXA5	270	Homeobox protein Hox-A5	0.4155		3	0	0	0
Q06481	APLP2	763	Amyloid-like protein 2	0.4145		0	3	0	0
Q5F1R6	DNAJC21	531	DnaJ homolog subfamily C member 21	0.414		3	0	0	0
P50402	EMD	254	Emerin	0.413		8	3	2	3
O95816	BAG2	211	BAG family molecular chaperone regulator 2	0.413		1	4	0	2
P18583	SON	2426	Protein SON	0.4125		5	1	0	2
Q96GQ7	DDX27	796	Probable ATP-dependent RNA helicase DDX27	0.41		3	0	0	0
Q99459	CDC5L	802	Cell division cycle 5-like protein	0.4095		7	1	2	1
Q08J23	NSUN2	767	tRNA (cytosine-5-)-methyltransferase NSUN2	0.409		5	1	0	2
Q13573	SNW1	536	SNW domain-containing protein 1	0.404		3	7	0	4
O60841	EIF5B	1220	Eukaryotic translation initiation factor 5B	0.4035		4	0	0	0
Q7Z2T5	TRM1L	733	TRM1-like protein	0.4025		3	0	0	0
P82650	MRPS22	360	28S ribosomal protein S22, mitochondrial	0.402		1	2	0	1
O75694	NUP155	1391	Nuclear pore complex protein Nup155	0.4015		0	4	0	0
Q9Y295	DRG1	367	Developmentally-regulated GTP-binding protein 1	0.4005		1	2	1	0
Q14498	RBM39	530	RNA-binding protein 39	0.397		16	5	7	4
Q8NBS9	TXNDC5	432	Thioredoxin domain-containing protein 5	0.396		1	2	0	1
Q8NE71	ABCF1	845	ATP-binding cassette sub-family F member 1	0.3955		3	0	0	0
P63244	GNB2L1	317	Guanine nucleotide-binding protein subunit beta-2-like 1	0.395		21	2	3	11
P55809	OXCT1	520	Succinyl-CoA:3-ketoacid-coenzyme A transferase 1, mitochondrial	0.3935		5	0	0	2
P42766	RPL35	123	60S ribosomal protein L35	0.391		5	0	0	0
P21333	FLNA	2647	Filamin-A	0.3905		26	12	6	9
P62910	RPL32	135	60S ribosomal protein L32	0.3905		5	1	1	2
P35637	FUS	526	RNA-binding protein FUS	0.39		4	6	1	3
Q14692	BMS1	1282	Ribosome biogenesis protein BMS1 homolog	0.3895		3	0	0	0
O14646	CHD1	1710	Chromodomain-helicase-DNA-binding protein 1	0.389		4	0	0	0
P78316	NOP14	857	Nucleolar protein 14	0.389		3	0	0	0
Q00839	HNRNPU	825	Heterogeneous nuclear ribonucleoprotein U	0.388		43	12	19	9
P02786	TFRC	760	Transferrin receptor protein 1	0.3875		2	1	1	0
P48634	BAT2	2157	Large proline-rich protein BAT2	0.387		5	0	0	0
O60828	PQBP1	265	Polyglutamine-binding protein 1	0.3855		1	2	1	0
Q13283	G3BP1	466	Ras GTPase-activating protein-binding protein 1	0.3825		6	4	3	1
Q99700	ATXN2	1313	Ataxin-2	0.382		3	0	0	0
Q8WTT2	NOC3L	800	Nucleolar complex protein 3 homolog	0.382		3	0	0	0
Q9UQE7	SMC3	1217	Structural maintenance of chromosomes protein 3	0.3815		4	1	0	2
Q8IWS0	PHF6	365	PHD finger protein 6	0.3815		2	0	0	0
P19338	NCL	710	Nucleolin	0.381		25	15	12	6
O43660	PLRG1	514	Pleiotropic regulator 1	0.3795		2	3	0	2
P62873	GNB1	340	Guanine nucleotide-binding protein G(I)/G(S)/G(T) subunit beta-1	0.379		5	2	0	3
Q96PK6	RBM14	669	RNA-binding protein 14	0.379		3	0	0	1
Q16778	HIST2H2BE	126	Histone H2B type 2-E	0.3785		25	6	11	6
P55209	NAP1L1	391	Nucleosome assembly protein 1-like 1	0.378		3	0	0	1
P20290	BTF3	206	Transcription factor BTF3	0.378		2	0	0	0
Q12905	ILF2	390	Interleukin enhancer-binding factor 2	0.376		4	1	2	0
Q9Y5Q8	GTF3C5	519	General transcription factor 3C polypeptide 5	0.3755		2	0	0	0
P36551	CPOX	454	Coproporphyrinogen-III oxidase, mitochondrial	0.3755		2	0	0	0
Q9Y676	MRPS18B	258	28S ribosomal protein S18b, mitochondrial	0.375		4	0	0	2
Q6PGP7	TTC37	1564	Tetratricopeptide repeat protein 37	0.375		3	0	0	0
Q13263	TRIM28	835	Transcription intermediary factor 1-beta	0.3745		21	7	8	7
P51991	HNRNPA3	378	Heterogeneous nuclear ribonucleoprotein A3	0.3745		2	3	2	0
Q9NZM5	GLTSCR2	478	Glioma tumor suppressor candidate region gene 2 protein	0.3725		2	0	0	0
P00367	GLUD1	558	Glutamate dehydrogenase 1, mitochondrial	0.372		6	0	0	3
Q9GZL7	WDR12	423	Ribosome biogenesis protein WDR12	0.372		2	0	0	0
Q7Z7K6	CENPV	275	Centromere protein V	0.3715		2	0	0	0
Q9GZR2	REXO4	422	RNA exonuclease 4	0.3715		2	0	0	0
Q10713	PMPCA	525	Mitochondrial-processing peptidase subunit alpha	0.3715		2	0	0	0
P50750	CDK9	372	Cell division protein kinase 9	0.3715		2	0	0	0
Q9BYD3	MRPL4	311	39S ribosomal protein L4, mitochondrial	0.371		2	0	0	0
P52907	CAPZA1	286	F-actin-capping protein subunit alpha-1	0.37		2	0	0	0
Q9Y2P8	RCL1	373	RNA 3'-terminal phosphate cyclase-like protein	0.37		2	0	0	0
Q9P0M6	H2AFY2	372	Core histone macro-H2A.2	0.3695		2	0	0	0
Q13813	SPTAN1	2472	Spectrin alpha chain, brain	0.369		3	1	0	0
P10202	UL18	318	Triplex capsid protein VP23	0.369		0	2	0	0
O43776	NARS	548	Asparaginyl-tRNA synthetase, cytoplasmic	0.3675		3	0	0	1
P26368	U2AF2	475	Splicing factor U2AF 65 kDa subunit	0.366		3	2	0	2
Q13148	TARDBP	414	TAR DNA-binding protein 43	0.3655		2	0	0	0
Q1ED39	C16orf88	458	Protein C16orf88	0.365		2	0	0	0
Q9NQ55	PPAN	473	Suppressor of SWI4 1 homolog	0.365		2	0	0	0
O14980	XPO1	1071	Exportin-1	0.364		3	4	0	3
Q15554	TERF2	542	Telomeric repeat-binding factor 2	0.364		0	2	0	0
Q9UNP9	PPIE	301	Peptidyl-prolyl cis-trans isomerase E	0.364		0	2	0	0
Q86VM9	ZC3H18	953	Zinc finger CCCH domain-containing protein 18	0.3635		3	0	1	0
O75683	SURF6	361	Surfeit locus protein 6	0.3615		2	0	0	0
Q96EY1	DNAJA3	480	DnaJ homolog subfamily A member 3, mitochondrial	0.361		2	0	0	0
O75494	SRSF10	262	Serine/arginine-rich splicing factor 10	0.3605		3	0	0	1
Q92552	MRPS27	414	28S ribosomal protein S27, mitochondrial	0.3605		2	0	0	0
P35052	GPC1	558	Glypican-1	0.3605		0	2	0	0
P26196	DDX6	483	Probable ATP-dependent RNA helicase DDX6	0.36		2	0	0	0
P62316	SNRPD2	118	Small nuclear ribonucleoprotein Sm D2	0.358		9	6	1	6
Q96GA3	LTV1	475	Protein LTV1 homolog	0.358		2	0	0	0
Q9Y2R9	MRPS7	242	28S ribosomal protein S7, mitochondrial	0.358		2	0	0	0
Q8N5F7	NKAP	415	NF-kappa-B-activating protein	0.3575		2	3	1	1
Q8WWQ0	PHIP	1821	PH-interacting protein	0.357		4	0	0	0
O95373	IPO7	1038	Importin-7	0.3565		1	2	0	1
Q9NQZ2	UTP3	479	Something about silencing protein 10	0.3545		2	0	0	0
Q15477	SKIV2L	1246	Helicase SKI2W	0.354		3	0	1	0
Q9NUL3	STAU2	570	Double-stranded RNA-binding protein Staufen homolog 2	0.3535		2	0	0	0
P31689	DNAJA1	397	DnaJ homolog subfamily A member 1	0.353		5	1	0	3
Q10567	AP1B1	949	AP-1 complex subunit beta-1	0.3525		1	2	0	1
P61221	ABCE1	599	ATP-binding cassette sub-family E member 1	0.3525		2	0	0	0
P35606	COPB2	906	Coatomer subunit beta'	0.3515		4	0	0	2
P30419	NMT1	496	Glycylpeptide N-tetradecanoyltransferase 1	0.35		2	0	0	0
P30041	PRDX6	224	Peroxiredoxin-6	0.349		8	3	1	5
Q99798	ACO2	780	Aconitate hydratase, mitochondrial	0.349		2	1	0	1
Q9H0U9	TSPYL1	437	Testis-specific Y-encoded-like protein 1	0.3485		2	0	0	0
Q9Y3B7	MRPL11	192	39S ribosomal protein L11, mitochondrial	0.3475		2	0	0	0
Q53GS7	GLE1	698	Nucleoporin GLE1	0.3475		0	2	0	0
P00738	HP	406	Haptoglobin	0.346		6	0	4	0
P15311	EZR	586	Ezrin	0.346		2	0	0	0
P12236	SLC25A6	298	ADP/ATP translocase 3	0.3445		7	0	2	3
Q3ZCQ8	TIMM50	353	Mitochondrial import inner membrane translocase subunit TIM50	0.3445		6	0	0	4
Q8N7H5	PAF1	531	RNA polymerase II-associated factor 1 homolog	0.3445		0	2	0	0
P52701	MSH6	1360	DNA mismatch repair protein Msh6	0.3435		2	1	1	0
Q92615	LARP4B	738	La-related protein 4B	0.3435		2	0	0	0
P31939	ATIC	592	Bifunctional purine biosynthesis protein PURH	0.342		3	0	0	1
P07199	CENPB	599	Major centromere autoantigen B	0.3385		0	2	0	0
P01857	IGHG1	330	Ig gamma-1 chain C region	0.3375		6	0	4	0
Q86TG7	PEG10	708	Retrotransposon-derived protein PEG10	0.3375		2	0	0	0
O00178	GTPBP1	669	GTP-binding protein 1	0.337		2	0	0	0
Q9BWU0	SLC4A1AP	796	Kanadaptin	0.3365		0	2	0	0
P37108	SRP14	136	Signal recognition particle 14 kDa protein	0.336		2	2	0	2
O60306	AQR	1485	Intron-binding protein aquarius	0.3325		1	2	0	1
O95757	HSPA4L	839	Heat shock 70 kDa protein 4L	0.3325		2	0	0	0
Q6PJT7	ZC3H14	736	Zinc finger CCCH domain-containing protein 14	0.3305		2	0	0	0
P08392	ICP4	1298	Major viral transcription factor	0.3285		24	12	7	10
Q9BUQ8	DDX23	820	Probable ATP-dependent RNA helicase DDX23	0.3275		2	0	0	0
P27708	CAD	2225	CAD protein	0.326		13	3	3	5
Q16363	LAMA4	1823	Laminin subunit alpha-4	0.326		1	2	0	0
P49711	CTCF	727	Transcriptional repressor CTCF	0.3255		2	0	0	0
Q9Y5B6	GCFC1	917	GC-rich sequence DNA-binding factor 1	0.325		2	5	1	2
O15381	NVL	856	Nuclear valosin-containing protein-like	0.3245		2	0	0	0
Q7L2J0	MEPCE	689	7SK snRNA methylphosphate capping enzyme	0.3245		2	0	0	0
Q9BSC4	NOL10	688	Nucleolar protein 10	0.3245		2	0	0	0
Q9BW61	DDA1	102	DET1- and DDB1-associated protein 1	0.3235		0	2	0	0
Q96EB6	SIRT1	747	NAD-dependent deacetylase sirtuin-1	0.322		0	2	0	0
P51532	SMARCA4	1647	Transcription activator BRG1	0.32		3	0	1	0
Q9UBF2	COPG2	871	Coatomer subunit gamma-2	0.3195		0	2	0	0
Q5C9Z4	NOM1	860	Nucleolar MIF4G domain-containing protein 1	0.3145		2	0	0	0
P13010	XRCC5	732	X-ray repair cross-complementing protein 5	0.314		4	3	2	1
Q15427	SF3B4	424	Splicing factor 3B subunit 4	0.3125		2	5	1	2
O94880	PHF14	888	PHD finger protein 14	0.3125		2	0	0	0
Q13257	MAD2L1	205	Mitotic spindle assembly checkpoint protein MAD2A	0.3105		2	0	0	1
P49368	CCT3	545	T-complex protein 1 subunit gamma	0.3075		4	5	1	3
Q6ZN55	ZNF574	896	Zinc finger protein 574	0.3055		2	0	0	0
P02545	LMNA	664	Prelamin-A/C	0.3005		6	3	2	2
O43491	EPB41L2	1005	Band 4.1-like protein 2	0.3005		2	0	0	0
Q8TEM1	NUP210	1887	Nuclear pore membrane glycoprotein 210	0.2945		2	1	0	1
P51784	USP11	963	Ubiquitin carboxyl-terminal hydrolase 11	0.2925		0	2	0	0
Q9HCS7	XAB2	855	Pre-mRNA-splicing factor SYF1	0.292		5	4	0	4
Q9BQ61	C19orf43	176	Uncharacterized protein C19orf43	0.292		0	2	1	0
P61106	RAB14	215	Ras-related protein Rab-14	0.2915		2	0	1	0
Q8NI36	WDR36	951	WD repeat-containing protein 36	0.291		2	0	0	0
P49756	RBM25	843	RNA-binding protein 25	0.2905		1	3	0	2
P47756	CAPZB	277	F-actin-capping protein subunit beta	0.2905		2	0	0	1
P00734	F2	622	Prothrombin	0.29		2	7	0	5
Q15517	CDSN	529	Corneodesmosin	0.2895		2	0	1	0
P23381	WARS	471	Tryptophanyl-tRNA synthetase, cytoplasmic	0.287		2	0	0	1
P10211	gB	904	Envelope glycoprotein B	0.284		0	2	0	0
Q9NZ01	TECR	308	Trans-2,3-enoyl-CoA reductase	0.2835		2	0	0	1
Q14690	PDCD11	1871	Protein RRP5 homolog	0.283		3	0	0	0
P14735	IDE	1019	Insulin-degrading enzyme	0.282		2	0	0	0
O60506	SYNCRIP	623	Heterogeneous nuclear ribonucleoprotein Q	0.2815		9	6	3	4
P35520	CBS	551	Cystathionine beta-synthase	0.281		2	0	0	1
Q9NWU5	MRPL22	206	39S ribosomal protein L22, mitochondrial	0.281		2	0	1	0
Q9Y5M8	SRPRB	271	Signal recognition particle receptor subunit beta	0.28		2	0	0	1
P67775	PPP2CA	309	Serine/threonine-protein phosphatase 2A catalytic subunit alpha isoform	0.28		2	0	0	1
Q5SRE5	NUP188	1749	Nucleoporin NUP188 homolog	0.28		0	3	0	0
Q9Y2J2	EPB41L3	1087	Band 4.1-like protein 3	0.2795		2	0	0	0
P30876	POLR2B	1174	DNA-directed RNA polymerase II subunit RPB2	0.2785		2	0	0	0
P47985	UQCRFS1	274	Cytochrome b-c1 complex subunit Rieske, mitochondrial	0.2745		2	0	0	1
P16989	CSDA	372	DNA-binding protein A	0.271		53	7	35	7
P16152	CBR1	277	Carbonyl reductase [NADPH] 1	0.271		2	0	0	1
Q6Y7W6	GIGYF2	1299	PERQ amino acid-rich with GYF domain-containing protein 2	0.271		2	0	0	0
Q92841	DDX17	729	Probable ATP-dependent RNA helicase DDX17	0.2705		29	16	3	20
P17812	CTPS	591	CTP synthase 1	0.2695		4	3	1	2
O75534	CSDE1	798	Cold shock domain-containing protein E1	0.266		6	0	1	3
O60508	CDC40	579	Pre-mRNA-processing factor 17	0.2655		0	2	0	1
Q13547	HDAC1	482	Histone deacetylase 1	0.265		3	1	0	2
Q8WUM0	NUP133	1156	Nuclear pore complex protein Nup133	0.2645		0	2	0	0
Q9NP64	ZCCHC17	241	Nucleolar protein of 40 kDa	0.2615		2	5	1	3
P62820	RAB1A	205	Ras-related protein Rab-1A	0.2605		3	3	1	2
Q5JWF2	GNAS	1037	Guanine nucleotide-binding protein G(s) subunit alpha isoforms XLas	0.2605		3	1	0	2
Q9BZH6	WDR11	1224	WD repeat-containing protein 11	0.2605		2	0	0	0
Q01085	TIAL1	375	Nucleolysin TIAR	0.26		0	3	0	2
Q15393	SF3B3	1217	Splicing factor 3B subunit 3	0.2595		16	27	8	14
O60884	DNAJA2	412	DnaJ homolog subfamily A member 2	0.2595		3	1	0	2
Q15233	NONO	471	Non-POU domain-containing octamer-binding protein	0.259		8	1	4	2
Q52LJ0	FAM98B	330	Protein FAM98B	0.256		3	0	0	2
P02647	APOA1	267	Apolipoprotein A-I	0.255		6	0	5	0
P13798	APEH	732	Acylamino-acid-releasing enzyme	0.255		2	0	1	0
Q7KZF4	SND1	910	Staphylococcal nuclease domain-containing protein 1	0.254		14	5	4	7
P0C0L4	C4A	1744	Complement C4-A	0.254		1	4	0	3
P05198	EIF2S1	315	Eukaryotic translation initiation factor 2 subunit 1	0.253		4	1	2	1
P22234	PAICS	425	Multifunctional protein ADE2	0.253		3	1	1	1
P62495	ETF1	437	Eukaryotic peptide chain release factor subunit 1	0.252		2	4	0	3
Q07666	KHDRBS1	443	KH domain-containing, RNA-binding, signal transduction-associated protein 1	0.251		5	3	3	1
Q08170	SRSF4	494	Serine/arginine-rich splicing factor 4	0.2505		9	4	3	4
P09936	UCHL1	223	Ubiquitin carboxyl-terminal hydrolase isozyme L1	0.2505		3	3	2	1
Q16658	FSCN1	493	Fascin	0.2465		3	0	0	2
P54886	ALDH18A1	795	Delta-1-pyrroline-5-carboxylate synthase	0.246		2	0	1	0
P53621	COPA	1224	Coatomer subunit alpha	0.2455		4	0	0	3
P20020	ATP2B1	1258	Plasma membrane calcium-transporting ATPase 1	0.245		0	2	0	0
P29144	TPP2	1249	Tripeptidyl-peptidase 2	0.244		2	0	0	0
Q9BXS5	AP1M1	423	AP-1 complex subunit mu-1	0.2415		3	0	2	0
P55735	SEC13	322	Protein SEC13 homolog	0.241		0	3	1	1
P05141	SLC25A5	298	ADP/ATP translocase 2	0.239		11	2	4	5
Q00610	CLTC	1675	Clathrin heavy chain 1	0.238		12	7	1	8
P08559	PDHA1	390	Pyruvate dehydrogenase E1 component subunit alpha, somatic form, mitochondrial	0.2375		4	0	0	3
Q9UIG0	BAZ1B	1483	Tyrosine-protein kinase BAZ1B	0.2375		2	0	0	0
P05455	SSB	408	Lupus La protein	0.237		2	2	2	0
P35659	DEK	375	Protein DEK	0.236		5	3	3	1
P36542	ATP5C1	298	ATP synthase subunit gamma, mitochondrial	0.2355		3	0	1	1
Q9UQ35	SRRM2	2752	Serine/arginine repetitive matrix protein 2	0.234		3	1	0	2
O00571	DDX3X	662	ATP-dependent RNA helicase DDX3X	0.2305		24	16	8	12
Q15366	PCBP2	365	Poly(rC)-binding protein 2	0.2285		14	7	0	12
Q96PV0	SYNGAP1	1343	Ras/Rap GTPase-activating protein SynGAP	0.2275		2	0	0	0
Q9Y265	RUVBL1	456	RuvB-like 1	0.2255		6	4	0	5
Q13247	SRSF6	344	Serine/arginine-rich splicing factor 6	0.2235		13	5	3	8
Q93008	USP9X	2570	Probable ubiquitin carboxyl-terminal hydrolase FAF-X	0.223		3	0	0	2
P54578	USP14	494	Ubiquitin carboxyl-terminal hydrolase 14	0.223		3	0	1	1
P14543	NID1	1247	Nidogen-1	0.221		0	2	0	0
Q86U86	PBRM1	1689	Protein polybromo-1	0.2185		2	0	0	0
Q13162	PRDX4	271	Peroxiredoxin-4	0.218		2	2	0	2
P08758	ANXA5	320	Annexin A5	0.2115		2	2	1	1
Q8TEQ6	GEMIN5	1508	Gem-associated protein 5	0.2045		2	0	0	0
P06491	UL19	1374	Major capsid protein	0.202		2	0	0	0
Q9P258	RCC2	522	Protein RCC2	0.2015		5	1	1	3
P31040	SDHA	664	Succinate dehydrogenase [ubiquinone] flavoprotein subunit, mitochondrial	0.193		2	2	0	2
P07910	HNRNPC	306	Heterogeneous nuclear ribonucleoproteins C1/C2	0.186		15	12	4	9
Q96IZ7	RSRC1	334	Serine/Arginine-related protein 53	0.1825		2	2	1	1
O14744	PRMT5	637	Protein arginine N-methyltransferase 5	0.1805		3	3	0	3
P22392	NME2	152	Nucleoside diphosphate kinase B	0.1805		2	1	2	0
P47897	QARS	775	Glutaminyl-tRNA synthetase	0.1765		3	6	0	5
O00422	SAP18	153	Histone deacetylase complex subunit SAP18	0.1725		1	2	0	2
Q9UBQ5	EIF3K	218	Eukaryotic translation initiation factor 3 subunit K	0.168		1	2	0	2
P28331	NDUFS1	727	NADH-ubiquinone oxidoreductase 75 kDa subunit, mitochondrial	0.1635		2	2	1	1
P63208	SKP1	163	S-phase kinase-associated protein 1	0.162		4	1	1	3
P13667	PDIA4	645	Protein disulfide-isomerase A4	0.16		8	1	2	5
Q13509	TUBB3	450	Tubulin beta-3 chain	0.156		26	16	0	22
Q16629	SRSF7	238	Serine/arginine-rich splicing factor 7	0.1545		3	2	2	1
Q96QK1	VPS35	796	Vacuolar protein sorting-associated protein 35	0.1535		3	3	1	2
P60953	CDC42	191	Cell division control protein 42 homolog	0.1525		2	0	0	2
Q13442	PDAP1	181	28 kDa heat- and acid-stable phosphoprotein	0.1515		1	2	2	0
P49750	YLPM1	1951	YLP motif-containing protein 1	0.15		2	0	0	0
P62158	CALM1	149	Calmodulin	0.1485		2	0	2	0
Q6P2Q9	PRPF8	2335	Pre-mRNA-processing-splicing factor 8	0.1465		12	15	4	9
P47929	LGALS7	136	Galectin-7	0.144		2	0	1	1
Q15286	RAB35	201	Ras-related protein Rab-35	0.1405		0	2	0	2
P09874	PARP1	1014	Poly [ADP-ribose] polymerase 1	0.1385		16	12	4	10
Q01082	SPTBN1	2364	Spectrin beta chain, brain 1	0.138		2	0	0	0
P51153	RAB13	203	Ras-related protein Rab-13	0.137		0	2	0	2
P20340	RAB6A	208	Ras-related protein Rab-6A	0.1365		2	1	1	1
O75436	VPS26A	327	Vacuolar protein sorting-associated protein 26A	0.131		2	1	0	2
P20042	EIF2S2	333	Eukaryotic translation initiation factor 2 subunit 2	0.1245		2	1	2	0
P09972	ALDOC	364	Fructose-bisphosphate aldolase C	0.1235		2	3	0	3
Q9ULT8	HECTD1	2610	E3 ubiquitin-protein ligase HECTD1	0.1235		2	0	0	0
O00303	EIF3F	357	Eukaryotic translation initiation factor 3 subunit F	0.123		1	2	1	1
Q13867	BLMH	455	Bleomycin hydrolase	0.122		2	1	2	0
P30520	ADSS	456	Adenylosuccinate synthetase isozyme 2	0.1215		2	1	0	2
Q9Y285	FARSA	508	Phenylalanyl-tRNA synthetase alpha chain	0.119		2	1	0	2
P50991	CCT4	539	T-complex protein 1 subunit delta	0.115		12	4	3	8
P59190	RAB15	212	Ras-related protein Rab-15	0.1135		0	2	0	2
Q9ULV4	CORO1C	474	Coronin-1C	0.113		3	2	1	2
Q9BS26	ERP44	406	Endoplasmic reticulum resident protein 44	0.1125		1	2	0	2
Q99615	DNAJC7	494	DnaJ homolog subfamily C member 7	0.1105		1	2	0	2
O75131	CPNE3	537	Copine-3	0.109		1	2	0	2
P23368	ME2	584	NAD-dependent malic enzyme, mitochondrial	0.109		2	1	1	1
P25789	PSMA4	261	Proteasome subunit alpha type-4	0.109		0	2	1	1
P36873	PPP1CC	323	Serine/threonine-protein phosphatase PP1-gamma catalytic subunit	0.107		2	0	0	2
P01011	SERPINA3	423	Alpha-1-antichymotrypsin	0.107		2	0	2	0
P04181	OAT	439	Ornithine aminotransferase, mitochondrial	0.106		2	1	0	2
Q9Y617	PSAT1	370	Phosphoserine aminotransferase	0.104		3	2	2	1
P33992	MCM5	734	DNA replication licensing factor MCM5	0.104		1	2	0	2
Q96CX2	KCTD12	325	BTB/POZ domain-containing protein KCTD12	0.103		2	0	0	2
Q9Y3I0	C22orf28	505	UPF0027 protein C22orf28	0.102		1	2	0	2
Q96I25	RBM17	401	Splicing factor 45	0.1005		0	2	0	2
Q12874	SF3A3	501	Splicing factor 3A subunit 3	0.099		2	3	1	2
Q9UBS4	DNAJB11	358	DnaJ homolog subfamily B member 11	0.099		3	1	1	2
P33176	KIF5B	963	Kinesin-1 heavy chain	0.098		2	3	1	2
Q9NW64	RBM22	420	Pre-mRNA-splicing factor RBM22	0.098		0	3	0	3
P27694	RPA1	616	Replication protein A 70 kDa DNA-binding subunit	0.0955		2	1	0	2
Q13347	EIF3I	325	Eukaryotic translation initiation factor 3 subunit I	0.095		3	1	0	3
P33991	MCM4	863	DNA replication licensing factor MCM4	0.0935		1	2	1	1
P25311	AZGP1	298	Zinc-alpha-2-glycoprotein	0.093		0	2	1	1
Q08380	LGALS3BP	585	Galectin-3-binding protein	0.092		0	2	0	2
P26599	PTBP1	531	Polypyrimidine tract-binding protein 1	0.0915		1	2	1	1
P53985	SLC16A1	500	Monocarboxylate transporter 1	0.0885		0	2	1	1
Q8N2M8	CLASRP	674	CLK4-associating serine/arginine rich protein	0.088		0	2	0	2
P61956	SUMO2	95	Small ubiquitin-related modifier 2	0.085		3	3	2	2
P55072	VCP	806	Transitional endoplasmic reticulum ATPase	0.0845		14	5	5	8
Q9Y262	EIF3L	564	Eukaryotic translation initiation factor 3 subunit L	0.084		4	2	0	4
O94906	PRPF6	941	Pre-mRNA-processing factor 6	0.0825		3	1	0	3
P22102	GART	1010	Trifunctional purine biosynthetic protein adenosine-3	0.08		1	2	0	2
P56192	MARS	900	Methionyl-tRNA synthetase, cytoplasmic	0.0775		3	1	1	2
P43243	MATR3	847	Matrin-3	0.0755		11	10	4	7
Q92616	GCN1L1	2671	Translational activator GCN1	0.075		3	3	0	3
P67809	YBX1	324	Nuclease-sensitive element-binding protein 1	0.0725		102	9	70	18
Q9NYB0	TERF2IP	399	Telomeric repeat-binding factor 2-interacting protein 1	0.072		1	4	1	3
O95831	AIFM1	613	Apoptosis-inducing factor 1, mitochondrial	0.0705		4	2	1	3
O15371	EIF3D	548	Eukaryotic translation initiation factor 3 subunit D	0.0695		3	1	1	2
P14868	DARS	501	Aspartyl-tRNA synthetase, cytoplasmic	0.0685		6	0	1	5
P04488	gE	550	Envelope glycoprotein E	0.0655		5	8	0	8
Q2TAY7	SMU1	513	WD40 repeat-containing protein SMU1	0.0655		3	6	1	5
P23246	SFPQ	707	Splicing factor, proline- and glutamine-rich	0.0615		7	5	3	4
Q9BVA1	TUBB2B	445	Tubulin beta-2B chain	0.06		52	40	0	47
P63220	RPS21	83	40S ribosomal protein S21	0.053		3	2	2	2
P10412	HIST1H1E	219	Histone H1.4	0.0505		18	11	10	8
O75369	FLNB	2602	Filamin-B	0.0475		2	2	0	2
P25786	PSMA1	263	Proteasome subunit alpha type-1	0.047		2	2	2	1
Q14004	CDK13	1512	Cell division protein kinase 13	0.047		2	1	1	1
P49588	AARS	968	Alanyl-tRNA synthetase, cytoplasmic	0.0465		7	2	4	3
P61026	RAB10	200	Ras-related protein Rab-10	0.0465		3	3	1	3
P62195	PSMC5	406	26S protease regulatory subunit 8	0.0445		2	2	2	1
Q01105	SET	290	Protein SET	0.042		2	2	1	2
P19105	MYL12A	171	Myosin regulatory light chain 12A	0.0395		2	1	1	2
P98179	RBM3	157	Putative RNA-binding protein 3	0.038		1	3	3	1
Q7RTV0	PHF5A	110	PHD finger-like domain-containing protein 5A	0.034		0	2	0	3
P62491	RAB11A	216	Ras-related protein Rab-11A	0.0335		0	4	0	5
Q15287	RNPS1	305	RNA-binding protein with serine-rich domain 1	0.0315		4	3	2	3
P01008	SERPINC1	464	Antithrombin-III	0.031		1	4	0	5
P35580	MYH10	1976	Myosin-10	0.0305		6	5	1	6
P51148	RAB5C	216	Ras-related protein Rab-5C	0.03		5	1	2	4
P12273	PIP	146	Prolactin-inducible protein	0.0295		2	1	1	2
Q9H9B4	SFXN1	322	Sideroflexin-1	0.0285		3	2	2	2
P23921	RRM1	792	Ribonucleoside-diphosphate reductase large subunit	0.0285		2	3	0	4
O94905	ERLIN2	339	Erlin-2	0.0285		2	1	2	1
P11413	G6PD	515	Glucose-6-phosphate 1-dehydrogenase	0.0285		2	0	0	3
P14923	JUP	745	Junction plakoglobin	0.0255		15	5	11	4
P08754	GNAI3	354	Guanine nucleotide-binding protein G(k) subunit alpha	0.0235		3	1	1	3
O43684	BUB3	328	Mitotic checkpoint protein BUB3	0.0235		3	0	0	4
P23284	PPIB	216	Peptidyl-prolyl cis-trans isomerase B	0.0235		2	1	2	1
O43172	PRPF4	522	U4/U6 small nuclear ribonucleoprotein Prp4	0.0235		2	1	0	3
P55795	HNRNPH2	449	Heterogeneous nuclear ribonucleoprotein H2	0.023		11	0	0	12
Q16576	RBBP7	425	Histone-binding protein RBBP7	0.023		3	5	1	5
Q16352	INA	499	Alpha-internexin	0.023		3	2	1	3
P09960	LTA4H	611	Leukotriene A-4 hydrolase	0.022		3	5	1	5
Q16555	DPYSL2	572	Dihydropyrimidinase-related protein 2	0.022		3	1	0	4
Q99426	TBCB	244	Tubulin-folding cofactor B	0.0215		2	3	1	3
P01876	IGHA1	353	Ig alpha-1 chain C region	0.0215		3	0	3	1
P31153	MAT2A	395	S-adenosylmethionine synthase isoform type-2	0.0215		2	0	1	2
Q86VS8	HOOK3	718	Protein Hook homolog 3	0.021		0	4	0	5
Q13011	ECH1	328	Delta(3,5)-Delta(2,4)-dienoyl-CoA isomerase, mitochondrial	0.0205		4	0	2	3
P40939	HADHA	763	Trifunctional enzyme subunit alpha, mitochondrial	0.02		5	5	1	5
Q9H0L4	CSTF2T	616	Cleavage stimulation factor subunit 2 tau variant	0.02		1	2	2	1
P27169	PON1	355	Serum paraoxonase/arylesterase 1	0.02		0	2	0	3
P29401	TKT	623	Transketolase	0.0195		8	4	2	7
P26639	TARS	723	Threonyl-tRNA synthetase, cytoplasmic	0.0195		7	4	2	6
P57678	GEMIN4	1058	Component of gems 4	0.0195		2	1	0	3
O75489	NDUFS3	264	NADH dehydrogenase [ubiquinone] iron-sulfur protein 3, mitochondrial	0.0195		2	1	1	2
Q9Y5A9	YTHDF2	579	YTH domain family protein 2	0.018		4	1	1	4
Q66PJ3	ARL6IP4	421	ADP-ribosylation factor-like protein 6-interacting protein 4	0.0175		13	6	11	3
P05089	ARG1	322	Arginase-1	0.017		3	0	3	1
P37837	TALDO1	337	Transaldolase	0.017		2	1	2	1
Q99729	HNRNPAB	332	Heterogeneous nuclear ribonucleoprotein A/B	0.016		5	11	4	8
P13797	PLS3	630	Plastin-3	0.016		6	3	1	6
P51659	HSD17B4	736	Peroxisomal multifunctional enzyme type 2	0.016		3	2	1	3
P40227	CCT6A	531	T-complex protein 1 subunit zeta	0.0155		5	1	2	4
P30101	PDIA3	505	Protein disulfide-isomerase A3	0.015		8	4	4	5
Q16891	IMMT	758	Mitochondrial inner membrane protein	0.0145		0	2	1	2
P02787	TF	698	Serotransferrin	0.013		6	0	7	0
O75400	PRPF40A	957	Pre-mRNA-processing factor 40 homolog A	0.0125		1	6	0	7
P01031	C5	1676	Complement C5	0.012		4	6	0	7
Q9UBB9	TFIP11	837	Tuftelin-interacting protein 11	0.011		0	4	0	5
P01023	A2M	1474	Alpha-2-macroglobulin	0.01		2	0	3	0
Q14697	GANAB	944	Neutral alpha-glucosidase AB	0.0095		6	1	1	6
Q9P2J5	LARS	1176	Leucyl-tRNA synthetase, cytoplasmic	0.0085		8	3	1	8
P04843	RPN1	607	Dolichyl-diphosphooligosaccharide--protein glycosyltransferase subunit 1	0.008		7	5	3	5
Q01469	FABP5	135	Fatty acid-binding protein, epidermal	0.0075		2	2	4	0
P00403	MT-CO2	227	Cytochrome c oxidase subunit 2	0.0075		2	1	1	3
Q9UMS4	PRPF19	504	Pre-mRNA-processing factor 19	0.007		5	5	1	6
Q13885	TUBB2A	445	Tubulin beta-2A chain	0.0065		51	40	0	48
O75347	TBCA	108	Tubulin-specific chaperone A	0.0065		2	1	3	1
P07741	APRT	180	Adenine phosphoribosyltransferase	0.006		2	1	2	2
Q02790	FKBP4	459	Peptidyl-prolyl cis-trans isomerase FKBP4	0.0055		2	2	1	3
P22695	UQCRC2	453	Cytochrome b-c1 complex subunit 2, mitochondrial	0.0055		2	2	0	4
Q92973	TNPO1	898	Transportin-1	0.0055		2	1	0	4
P07339	CTSD	412	Cathepsin D	0.0055		2	0	3	1
P61204	ARF3	181	ADP-ribosylation factor 3	0.005		5	4	3	4
P00492	HPRT1	218	Hypoxanthine-guanine phosphoribosyltransferase	0.005		3	5	2	5
Q9BZJ0	CRNKL1	848	Crooked neck-like protein 1	0.0045		2	2	0	4
P29692	EEF1D	281	Elongation factor 1-delta	0.004		1	2	2	2
P35232	PHB	272	Prohibitin	0.0035		6	1	3	5
P55786	NPEPPS	919	Puromycin-sensitive aminopeptidase	0.0035		3	4	1	5
Q99623	PHB2	299	Prohibitin-2	0.0035		2	4	2	4
Q15046	KARS	597	Lysyl-tRNA synthetase	0.0035		2	1	1	3
O75390	CS	466	Citrate synthase, mitochondrial	0.0035		2	0	1	3
P17844	DDX5	614	Probable ATP-dependent RNA helicase DDX5	0.003		17	11	5	14
Q01813	PFKP	784	6-phosphofructokinase type C	0.003		4	3	1	5
Q9Y3F4	STRAP	350	Serine-threonine kinase receptor-associated protein	0.003		2	4	1	5
P18669	PGAM1	254	Phosphoglycerate mutase 1	0.003		2	0	1	3
P25440	BRD2	801	Bromodomain-containing protein 2	0.003		0	2	0	4
P42212	GFP	238	Green fluorescent protein	0.0025		175	325	82	345
P12956	XRCC6	609	X-ray repair cross-complementing protein 6	0.0025		8	5	5	5
Q96QA5	GSDMA	445	Gasdermin-A	0.0025		4	0	6	0
P31946	YWHAB	246	14-3-3 protein beta/alpha	0.0025		2	1	2	2
O14929	HAT1	419	Histone acetyltransferase type B catalytic subunit	0.0025		1	2	0	4
P16104	H2AFX	143	Histone H2A.x	0.002		8	4	6	4
P48643	CCT5	541	T-complex protein 1 subunit epsilon	0.002		4	5	1	6
O43242	PSMD3	534	26S proteasome non-ATPase regulatory subunit 3	0.002		1	5	0	7
Q86VP6	CAND1	1230	Cullin-associated NEDD8-dissociated protein 1	0.002		3	3	3	2
P49736	MCM2	904	DNA replication licensing factor MCM2	0.002		2	3	1	4
O75533	SF3B1	1304	Splicing factor 3B subunit 1	0.0015		10	24	6	20
Q15084	PDIA6	440	Protein disulfide-isomerase A6	0.0015		4	2	1	5
P54577	YARS	528	Tyrosyl-tRNA synthetase, cytoplasmic	0.0015		4	1	2	4
P10599	TXN	105	Thioredoxin	0.0015		2	2	4	1
Q9UQ80	PA2G4	394	Proliferation-associated protein 2G4	0.001		8	4	3	8
P06493	CDK1	297	Cell division protein kinase 1	0.001		3	4	2	5
P04040	CAT	527	Catalase	0.001		5	1	6	2
P09622	DLD	509	Dihydrolipoyl dehydrogenase, mitochondrial	0.001		2	1	2	3
Q15029	EFTUD2	972	116 kDa U5 small nuclear ribonucleoprotein component	0.0005		11	13	1	15
Q562R1	ACTBL2	376	Beta-actin-like protein 2	0.0005		14	10	5	11
P11586	MTHFD1	935	C-1-tetrahydrofolate synthase, cytoplasmic	0.0005		9	5	5	7
P08243	ASNS	561	Asparagine synthetase [glutamine-hydrolyzing]	0.0005		5	4	1	8
P41252	IARS	1262	Isoleucyl-tRNA synthetase, cytoplasmic	0.0005		6	2	2	7
Q9Y230	RUVBL2	463	RuvB-like 2	0.0005		5	4	2	6
P23526	AHCY	432	Adenosylhomocysteinase	0.0005		5	4	3	4
Q04837	SSBP1	148	Single-stranded DNA-binding protein, mitochondrial	0.0005		3	4	2	6
P00505	GOT2	430	Aspartate aminotransferase, mitochondrial	0.0005		4	3	3	5
P34932	HSPA4	840	Heat shock 70 kDa protein 4	0.0005		5	2	3	4
Q09028	RBBP4	425	Histone-binding protein RBBP4	0.0005		4	3	3	4
Q8WUM4	PDCD6IP	868	Programmed cell death 6-interacting protein	0.0005		2	3	2	4
Q14978	NOLC1	699	Nucleolar and coiled-body phosphoprotein 1	0.0005		0	3	2	5
Q15181	PPA1	289	Inorganic pyrophosphatase	0.0005		2	2	2	3
P01009	SERPINA1	418	Alpha-1-antitrypsin	0.0005		3	0	6	0
P45880	VDAC2	294	Voltage-dependent anion-selective channel protein 2	0.0005		1	2	1	4
P25788	PSMA3	255	Proteasome subunit alpha type-3	0.0005		2	1	1	4
P63261	ACTG1	375	Actin, cytoplasmic 2	0		64	56	35	89
P08238	HSP90AB1	724	Heat shock protein HSP 90-beta	0		48	47	32	65
P19474	TRIM21	475	E3 ubiquitin-protein ligase TRIM21	0		42	61	27	61
P07900	HSP90AA1	732	Heat shock protein HSP 90-alpha	0		52	46	32	57
P07437	TUBB	444	Tubulin beta chain	0		56	44	26	53
P08670	VIM	466	Vimentin	0		63	37	23	54
P68371	TUBB2C	445	Tubulin beta-2C chain	0		56	39	20	51
P11142	HSPA8	646	Heat shock cognate 71 kDa protein	0		36	31	25	42
P06733	ENO1	434	Alpha-enolase	0		35	25	30	37
P68363	TUBA1B	451	Tubulin alpha-1B chain	0		41	23	19	35
P08107	HSPA1A	641	Heat shock 70 kDa protein 1A/1B	0		27	28	19	41
P13639	EEF2	858	Elongation factor 2	0		44	25	14	30
P02768	ALB	609	Serum albumin	0		38	9	52	12
P49327	FASN	2511	Fatty acid synthase	0		36	15	13	40
P14618	PKM2	531	Pyruvate kinase isozymes M1/M2	0		29	19	16	27
P07195	LDHB	334	L-lactate dehydrogenase B chain	0		25	15	14	29
P10809	HSPD1	573	60 kDa heat shock protein, mitochondrial	0		20	13	21	26
P31943	HNRNPH1	449	Heterogeneous nuclear ribonucleoprotein H	0		24	22	10	23
P15924	DSP	2871	Desmoplakin	0		21	11	36	8
Q01130	SRSF2	221	Serine/arginine-rich splicing factor 2	0		15	20	16	22
P12277	CKB	381	Creatine kinase B-type	0		19	19	12	22
P25705	ATP5A1	553	ATP synthase subunit alpha, mitochondrial	0		19	13	16	20
O75643	SNRNP200	2136	U5 small nuclear ribonucleoprotein 200 kDa helicase	0		22	17	5	22
Q9UJV9	DDX41	622	Probable ATP-dependent RNA helicase DDX41	0		12	20	4	24
P14625	HSP90B1	803	Endoplasmin	0		18	10	15	14
P38646	HSPA9	679	Stress-70 protein, mitochondrial	0		18	9	14	14
P61978	HNRNPK	463	Heterogeneous nuclear ribonucleoprotein K	0		16	14	9	14
P50990	CCT8	548	T-complex protein 1 subunit theta	0		14	11	9	19
P11021	HSPA5	654	78 kDa glucose-regulated protein	0		19	5	16	12
P22314	UBA1	1058	Ubiquitin-like modifier-activating enzyme 1	0		17	5	6	22
P35579	MYH9	1960	Myosin-9	0		10	12	3	23
P68104	EEF1A1	462	Elongation factor 1-alpha 1	0		16	7	11	13
P09651	HNRNPA1	372	Heterogeneous nuclear ribonucleoprotein A1	0		13	10	11	12
P16403	HIST1H1C	213	Histone H1.2	0		16	11	11	8
Q07955	SRSF1	248	Serine/arginine-rich splicing factor 1	0		9	12	9	15
P62258	YWHAE	255	14-3-3 protein epsilon	0		12	6	10	16
Q15365	PCBP1	356	Poly(rC)-binding protein 1	0		15	6	11	11
O43707	ACTN4	911	Alpha-actinin-4	0		14	12	4	13
Q02413	DSG1	1049	Desmoglein-1	0		15	5	19	4
P07355	ANXA2	339	Annexin A2	0		10	9	15	7
P22626	HNRNPA2B1	353	Heterogeneous nuclear ribonucleoproteins A2/B1	0		12	12	9	6
P84090	ERH	104	Enhancer of rudimentary homolog	0		14	6	8	11
P16402	HIST1H1D	221	Histone H1.3	0		12	9	10	7
P07814	EPRS	1512	Bifunctional aminoacyl-tRNA synthetase	0		12	3	4	18
P04075	ALDOA	364	Fructose-bisphosphate aldolase A	0		12	6	7	12
P60842	EIF4A1	406	Eukaryotic initiation factor 4A-I	0		9	7	6	15
P17987	TCP1	556	T-complex protein 1 subunit alpha	0		9	11	6	11
P00338	LDHA	332	L-lactate dehydrogenase A chain	0		12	8	7	10
Q86YZ3	HRNR	2850	Hornerin	0		12	1	20	3
Q9UHX1	PUF60	559	Poly(U)-binding-splicing factor PUF60	0		8	11	3	14
P06576	ATP5B	529	ATP synthase subunit beta, mitochondrial	0		9	7	6	13
O43175	PHGDH	533	D-3-phosphoglycerate dehydrogenase	0		11	6	6	12
P62826	RAN	216	GTP-binding nuclear protein Ran	0		11	7	8	9
P78371	CCT2	535	T-complex protein 1 subunit beta	0		8	11	6	9
P63104	YWHAZ	245	14-3-3 protein zeta/delta	0		7	8	10	7
Q5D862	FLG2	2391	Filaggrin-2	0		10	5	16	1
Q9BUF5	TUBB6	446	Tubulin beta-6 chain	0		14	0	4	14
P52597	HNRNPF	415	Heterogeneous nuclear ribonucleoprotein F	0		8	6	7	10
P01024	C3	1663	Complement C3	0		8	8	9	5
Q14103	HNRNPD	355	Heterogeneous nuclear ribonucleoprotein D0	0		8	6	6	10
P06744	GPI	558	Glucose-6-phosphate isomerase	0		7	7	4	11
P12004	PCNA	261	Proliferating cell nuclear antigen	0		8	8	3	9
Q06830	PRDX1	199	Peroxiredoxin-1	0		7	4	4	12
P62937	PPIA	165	Peptidyl-prolyl cis-trans isomerase A	0		7	7	6	7
P60174	TPI1	286	Triosephosphate isomerase	0		1	7	8	11
Q12931	TRAP1	704	Heat shock protein 75 kDa, mitochondrial	0		8	5	3	11
P53396	ACLY	1101	ATP-citrate synthase	0		6	7	3	10
Q99832	CCT7	543	T-complex protein 1 subunit eta	0		8	4	4	8
P49411	TUFM	452	Elongation factor Tu, mitochondrial	0		7	6	1	10
P81605	DCD	110	Dermcidin	0		3	5	11	5
P53999	SUB1	127	Activated RNA polymerase II transcriptional coactivator p15	0		5	6	4	9
P31944	CASP14	242	Caspase-14	0		8	1	14	1
Q92945	KHSRP	711	Far upstream element-binding protein 2	0		5	7	4	7
P04406	GAPDH	335	Glyceraldehyde-3-phosphate dehydrogenase	0		8	3	5	6
O95218	ZRANB2	330	Zinc finger Ran-binding domain-containing protein 2	0		0	8	3	11
P55060	CSE1L	971	Exportin-2	0		5	5	3	8
Q9Y383	LUC7L2	392	Putative RNA-binding protein Luc7-like 2	0		5	6	3	7
P23528	CFL1	166	Cofilin-1	0		5	5	4	7
Q08554	DSC1	894	Desmocollin-1	0		6	4	10	1
P40926	MDH2	338	Malate dehydrogenase, mitochondrial	0		3	1	6	10
Q14566	MCM6	821	DNA replication licensing factor MCM6	0		5	4	1	10
P27348	YWHAQ	245	14-3-3 protein theta	0		5	3	6	5
P32119	PRDX2	198	Peroxiredoxin-2	0		4	3	6	6
P07237	P4HB	508	Protein disulfide-isomerase	0		5	2	3	8
P52209	PGD	483	6-phosphogluconate dehydrogenase, decarboxylating	0		5	4	3	6
P01834	IGKC	106	Ig kappa chain C region	0		6	0	12	0
P12814	ACTN1	892	Alpha-actinin-1	0		4	5	0	9
P34897	SHMT2	504	Serine hydroxymethyltransferase, mitochondrial	0		5	3	4	5
P54136	RARS	660	Arginyl-tRNA synthetase, cytoplasmic	0		2	2	1	11
P22735	TGM1	817	Protein-glutamine gamma-glutamyltransferase K	0		5	1	7	3
P00558	PGK1	417	Phosphoglycerate kinase 1	0		4	2	4	5
P16615	ATP2A2	1042	Sarcoplasmic/endoplasmic reticulum calcium ATPase 2	0		5	2	1	7
Q99873	PRMT1	361	Protein arginine N-methyltransferase 1	0		4	4	1	6
O14979	HNRPDL	420	Heterogeneous nuclear ribonucleoprotein D-like	0		4	3	3	5
Q15459	SF3A1	793	Splicing factor 3A subunit 1	0		3	4	1	6
Q13765	NACA	215	Nascent polypeptide-associated complex subunit alpha	0		4	2	4	4
P21796	VDAC1	283	Voltage-dependent anion-selective channel protein 1	0		4	1	2	6
P42704	LRPPRC	1394	Leucine-rich PPR motif-containing protein, mitochondrial	0		3	3	0	7
P07737	PFN1	140	Profilin-1	0		3	1	6	3
P42166	TMPO	694	Lamina-associated polypeptide 2, isoform alpha	0		4	1	4	4
P41091	EIF2S3	472	Eukaryotic translation initiation factor 2 subunit 3	0		3	2	1	7
P40925	MDH1	334	Malate dehydrogenase, cytoplasmic	0		3	3	2	5
P63151	PPP2R2A	447	Serine/threonine-protein phosphatase 2A 55 kDa regulatory subunit B alpha isoform	0		3	3	2	5
O14818	PSMA7	248	Proteasome subunit alpha type-7	0		3	1	3	6
P50502	ST13	369	Hsc70-interacting protein	0		2	3	5	3
P15531	NME1	152	Nucleoside diphosphate kinase A	0		2	3	3	4
Q9HB71	CACYBP	228	Calcyclin-binding protein	0		1	2	1	8
P12268	IMPDH2	514	Inosine-5'-monophosphate dehydrogenase 2	0		3	2	1	5
P50395	GDI2	445	Rab GDP dissociation inhibitor beta	0		2	2	2	4
O00410	IPO5	1097	Importin-5	0		3	1	1	5
Q9Y266	NUDC	331	Nuclear migration protein nudC	0		2	1	5	2
Q13838	BAT1	428	Spliceosome RNA helicase BAT1	0		1	2	3	3
P27797	CALR	417	Calreticulin	0		1	1	2	5
Q04637	EIF4G1	1599	Eukaryotic translation initiation factor 4 gamma 1	0		1	2	2	4
P14678	SNRPB	240	Small nuclear ribonucleoprotein-associated proteins B and B'	0		1	1	2	5
P61981	YWHAG	247	14-3-3 protein gamma	0		2	1	3	3
P37802	TAGLN2	199	Transgelin-2	0		2	0	6	1
P26640	VARS	1264	Valyl-tRNA synthetase	0		2	0	1	5
P27824	CANX	592	Calnexin	0		1	1	3	3
P28074	PSMB5	263	Proteasome subunit beta type-5	0		1	2	3	2
P35998	PSMC2	433	26S protease regulatory subunit 7	0		2	0	3	3
P22061	PCMT1	227	Protein-L-isoaspartate(D-aspartate) O-methyltransferase	0		0	2	2	4
Q9NZT1	CALML5	146	Calmodulin-like protein 5	0		2	1	3	2
P14314	PRKCSH	528	Glucosidase 2 subunit beta	0		2	0	5	1
Q96AE4	FUBP1	644	Far upstream element-binding protein 1	0		0	2	2	3
P60981	DSTN	165	Destrin	0		0	2	1	4
P30048	PRDX3	256	Thioredoxin-dependent peroxide reductase, mitochondrial	0		0	1	3	2
P45974	USP5	858	Ubiquitin carboxyl-terminal hydrolase 5	0		1	1	2	2
P30086	PEBP1	187	Phosphatidylethanolamine-binding protein 1	0		1	1	2	2
P06396	GSN	782	Gelsolin	0		1	0	1	4
P13693	TPT1	172	Translationally-controlled tumor protein	0		0	1	0	5
Q13200	PSMD2	908	26S proteasome non-ATPase regulatory subunit 2	0		1	1	1	2
P35080	PFN2	140	Profilin-2	0		0	1	0	4
P12081	HARS	509	Histidyl-tRNA synthetase, cytoplasmic	0		1	1	0	3
P51572	BCAP31	246	B-cell receptor-associated protein 31	0		1	1	0	3
P10768	ESD	282	S-formylglutathione hydrolase	0		1	1	0	3
P28072	PSMB6	239	Proteasome subunit beta type-6	0		1	1	1	2
Q04917	YWHAH	246	14-3-3 protein eta	0		1	1	0	3
P50454	SERPINH1	418	Serpin H1	0		1	1	1	2
P52565	ARHGDIA	204	Rho GDP-dissociation inhibitor 1	0		1	0	1	3
O75223	GGCT	188	Gamma-glutamylcyclotransferase	0		1	1	2	1
P06454	PTMA	111	Prothymosin alpha	0		0	0	5	0
Q00059	TFAM	246	Transcription factor A, mitochondrial	0		1	1	1	1
P30153	PPP2R1A	589	Serine/threonine-protein phosphatase 2A 65 kDa regulatory subunit A alpha isoform	0		1	1	1	1
P63241	EIF5A	154	Eukaryotic translation initiation factor 5A-1	0		0	1	1	2
Q96A72	MAGOHB	148	Protein mago nashi homolog 2	0		1	1	0	2
Q14739	LBR	615	Lamin-B receptor	0		1	0	0	3
Q9UBE0	SAE1	346	SUMO-activating enzyme subunit 1	0		0	1	1	2
P24752	ACAT1	427	Acetyl-CoA acetyltransferase, mitochondrial	0		0	0	1	3
Q99714	HSD17B10	261	3-hydroxyacyl-CoA dehydrogenase type-2	0		0	0	0	4
P09429	HMGB1	215	High mobility group protein B1	0		1	0	2	1
P09661	SNRPA1	255	U2 small nuclear ribonucleoprotein A'	0		1	1	1	1
P43246	MSH2	934	DNA mismatch repair protein Msh2	0		1	1	1	1
P43487	RANBP1	201	Ran-specific GTPase-activating protein	0		1	1	2	0
P36957	DLST	453	Dihydrolipoyllysine-residue succinyltransferase component of 2-oxoglutarate dehydrogenase complex, mitochondrial	0		1	1	0	2
P49189	ALDH9A1	494	4-trimethylaminobutyraldehyde dehydrogenase	0		0	1	1	2
P00491	PNP	289	Purine nucleoside phosphorylase	0		1	0	2	1
P27695	APEX1	318	DNA-(apurinic or apyrimidinic site) lyase	0		1	0	1	2
Q15019	41884	361	Septin-2	0		1	1	0	2
Q9HDC9	APMAP	416	Adipocyte plasma membrane-associated protein	0		0	1	1	2
Q9NVA2	41893	429	Septin-11	0		1	0	1	2
Q96P63	SERPINB12	405	Serpin B12	0		1	0	2	1
O00154	ACOT7	380	Cytosolic acyl coenzyme A thioester hydrolase	0		0	1	0	3
O75874	IDH1	414	Isocitrate dehydrogenase [NADP] cytoplasmic	0		1	1	1	1
P53004	BLVRA	296	Biliverdin reductase A	0		1	1	0	2
P24534	EEF1B2	225	Elongation factor 1-beta	0		1	0	2	1
O15145	ARPC3	178	Actin-related protein 2/3 complex subunit 3	0		1	0	0	3
Q6ZVX7	NCCRP1	275	Non-specific cytotoxic cell receptor protein 1 homolog	0		0	0	4	0
Q9NS69	TOMM22	142	Mitochondrial import receptor subunit TOM22 homolog	0		0	0	4	0
P0CG06	IGLC3	106	Ig lambda-3 chain C regions	0		1	0	2	1
Q8TF09	DYNLRB2	96	Dynein light chain roadblock-type 2	0		1	1	1	1
O43809	NUDT21	227	Cleavage and polyadenylation specificity factor subunit 5	0		1	1	0	2
P61604	HSPE1	102	10 kDa heat shock protein, mitochondrial	0		1	0	3	0
P84103	SRSF3	164	Serine/arginine-rich splicing factor 3	0		1	1	1	0
Q8ND56	LSM14A	463	Protein LSM14 homolog A	0		1	0	1	1
P55084	HADHB	474	Trifunctional enzyme subunit beta, mitochondrial	0		1	1	1	0
Q99436	PSMB7	277	Proteasome subunit beta type-7	0		1	0	1	1
P53618	COPB1	953	Coatomer subunit beta	0		0	1	0	2
Q9P035	PTPLAD1	362	3-hydroxyacyl-CoA dehydratase 3	0		1	1	0	1
O00264	PGRMC1	195	Membrane-associated progesterone receptor component 1	0		1	0	2	0
Q09161	NCBP1	790	Nuclear cap-binding protein subunit 1	0		1	1	0	1
P21281	ATP6V1B2	511	V-type proton ATPase subunit B, brain isoform	0		1	0	0	2
Q9Y277	VDAC3	283	Voltage-dependent anion-selective channel protein 3	0		0	0	1	2
Q8N766	KIAA0090	993	Uncharacterized protein KIAA0090	0		1	1	0	1
P05109	S100A8	93	Protein S100-A8	0		1	1	1	0
Q8WWK9	CKAP2	683	Cytoskeleton-associated protein 2	0		1	1	0	1
P14174	MIF	115	Macrophage migration inhibitory factor	0		0	1	2	0
O75396	SEC22B	215	Vesicle-trafficking protein SEC22b	0		1	1	0	1
P47813	EIF1AX	144	Eukaryotic translation initiation factor 1A, X-chromosomal	0		0	1	1	1
P30566	ADSL	484	Adenylosuccinate lyase	0		0	0	1	2
Q9NX63	CHCHD3	227	Coiled-coil-helix-coiled-coil-helix domain-containing protein 3, mitochondrial	0		1	0	1	1
P41250	GARS	739	Glycyl-tRNA synthetase	0		1	1	1	0
O00231	PSMD11	422	26S proteasome non-ATPase regulatory subunit 11	0		0	1	0	2
P61964	WDR5	334	WD repeat-containing protein 5	0		1	1	0	1
P48444	ARCN1	511	Coatomer subunit delta	0		1	1	0	1
O00505	KPNA3	521	Importin subunit alpha-3	0		1	1	0	1
P06702	S100A9	114	Protein S100-A9	0		1	1	1	0
P61088	UBE2N	152	Ubiquitin-conjugating enzyme E2 N	0		0	0	1	2
Q96EY7	PTCD3	689	Pentatricopeptide repeat-containing protein 3, mitochondrial	0		1	1	0	1
P61626	LYZ	148	Lysozyme C	0		1	0	1	1
P38117	ETFB	255	Electron transfer flavoprotein subunit beta	0		0	1	1	1
P01040	CSTA	98	Cystatin-A	0		1	0	2	0
Q9H7E9	C8orf33	229	UPF0488 protein C8orf33	0		1	1	0	1
P17174	GOT1	413	Aspartate aminotransferase, cytoplasmic	0		0	0	0	3
P61081	UBE2M	183	NEDD8-conjugating enzyme Ubc12	0		0	0	0	3
P00441	SOD1	154	Superoxide dismutase [Cu-Zn]	0		1	0	2	0
P51149	RAB7A	207	Ras-related protein Rab-7a	0		1	0	0	2
Q9BTE3	C10orf119	642	UPF0557 protein C10orf119	0		1	1	0	1
O95433	AHSA1	338	Activator of 90 kDa heat shock protein ATPase homolog 1	0		1	1	0	1
P16949	STMN1	149	Stathmin	0		0	0	3	0
P68871	HBB	147	Hemoglobin subunit beta	0		0	0	2	1
Q9Y606	PUS1	427	tRNA pseudouridine synthase A, mitochondrial	0		1	1	0	1
Q14195	DPYSL3	570	Dihydropyrimidinase-related protein 3	0		0	1	0	2
P31150	GDI1	447	Rab GDP dissociation inhibitor alpha	0		1	0	0	2
P49591	SARS	514	Seryl-tRNA synthetase, cytoplasmic	0		1	0	1	1
Q15005	SPCS2	226	Signal peptidase complex subunit 2	0		0	1	0	2
O14737	PDCD5	125	Programmed cell death protein 5	0		0	0	3	0
Q13098	GPS1	491	COP9 signalosome complex subunit 1	0		0	1	1	0
Q00325	SLC25A3	362	Phosphate carrier protein, mitochondrial	0		1	0	1	0
P20930	FLG	4061	Filaggrin	0		0	1	0	1
Q9NWH9	SLTM	1034	SAFB-like transcription modulator	0		1	0	1	0
Q8N163	KIAA1967	923	Protein KIAA1967	0		1	1	0	0
Q9Y5V3	MAGED1	778	Melanoma-associated antigen D1	0		0	1	0	1
P24928	POLR2A	1970	DNA-directed RNA polymerase II subunit RPB1	0		1	1	0	0
Q9NSE4	IARS2	1012	Isoleucyl-tRNA synthetase, mitochondrial	0		1	0	0	1
P04637	TP53	393	Cellular tumor antigen p53	0		1	1	0	0
Q9UBT2	UBA2	640	SUMO-activating enzyme subunit 2	0		0	1	0	1
Q10570	CPSF1	1443	Cleavage and polyadenylation specificity factor subunit 1	0		0	1	0	1
Q8WXX5	DNAJC9	260	DnaJ homolog subfamily C member 9	0		1	1	0	0
O15067	PFAS	1338	Phosphoribosylformylglycinamidine synthase	0		1	0	0	1
P17980	PSMC3	439	26S protease regulatory subunit 6A	0		1	0	1	0
Q8N3C0	ASCC3	2202	Activating signal cointegrator 1 complex subunit 3	0		1	1	0	0
P24539	ATP5F1	256	ATP synthase subunit b, mitochondrial	0		1	1	0	0
P43686	PSMC4	418	26S protease regulatory subunit 6B	0		1	0	0	1
P36776	LONP1	959	Lon protease homolog, mitochondrial	0		1	0	1	0
P62136	PPP1CA	330	Serine/threonine-protein phosphatase PP1-alpha catalytic subunit	0		1	1	0	0
Q96S55	WRNIP1	665	ATPase WRNIP1	0		1	1	0	0
P19367	HK1	917	Hexokinase-1	0		0	1	0	1
P53007	SLC25A1	311	Tricarboxylate transport protein, mitochondrial	0		1	0	0	1
P28066	PSMA5	241	Proteasome subunit alpha type-5	0		0	0	0	2
P46063	RECQL	649	ATP-dependent DNA helicase Q1	0		1	0	0	1
P68400	CSNK2A1	391	Casein kinase II subunit alpha	0		1	1	0	0
Q01780	EXOSC10	885	Exosome component 10	0		1	0	0	1
P49721	PSMB2	201	Proteasome subunit beta type-2	0		1	0	0	1
O43324	EEF1E1	174	Eukaryotic translation elongation factor 1 epsilon-1	0		0	0	0	2
Q9H8H0	NOL11	719	Nucleolar protein 11	0		1	1	0	0
Q13610	PWP1	501	Periodic tryptophan protein 1 homolog	0		1	1	0	0
Q9HC35	EML4	981	Echinoderm microtubule-associated protein-like 4	0		0	0	0	2
P13671	C6	934	Complement component C6	0		0	1	0	1
Q9Y3B9	RRP15	282	RRP15-like protein	0		1	1	0	0
Q9HCD5	NCOA5	579	Nuclear receptor coactivator 5	0		1	1	0	0
Q96DI7	SNRNP40	357	U5 small nuclear ribonucleoprotein 40 kDa protein	0		0	1	0	1
P61160	ACTR2	394	Actin-related protein 2	0		0	0	0	2
P15170	GSPT1	499	Eukaryotic peptide chain release factor GTP-binding subunit ERF3A	0		1	0	0	1
Q9UNE7	STUB1	303	E3 ubiquitin-protein ligase CHIP	0		1	1	0	0
Q6UB35	MTHFD1L	978	Monofunctional C1-tetrahydrofolate synthase, mitochondrial	0		1	0	0	1
P05091	ALDH2	517	Aldehyde dehydrogenase, mitochondrial	0		1	0	0	1
Q9NP81	SARS2	518	Seryl-tRNA synthetase, mitochondrial	0		1	0	0	1
Q9NSD9	FARSB	589	Phenylalanyl-tRNA synthetase beta chain	0		1	0	0	1
P49006	MARCKSL1	195	MARCKS-related protein	0		0	0	2	0
Q9UJZ1	STOML2	356	Stomatin-like protein 2	0		0	0	0	2
P28070	PSMB4	264	Proteasome subunit beta type-4	0		0	0	0	2
P13804	ETFA	333	Electron transfer flavoprotein subunit alpha, mitochondrial	0		0	0	1	1
P61158	ACTR3	418	Actin-related protein 3	0		1	0	0	1
P08133	ANXA6	673	Annexin A6	0		1	0	0	1
P06737	PYGL	847	Glycogen phosphorylase, liver form	0		1	0	0	1
Q9BQA1	WDR77	342	Methylosome protein 50	0		1	0	0	1
O15372	EIF3H	352	Eukaryotic translation initiation factor 3 subunit H	0		1	1	0	0
Q04760	GLO1	184	Lactoylglutathione lyase	0		0	0	0	2
Q9UKK9	NUDT5	219	ADP-sugar pyrophosphatase	0		0	0	0	2
Q16543	CDC37	378	Hsp90 co-chaperone Cdc37	0		0	0	0	2
O75153	KIAA0664	1309	Protein KIAA0664	0		1	0	0	1
P50213	IDH3A	366	Isocitrate dehydrogenase [NAD] subunit alpha, mitochondrial	0		0	1	0	1
Q8NCA5	FAM98A	519	Protein FAM98A	0		1	1	0	0
Q13404	UBE2V1	147	Ubiquitin-conjugating enzyme E2 variant 1	0		0	0	1	1
Q9NTK5	OLA1	396	Obg-like ATPase 1	0		1	0	0	1
P61163	ACTR1A	376	Alpha-centractin	0		0	0	0	2
O00139	KIF2A	706	Kinesin-like protein KIF2A	0		1	1	0	0
O95573	ACSL3	720	Long-chain-fatty-acid--CoA ligase 3	0		1	0	0	1
Q9P2R7	SUCLA2	463	Succinyl-CoA ligase [ADP-forming] subunit beta, mitochondrial	0		1	0	0	1
P69849	NOMO3	1222	Nodal modulator 3	0		1	1	0	0
Q8NAV1	PRPF38A	312	Pre-mRNA-splicing factor 38A	0		1	1	0	0
Q01581	HMGCS1	520	Hydroxymethylglutaryl-CoA synthase, cytoplasmic	0		0	0	0	2
Q86U42	PABPN1	306	Polyadenylate-binding protein 2	0		1	1	0	0
Q9UNM6	PSMD13	376	26S proteasome non-ATPase regulatory subunit 13	0		0	0	0	2
P04818	TYMS	313	Thymidylate synthase	0		0	0	0	2
P14324	FDPS	419	Farnesyl pyrophosphate synthase	0		0	1	0	1
Q8WVV4	POF1B	589	Protein POF1B	0		0	0	2	0
P43307	SSR1	286	Translocon-associated protein subunit alpha	0		0	1	0	1
Q14011	CIRBP	172	Cold-inducible RNA-binding protein	0		0	0	1	1
P10155	TROVE2	538	60 kDa SS-A/Ro ribonucleoprotein	0		1	0	0	1
P61962	DCAF7	342	DDB1- and CUL4-associated factor 7	0		1	0	0	1
P28340	POLD1	1107	DNA polymerase delta catalytic subunit	0		1	0	0	1
Q6SPF0	SAMD1	538	Atherin	0		1	1	0	0
Q15024	EXOSC7	291	Exosome complex exonuclease RRP42	0		1	1	0	0
Q13616	CUL1	776	Cullin-1	0		1	1	0	0
Q13868	EXOSC2	293	Exosome complex exonuclease RRP4	0		1	1	0	0
Q9NRG9	AAAS	546	Aladin	0		1	1	0	0
P31151	S100A7	101	Protein S100-A7	0		0	1	0	1
Q9H4A4	RNPEP	650	Aminopeptidase B	0		0	0	0	2
Q06265	EXOSC9	439	Exosome complex exonuclease RRP45	0		1	1	0	0
P06730	EIF4E	217	Eukaryotic translation initiation factor 4E	0		1	0	0	1
P32189	GK	559	Glycerol kinase	0		1	0	0	1
P14550	AKR1A1	325	Alcohol dehydrogenase [NADP+]	0		1	0	1	0
P06753	TPM3	285	Tropomyosin alpha-3 chain	0		0	0	2	0
P02652	APOA2	100	Apolipoprotein A-II	0		0	0	2	0
Q9H3P7	ACBD3	528	Golgi resident protein GCP60	0		0	1	0	1
Q9NZL9	MAT2B	334	Methionine adenosyltransferase 2 subunit beta	0		1	0	0	1
P55036	PSMD4	377	26S proteasome non-ATPase regulatory subunit 4	0		1	0	0	1
P31025	LCN1	176	Lipocalin-1	0		0	0	2	0
O75794	CDC123	336	Cell division cycle protein 123 homolog	0		0	0	0	2
Q9BZL1	UBL5	73	Ubiquitin-like protein 5	0		0	0	0	2
Q8WZ42	TTN	34350	Titin	0		1	0	0	0
Q09666	AHNAK	5890	Neuroblast differentiation-associated protein AHNAK	0		1	0	0	0
Q92878	RAD50	1312	DNA repair protein RAD50	0		1	0	0	0
P46821	MAP1B	2468	Microtubule-associated protein 1B	0		1	0	0	0
Q14966	ZNF638	1978	Zinc finger protein 638	0		1	0	0	0
Q9UIF9	BAZ2A	1905	Bromodomain adjacent to zinc finger domain protein 2A	0		1	0	0	0
Q14008	CKAP5	2032	Cytoskeleton-associated protein 5	0		1	0	0	0
Q5UIP0	RIF1	2472	Telomere-associated protein RIF1	0		1	0	0	0
Q7Z5J4	RAI1	1906	Retinoic acid-induced protein 1	0		1	0	0	0
O75152	ZC3H11A	810	Zinc finger CCCH domain-containing protein 11A	0		1	0	0	0
Q9NTJ3	SMC4	1288	Structural maintenance of chromosomes protein 4	0		1	0	0	0
Q16787	LAMA3	3333	Laminin subunit alpha-3	0		1	0	0	0
O15042	SR140	1029	U2-associated protein SR140	0		0	0	0	1
P12270	TPR	2363	Nucleoprotein TPR	0		0	1	0	0
Q9UIS9	MBD1	605	Methyl-CpG-binding domain protein 1	0		1	0	0	0
P78347	GTF2I	998	General transcription factor II-I	0		0	0	0	1
Q9Y4F1	FARP1	1045	FERM, RhoGEF and pleckstrin domain-containing protein 1	0		0	1	0	0
Q99590	SRSF2IP	1463	SRSF2-interacting protein	0		1	0	0	0
Q13620	CUL4B	913	Cullin-4B	0		0	1	0	0
Q96I24	FUBP3	572	Far upstream element-binding protein 3	0		1	0	0	0
Q9UM54	MYO6	1294	Myosin-VI	0		1	0	0	0
Q9BY77	POLDIP3	421	Polymerase delta-interacting protein 3	0		1	0	0	0
O60832	DKC1	514	H/ACA ribonucleoprotein complex subunit 4	0		1	0	0	0
O95347	SMC2	1197	Structural maintenance of chromosomes protein 2	0		1	0	0	0
P62314	SNRPD1	119	Small nuclear ribonucleoprotein Sm D1	0		0	1	0	0
Q00341	HDLBP	1268	Vigilin	0		1	0	0	0
P49959	MRE11A	708	Double-strand break repair protein MRE11A	0		1	0	0	0
P60900	PSMA6	246	Proteasome subunit alpha type-6	0		0	0	1	0
Q99497	PARK7	189	Protein DJ-1	0		0	0	1	0
Q96SI9	STRBP	672	Spermatid perinuclear RNA-binding protein	0		0	1	0	0
Q13111	CHAF1A	956	Chromatin assembly factor 1 subunit A	0		1	0	0	0
O14647	CHD2	1828	Chromodomain-helicase-DNA-binding protein 2	0		1	0	0	0
P49915	GMPS	693	GMP synthase [glutamine-hydrolyzing]	0		1	0	0	0
P61224	RAP1B	184	Ras-related protein Rap-1b	0		1	0	0	0
P05090	APOD	189	Apolipoprotein D	0		0	0	1	0
Q03701	CEBPZ	1054	CCAAT/enhancer-binding protein zeta	0		1	0	0	0
A5YKK6	CNOT1	2376	CCR4-NOT transcription complex subunit 1	0		1	0	0	0
Q9H6R4	NOL6	1146	Nucleolar protein 6	0		1	0	0	0
P46977	STT3A	705	Dolichyl-diphosphooligosaccharide--protein glycosyltransferase subunit STT3A	0		0	0	0	1
Q9UJS0	SLC25A13	675	Calcium-binding mitochondrial carrier protein Aralar2	0		1	0	0	0
P35221	CTNNA1	906	Catenin alpha-1	0		1	0	0	0
O75475	PSIP1	530	PC4 and SFRS1-interacting protein	0		0	0	0	1
O75083	WDR1	606	WD repeat-containing protein 1	0		1	0	0	0
P62191	PSMC1	440	26S protease regulatory subunit 4	0		1	0	0	0
Q13330	MTA1	715	Metastasis-associated protein MTA1	0		1	0	0	0
Q01518	CAP1	475	Adenylyl cyclase-associated protein 1	0		0	0	1	0
Q9BYG3	MKI67IP	293	MKI67 FHA domain-interacting nucleolar phosphoprotein	0		1	0	0	0
Q9P275	USP36	1121	Ubiquitin carboxyl-terminal hydrolase 36	0		1	0	0	0
Q9NVU7	SDAD1	687	Protein SDA1 homolog	0		1	0	0	0
O96028	WHSC1	1365	Probable histone-lysine N-methyltransferase NSD2	0		1	0	0	0
Q07065	CKAP4	602	Cytoskeleton-associated protein 4	0		0	0	1	0
P08240	SRPR	638	Signal recognition particle receptor subunit alpha	0		1	0	0	0
Q9UQR1	ZNF148	794	Zinc finger protein 148	0		0	0	0	1
Q8TAQ2	SMARCC2	1214	SWI/SNF complex subunit SMARCC2	0		0	0	1	0
Q12788	TBL3	808	Transducin beta-like protein 3	0		1	0	0	0
P28288	ABCD3	659	ATP-binding cassette sub-family D member 3	0		0	1	0	0
P29508	SERPINB3	390	Serpin B3	0		0	0	1	0
Q9H2U1	DHX36	1008	Probable ATP-dependent RNA helicase DHX36	0		1	0	0	0
Q14671	PUM1	1186	Pumilio homolog 1	0		1	0	0	0
O14936	CASK	926	Peripheral plasma membrane protein CASK	0		1	0	0	0
P29590	PML	882	Probable transcription factor PML	0		0	1	0	0
O96019	ACTL6A	429	Actin-like protein 6A	0		0	0	0	1
Q15269	PWP2	919	Periodic tryptophan protein 2 homolog	0		1	0	0	0
P49321	NASP	788	Nuclear autoantigenic sperm protein	0		0	0	0	1
Q5BKY9	FAM133B	247	Protein FAM133B	0		0	0	0	1
Q92794	MYST3	2004	Histone acetyltransferase MYST3	0		1	0	0	0
P50225	SULT1A1	295	Sulfotransferase 1A1	0		1	0	0	0
P48163	ME1	572	NADP-dependent malic enzyme	0		1	0	0	0
O95232	LUC7L3	432	Luc7-like protein 3	0		1	0	0	0
P52732	KIF11	1056	Kinesin-like protein KIF11	0		0	0	1	0
Q53EL6	PDCD4	469	Programmed cell death protein 4	0		0	1	0	0
Q9Y2X9	ZNF281	895	Zinc finger protein 281	0		0	0	0	1
Q9NPH2	ISYNA1	558	Inositol-3-phosphate synthase 1	0		0	0	0	1
Q9NXH9	TRMT1	659	N(2),N(2)-dimethylguanosine tRNA methyltransferase	0		1	0	0	0
P48735	IDH2	452	Isocitrate dehydrogenase [NADP], mitochondrial	0		1	0	0	0
O94776	MTA2	668	Metastasis-associated protein MTA2	0		0	0	0	1
Q9P2K5	MYEF2	600	Myelin expression factor 2	0		1	0	0	0
Q9Y224	C14orf166	244	UPF0568 protein C14orf166	0		1	0	0	0
Q92598	HSPH1	858	Heat shock protein 105 kDa	0		0	0	0	1
P30405	PPIF	207	Peptidyl-prolyl cis-trans isomerase F, mitochondrial	0		0	0	0	1
P20226	TBP	339	TATA-box-binding protein	0		0	1	0	0
Q96T88	UHRF1	793	E3 ubiquitin-protein ligase UHRF1	0		1	0	0	0
P07384	CAPN1	714	Calpain-1 catalytic subunit	0		1	0	0	0
O94832	MYO1D	1006	Myosin-Id	0		1	0	0	0
P54819	AK2	239	Adenylate kinase 2, mitochondrial	0		0	0	1	0
Q96AG4	LRRC59	307	Leucine-rich repeat-containing protein 59	0		1	0	0	0
P56182	RRP1	461	Ribosomal RNA processing protein 1 homolog A	0		1	0	0	0
P26038	MSN	577	Moesin	0		1	0	0	0
Q53H12	AGK	422	Acylglycerol kinase, mitochondrial	0		0	0	0	1
Q16186	ADRM1	407	Proteasomal ubiquitin receptor ADRM1	0		1	0	0	0
Q8WUA2	PPIL4	492	Peptidyl-prolyl cis-trans isomerase-like 4	0		0	0	0	1
Q96PV6	LENG8	779	Leukocyte receptor cluster member 8	0		1	0	0	0
Q9NWT1	PAK1IP1	392	p21-activated protein kinase-interacting protein 1	0		1	0	0	0
P51571	SSR4	173	Translocon-associated protein subunit delta	0		0	1	0	0
P13807	GYS1	737	Glycogen [starch] synthase, muscle	0		1	0	0	0
Q16836	HADH	314	Hydroxyacyl-coenzyme A dehydrogenase, mitochondrial	0		0	0	0	1
Q15020	SART3	963	Squamous cell carcinoma antigen recognized by T-cells 3	0		1	0	0	0
Q9NY12	GAR1	217	H/ACA ribonucleoprotein complex subunit 1	0		1	0	0	0
O75323	GBAS	286	Protein NipSnap homolog 2	0		1	0	0	0
O00411	POLRMT	1230	DNA-directed RNA polymerase, mitochondrial	0		1	0	0	0
P62333	PSMC6	389	26S protease regulatory subunit 10B	0		0	0	0	1
Q8TCT9	HM13	377	Minor histocompatibility antigen H13	0		1	0	0	0
Q15008	PSMD6	389	26S proteasome non-ATPase regulatory subunit 6	0		1	0	0	0
P35249	RFC4	363	Replication factor C subunit 4	0		0	0	0	1
Q9BW92	TARS2	718	Threonyl-tRNA synthetase, mitochondrial	0		0	0	0	1
P39748	FEN1	380	Flap endonuclease 1	0		1	0	0	0
Q9H5Z1	DHX35	703	Probable ATP-dependent RNA helicase DHX35	0		0	1	0	0
O43852	CALU	315	Calumenin	0		0	1	0	0
Q9Y2R4	DDX52	599	Probable ATP-dependent RNA helicase DDX52	0		1	0	0	0
P82914	MRPS15	257	28S ribosomal protein S15, mitochondrial	0		1	0	0	0
O43847	NRD1	1150	Nardilysin	0		0	1	0	0
Q15056	EIF4H	248	Eukaryotic translation initiation factor 4H	0		0	0	1	0
Q5JTZ9	AARS2	985	Probable alanyl-tRNA synthetase, mitochondrial	0		1	0	0	0
O43583	DENR	198	Density-regulated protein	0		0	0	1	0
Q8IXM3	MRPL41	137	39S ribosomal protein L41, mitochondrial	0		1	0	0	0
Q15050	RRS1	365	Ribosome biogenesis regulatory protein homolog	0		1	0	0	0
Q9HC52	CBX8	389	Chromobox protein homolog 8	0		1	0	0	0
Q9NNW5	WDR6	1121	WD repeat-containing protein 6	0		0	1	0	0
P62304	SNRPE	92	Small nuclear ribonucleoprotein E	0		0	0	0	1
P08579	SNRPB2	225	U2 small nuclear ribonucleoprotein B''	0		0	1	0	0
P51570	GALK1	392	Galactokinase	0		1	0	0	0
O00116	AGPS	658	Alkyldihydroxyacetonephosphate synthase, peroxisomal	0		1	0	0	0
O75319	DUSP11	330	RNA/RNP complex-1-interacting phosphatase	0		1	0	0	0
O75306	NDUFS2	463	NADH dehydrogenase [ubiquinone] iron-sulfur protein 2, mitochondrial	0		0	1	0	0
P62633	CNBP	177	Cellular nucleic acid-binding protein	0		0	1	0	0
O95782	AP2A1	977	AP-2 complex subunit alpha-1	0		1	0	0	0
Q5RKV6	EXOSC6	272	Exosome complex exonuclease MTR3	0		1	0	0	0
P13073	COX4I1	169	Cytochrome c oxidase subunit 4 isoform 1, mitochondrial	0		0	0	1	0
O95391	SLU7	586	Pre-mRNA-splicing factor SLU7	0		0	0	0	1
Q9BYD2	MRPL9	267	39S ribosomal protein L9, mitochondrial	0		0	1	0	0
O95985	TOP3B	862	DNA topoisomerase 3-beta-1	0		1	0	0	0
O00488	ZNF593	134	Zinc finger protein 593	0		1	0	0	0
Q16630	CPSF6	551	Cleavage and polyadenylation specificity factor subunit 6	0		0	0	1	0
O00483	NDUFA4	81	NADH dehydrogenase [ubiquinone] 1 alpha subcomplex subunit 4	0		1	0	0	0
P82979	SARNP	210	SAP domain-containing ribonucleoprotein	0		0	0	1	0
Q9UBB4	ATXN10	475	Ataxin-10	0		0	0	0	1
P61019	RAB2A	212	Ras-related protein Rab-2A	0		1	0	0	0
Q96EL3	MRPL53	112	39S ribosomal protein L53, mitochondrial	0		0	1	0	0
Q16610	ECM1	540	Extracellular matrix protein 1	0		0	0	1	0
P48147	PREP	710	Prolyl endopeptidase	0		1	0	0	0
Q5VYV7	C20orf94	408	UPF0492 protein C20orf94	0		0	1	0	0
Q96CW1	AP2M1	435	AP-2 complex subunit mu	0		1	0	0	0
P19387	POLR2C	275	DNA-directed RNA polymerase II subunit RPB3	0		0	1	0	0
Q99496	RNF2	336	E3 ubiquitin-protein ligase RING2	0		1	0	0	0
Q9UL25	RAB21	225	Ras-related protein Rab-21	0		1	0	0	0
P43897	TSFM	325	Elongation factor Ts, mitochondrial	0		0	1	0	0
Q13564	NAE1	534	NEDD8-activating enzyme E1 regulatory subunit	0		0	0	0	1
P51649	ALDH5A1	535	Succinate-semialdehyde dehydrogenase, mitochondrial	0		1	0	0	0
P00387	CYB5R3	301	NADH-cytochrome b5 reductase 3	0		1	0	0	0
Q96QR8	PURB	312	Transcriptional activator protein Pur-beta	0		1	0	0	0
Q15022	SUZ12	739	Polycomb protein SUZ12	0		1	0	0	0
Q9Y3D3	MRPS16	137	28S ribosomal protein S16, mitochondrial	0		1	0	0	0
O96000	NDUFB10	172	NADH dehydrogenase [ubiquinone] 1 beta subcomplex subunit 10	0		0	0	0	1
O95478	NSA2	260	Ribosome biogenesis protein NSA2 homolog	0		1	0	0	0
Q9NYL2	MLTK	800	Mitogen-activated protein kinase kinase kinase MLT	0		1	0	0	0
P47755	CAPZA2	286	F-actin-capping protein subunit alpha-2	0		1	0	0	0
Q8IXK0	PHC2	858	Polyhomeotic-like protein 2	0		0	1	0	0
O43633	CHMP2A	222	Charged multivesicular body protein 2a	0		0	1	0	0
O75251	NDUFS7	213	NADH dehydrogenase [ubiquinone] iron-sulfur protein 7, mitochondrial	0		1	0	0	0
Q9BZI7	UPF3B	483	Regulator of nonsense transcripts 3B	0		1	0	0	0
Q9Y3B2	EXOSC1	195	3'-5' exoribonuclease CSL4 homolog	0		1	0	0	0
Q5T653	MRPL2	305	39S ribosomal protein L2, mitochondrial	0		1	0	0	0
Q96RP9	GFM1	751	Elongation factor G, mitochondrial	0		1	0	0	0
P04080	CSTB	98	Cystatin-B	0		0	0	1	0
P52434	POLR2H	150	DNA-directed RNA polymerases I, II, and III subunit RPABC3	0		0	0	0	1
Q9Y3E5	PTRH2	179	Peptidyl-tRNA hydrolase 2, mitochondrial	0		1	0	0	0
Q9H7B2	RPF2	306	Ribosome production factor 2 homolog	0		1	0	0	0
Q86W42	THOC6	341	THO complex subunit 6 homolog	0		1	0	0	0
Q9NUP9	LIN7C	197	Protein lin-7 homolog C	0		0	1	0	0
Q9BQ67	GRWD1	446	Glutamate-rich WD repeat-containing protein 1	0		1	0	0	0
P62308	SNRPG	76	Small nuclear ribonucleoprotein G	0		0	1	0	0
Q5VWQ0	RSBN1	802	Round spermatid basic protein 1	0		1	0	0	0
Q93045	STMN2	179	Stathmin-2	0		0	0	1	0
P01623	1	109	Ig kappa chain V-III region WOL	0		0	0	1	0
Q9BTT0	ANP32E	268	Acidic leucine-rich nuclear phosphoprotein 32 family member E	0		0	0	1	0
P02766	TTR	147	Transthyretin	0		0	0	1	0
